# Supplementary material for: Polygenic Basis and Variable Genetic Architectures Contribute to the Complex Nature of Body Weight —A Genome-Wide Study in Four Chinese Indigenous Chicken Breeds
Source: Front Genet. 2018 Jul 2;9:229. doi: 10.3389/fgene.2018.00229 (PMC6036123; doi:10.3389/fgene.2018.00229)
Supplement: TABLE S4 — Descriptive statistics of the body weight traits in four sub-populaitons. [file Table_4.XLSX]

## Sheet: Table S1
Table S4 Descriptive statistics of the body weight traits in four sub-populaitons
Trait	h2 1	Chahua (g) 2	Silkie (g) 2	Langshan (g) 2	Beard (g) 2
		Mean±SD	Mean±SD	Mean±SD	Mean±SD
birth_weight	/	21.9 ± 1.5	24.4 ± 1.9	35.7 ± 2.3	35.8 ± 3.5
BW1	0.326998	46.7 ± 4.2a	49.5 ± 5.3b	66.8 ± 5.3c	66.6 ± 6.9cd
BW2	0.368649	73.4 ± 8.7a	76.8 ± 8.3ab	126.2 ± 11.4c	127.6 ± 14.3cd
BW3	0.376409	113.9 ± 15.6a	119.2 ± 17.4ab	201.9 ± 18.4c	209.1 ± 27.8cd
BW4	0.330349	159.1 ± 24.6a	153.4 ± 24.8ab	299.7 ± 30.3c	314.5 ± 43.7d
BW5	0.483526	211.4 ± 33.3a	221.7 ± 39.1ab	391.5 ± 44c	427.3 ± 64.5d
BW6	0.409077	277.9 ± 44.2a	283.2 ± 49.8ab	482.9 ± 58c	538.4 ± 90d
BW7	0.412568	349.4 ± 55.6a	341.6 ± 64.5ab	582.7 ± 82.5c	680.5 ± 124.4d
BW8	0.511586	396.3 ± 67.8a	414.9 ± 84.4ab	701.3 ± 99.1c	803.6 ± 141.6d
BW9	0.47845	471.4 ± 82.6a	485.6 ± 97.6ab	859.6 ± 119c	965.3 ± 167.6d
BW10	0.403988	547.7 ± 96.3a	569.5 ± 111.4ab	1005.7 ± 140.4c	1091.4 ± 197d
BW11	0.466921	613.7 ± 112a	628.4 ± 126.9ab	1125.2 ± 172.7c	1207.9 ± 214.5d
BW12	0.521683	689.9 ± 127a	700.5 ± 143.7ab	1262.5 ± 204.8c	1365.4 ± 239.2d
BW13	0.520587	740.9 ± 131.1a	768 ± 156.3ab	1334.7 ± 227.1c	1436.3 ± 242.8d
BW14	0.583636	791.9 ± 139.6a	828.6 ± 164.4ab	1471.6 ± 250.5c	1542.1 ± 251.8cd
BW15	0.530907	817.2 ± 143.9a	844.8 ± 169.7ab	1581.9 ± 277.5c	1617.1 ± 240.7cd
1 estimates of narrow-sense heritability
2 letters a, b c and d denote there are significant differences between the sub-populations.
