# Supplementary material for: Polygenic Basis and Variable Genetic Architectures Contribute to the Complex Nature of Body Weight —A Genome-Wide Study in Four Chinese Indigenous Chicken Breeds
Source: Front Genet. 2018 Jul 2;9:229. doi: 10.3389/fgene.2018.00229 (PMC6036123; doi:10.3389/fgene.2018.00229)
Supplement: TABLE S5 — A full list of detected SNPs from single-marker association analyses. [file Table_5.XLSX]

## Sheet: Table S2
Table S5 A full list of detected SNPs from single-marker association analyses
SNP	GGA1	Position in bp2	P value3	Trait4	Additive effect	Method
rs314708387	1	76929608	1.95148e-05	BW6	35.6704	GenABEL
rs13558093	1	181493141	3.93e-07	BW14	-63.7316	FarmCPU
rs15896134	2	14068213	1.75597e-05	BW4	22.3164	GenABEL
			1.79652e-05	BW6	42.1679
rs13667710	2	32301314	4.6e-08	BW12*	36.279	FarmCPU
rs16225434	3	7928979	6.33838e-06	BW4	-12.3256	GenABEL
rs10727575	3	15351661	8.20067e-06	BW2	5.48688	GenABEL
rs14332618	3	28927355	1.46342e-05	BW9	-70.3456	GenABEL
			4.84749e-06	BW10*	-86.9276
			1.90782e-05	BW11	-90.4075
			7.68193e-06	BW12	-107.875
rs315078278	3	33274078	2.02866e-06	BW12*	116.118	GenABEL
rs14342590	3	39288315	2.08318e-06	BW15*	-158.4	GenABEL
rs14364240	3	57761192	1.66e-06	BW15	39.5824	FarmCPU
rs14512063	5	8770837	7.21e-07	BW13	-44.9115	FarmCPU
rs316124114	5	31014782	6.52e-08	BW13*	85.7404	FarmCPU
			3.52e-11	BW14*	110.887
rs14545931	5	49062749	2.45995e-05	BW8	-37.3671	GenABEL
			4.86042e-06	BW10*	-55.7925
			1.3526e-05	BW11	-58.3855
			1.9494e-06	BW12*	-72.4122
			3.85e-09	BW12*	-58.0877	FarmCPU
rs312359763	8	26048569	3.69e-07	BW14	46.5983	FarmCPU
rs313615987	9	18601322	1.8113e-06	BW15*	98.4154	GenABEL
			1.77e-09	BW15*	77.2303	FarmCPU
rs14678295	9	18643628	8.23155e-06	BW14	75.2499	GenABEL
rs316816219	10	19203948	5.75e-07	BW14	-59.6093	FarmCPU
rs14055775	13	3587501	1.85e-07	BW12*	-68.3487	FarmCPU
rs315743526	20	1301395	2.06013e-05	BW12	-76.1904	GenABEL
			6.07645e-06	BW13	-86.1402
			1.27035e-05	BW15	-91.5016
rs312815345	20	2672867	1.71e-08	BW15*	-56.7238	FarmCPU
rs14274361	20	6829862	2.51285e-06	BW1*	3.96308	GenABEL
rs15180461	21	862952	3.22e-07	BW12	-58.4824	FarmCPU
rs14286074	21	6290053	6.9e-08	BW15*	67.3559	FarmCPU
rs313302095	23	4509756	1.16e-06	BW15	40.8155	FarmCPU
rs16040772	27	3335587	1.99636e-05	BW7	29.3739	GenABEL
rs16719177	27	3326082	1.57e-12	BW14*	-104.236	FarmCPU
			2.12e-09	BW15*	-89.8632
1 GGA indicates the chromosome which the according SNP locates in.
2 Position from the assembly of Gallus gallus 5.0.
3 The significence level was determined by permutation test
4 Trait without “*” denotes 5% genome-wide significance, while P value with “*” denotes 1% genome-wide significance
