# Supplementary material for: Polygenic Basis and Variable Genetic Architectures Contribute to the Complex Nature of Body Weight —A Genome-Wide Study in Four Chinese Indigenous Chicken Breeds
Source: Front Genet. 2018 Jul 2;9:229. doi: 10.3389/fgene.2018.00229 (PMC6036123; doi:10.3389/fgene.2018.00229)
Supplement: TABLE S6 — Significant SNP pairs from the exhaustive two-loci epistatic san in this study. [file Table_6.XLSX]

## Sheet: Table S5
Table S6 Significant SNP pairs from the exhaustive two-loci epistatic san in this study
Trait	Selected SNP			Paired SNP			F value2	Genes 3
	SNP 1	Chromosome	Position(bp)	SNP	Chromosome	Position(bp)
BW4	rs15896134 G	2	14068213	rs14791561	1	17553928	17.59+	/
				rs16694290	1	110071505	18.13+	/
				rs15131887	2	97386571	18.05+	/
				rs15750583	3	14818005	17.88+	/
				rs16281694	3	55614302	18.44*	/
				rs313005492	3	109118252	18.32+	/
				rs14483473	4	65719848	18.14+	KIT
				rs16433455	4	71140058	17.22+	/
				rs431833243	5	58220062	17.96+	/
				rs16543047	6	11658890	18.52*	/
				rs14577715	6	16360159	19.7*	/
				rs14644807	8	15955888	17.19+	/
				rs15947343	9	2720503	17.53+	/
				rs14680892	9	21094252	21.13*	BCHE
				rs14680941		21142964	19.27*
				rs315703289	14	3979818	18.48*	/
				rs313124261	17	5799930	17.14+	/
				rs313203694	17	6613828	17.27+	/
				rs431830711	25	2085453	17.62+	/
				rs16209236	28	472908	17.26+	/
				rs14305125		528155	19.08*	/
BW2	rs16225434vG	3	7928979	rs313385604	1	15322679	11.97+	ABCD2
				rs15342314	1	89622200	11.96+	/
				rs317167104	2	119738883	11.94+	/
				rs14469666	4	52253056	12.02+	/
				rs14712143	6	3419249	11.68+	/
				rs431894793	6	27912197	12.23+	/
				rs314358437	10	4430043	12.29+	/
				rs14002441		4430960	12.29+	/
				rs317270992		4543462	12.04+	/
				rs14002674		4662526	12.1+	/
				rs313026343	12	16644997	12.2+	/
				rs14099344	17	7550458	11.53+	/
BW4	rs315546657vG	10	13131038	rs314273575	1	98368337	14.55+	NRIP1
				rs14063186	13	15111038	13.76+	/
BW1	rs14274361vG	20	6829862	rs13752802	1	39602469	19.6+	/
1 lists the selected SNPs that were found with significant interactive pairs.Letter G means SNP is from GWAS analysis, while mark vG means SNPs are from vGWAS analysis.
2 presents the F statistics from the exhaustive two-loci epistatic scan. Mark * denotes the 5% genome-wide significance; while + denotes the 10% suggestive genome-wide significance.
3 lists the selected candidate genes, which had effects in important pathways related with body weight in previous studies.
