# Supplementary material for: Polygenic Basis and Variable Genetic Architectures Contribute to the Complex Nature of Body Weight —A Genome-Wide Study in Four Chinese Indigenous Chicken Breeds
Source: Front Genet. 2018 Jul 2;9:229. doi: 10.3389/fgene.2018.00229 (PMC6036123; doi:10.3389/fgene.2018.00229)
Supplement: DATA SHEET S2 — The genotype datasets of this study. [file Data_Sheet_2.ZIP]

Archive with 3 entries (2 files):
- geno_Rawdata.txt
- __MACOSX/
- __MACOSX/._geno_Rawdata.txt
