# Supplementary material for: Polygenic Basis and Variable Genetic Architectures Contribute to the Complex Nature of Body Weight —A Genome-Wide Study in Four Chinese Indigenous Chicken Breeds
Source: Front Genet. 2018 Jul 2;9:229. doi: 10.3389/fgene.2018.00229 (PMC6036123; doi:10.3389/fgene.2018.00229)
Supplement: DATA SHEET S2 — The genotype datasets of this study. [file Data_Sheet_2.ZIP › geno_Rawdata.txt]

Index	Name	Address	Chr	Position	GenTrain.Score	G00101	G00102	G00104	G00105	G00107	G00109	G00111	G00112	G00113	G00114	G00115	G00116	G00117	G00118	G00120	G00121	G00122	G00123	G00124	G00125	G00126	G00127	G00128	G00130	G00131	G00132	G00133	G00134	G00135	G00137	G00139	G00140	G00141	G00142	G00143	G00144	G00145	G00146	G00148	G00149	G00150	G00151	G00154	G00156
1	10080_COIII	18698386	0	0	0.9519762	AA	AA	AA	AA	AA	AA	AA	AA	AA	AA	AA	AA	AA	AA	AA	AA	AA	AA	AA	AA	AA	AA	AA	AA	AA	AA	AA	AA	AA	AA	AA	AA	AA	AA	AA	AA	AA	AA	AA	AA	AA	AA	AA	AA
2	10668_COIII	26675302	0	0	0.925606	GG	GG	GG	AA	AA	GG	GG	AA	AA	GG	GG	AA	GG	AA	GG	GG	GG	AA	AG	AA	GG	GG	GG	AA	AA	GG	AA	GG	GG	GG	GG	GG	GG	AA	GG	GG	GG	GG	GG	AA	GG	GG	AA	GG
3	12187_ND4	26642373	0	0	0.7214874	GG	GG	GG	GG	GG	GG	GG	GG	GG	GG	GG	GG	GG	GG	GG	GG	GG	GG	GG	GG	GG	GG	GG	GG	GG	GG	GG	GG	GG	GG	GG	GG	GG	GG	GG	GG	GG	GG	GG	GG	GG	GG	GG	GG
4	15466_CYTB_MT	19600337	0	0	0.7267355	GG	GG	GG	GG	GG	GG	GG	GG	GG	GG	GG	GG	GG	GG	GG	GG	GG	GG	GG	GG	GG	GG	GG	GG	GG	GG	GG	GG	GG	GG	GG	GG	GG	GG	GG	GG	GG	GG	GG	GG	GG	GG	GG	GG
5	16262_ND6	21695383	0	0	0.837195	AA	AA	AA	GG	GG	AA	AA	GG	GG	GG	GG	GG	AA	GG	AA	GG	AA	GG	NA	GG	AA	GG	GG	GG	GG	AA	GG	GG	AA	AA	AA	GG	AA	GG	AA	AA	AA	GG	AA	GG	AA	GG	GG	AA
6	16370_ND6	18647355	0	0	0.8773808	AA	AA	AA	GG	GG	AA	AA	GG	GG	GG	GG	GG	AA	GG	AA	GG	AA	GG	AG	GG	AA	GG	GG	GG	GG	AA	GG	GG	AA	AA	AA	GG	AA	GG	AA	AA	AA	GG	AA	GG	AA	GG	GG	AA
7	5831_ND2_MT	21688396	0	0	0.8451859	AA	AA	AA	GG	GG	AA	AA	GG	GG	GG	GG	GG	AA	GG	AA	GG	AA	GG	NA	GG	AA	GG	GG	GG	GG	AA	GG	GG	AA	AA	AA	GG	AA	GG	AA	AA	AA	GG	AA	GG	AA	GG	GG	AA
8	8472_COXII_MT	22718342	0	0	0.7776333	AA	AA	AA	AA	AA	AA	AA	AA	AA	AA	AA	AA	AA	AA	AA	AA	AA	AA	AA	AA	AA	AA	AA	AA	AA	AA	AA	AA	AA	AA	AA	AA	AA	AA	AA	AA	AA	AA	AA	AA	AA	AA	AA	AA
9	Gga_rs10721746	34667384	23	5869156	0.8049281	GG	GG	GG	GG	GG	GG	GG	GG	GG	GG	GG	GG	GG	GG	GG	GG	GG	GG	GG	GG	GG	GG	GG	GG	GG	GG	GG	GG	GG	GG	GG	GG	GG	GG	GG	GG	GG	GG	GG	GG	GG	GG	GG	GG
10	Gga_rs10721817	44680324	1	107404689	0.9254817	AG	GG	GG	AG	GG	GG	GG	GG	AG	GG	AG	GG	AA	AG	GG	GG	AG	AG	AG	GG	AG	GG	GG	GG	GG	GG	AA	GG	GG	AG	GG	GG	GG	AG	AG	AA	GG	GG	AG	AG	AG	AG	AG	GG
11	Gga_rs10721842	21605323	8	20389091	0.7903055	GG	NA	AA	AA	AG	AG	AG	GG	AG	AG	GG	GG	GG	GG	AG	AG	GG	GG	GG	GG	GG	AG	AA	AG	GG	AA	AA	AG	AG	AG	GG	AG	AA	GG	AG	AG	AG	GG	AG	GG	AG	AG	GG	AG
12	Gga_rs10721864	14645338	6	10745222	0.7905928	AG	AG	GG	AG	GG	AG	AG	AG	GG	GG	GG	GG	GG	GG	AA	AG	GG	AG	GG	AG	AG	GG	AG	AG	AG	GG	GG	GG	GG	GG	AG	AG	AA	AA	AG	GG	AG	AG	AG	AG	AG	AG	GG	GG
13	Gga_rs10721873	37698421	3	7617045	0.9007931	AA	AA	AA	AA	AA	AA	AG	AA	AA	AA	AG	AA	AA	AA	AG	AA	AA	AA	AG	AA	AA	AA	AA	AA	AA	AA	GG	AA	AA	AG	AA	AG	AA	AA	AG	GG	AA	AA	AA	AA	AG	AA	AA	AG
14	Gga_rs10721888	49608364	26	4163670	0.7269008	AA	AA	AA	AA	AA	AA	AA	AA	AA	AA	AA	AA	AA	AA	AA	AA	AA	AA	AA	AA	AA	AA	AA	AA	AA	AA	AA	AA	AA	AA	AA	AA	AA	AA	AA	AA	AA	AA	AA	AA	AA	AA	AA	AA
15	Gga_rs10721889	41722313	14	4393506	0.8478817	AA	AA	AA	AA	AA	AA	AA	AA	AA	AA	AA	AA	AA	AA	AA	AA	AA	AA	AA	AA	AA	AA	AA	AA	AA	AA	AA	AA	AA	AA	AA	AA	AA	AA	AA	AA	AA	AA	AA	AA	AA	AA	AA	AA
16	Gga_rs10721907	39601375	Z	28109269	0.9126754	GG	GG	GG	GG	GG	GG	AA	GG	GG	GG	GG	GG	GG	GG	GG	AA	GG	GG	GG	AG	GG	GG	AA	GG	AG	GG	GG	GG	GG	GG	GG	GG	GG	GG	GG	GG	AG	GG	AA	GG	GG	GG	GG	GG
17	Gga_rs10721919	36642397	24	315141	0.7647673	GG	GG	GG	GG	GG	GG	GG	GG	GG	GG	GG	GG	GG	GG	GG	GG	GG	GG	GG	GG	GG	GG	GG	GG	GG	GG	GG	GG	GG	GG	GG	GG	GG	GG	GG	GG	GG	GG	GG	GG	GG	GG	GG	GG
18	Gga_rs10721942	27692399	5	1637567	0.706695	GG	AG	GG	AA	AA	AA	AG	AG	GG	AA	GG	GG	GG	AA	AA	GG	AA	AG	AA	AG	AA	AA	AG	AA	AG	GG	AG	GG	AG	AG	AG	AG	AG	GG	AG	AA	AG	GG	AG	AG	AG	AG	AG	AA
19	Gga_rs10721950	19605419	3	65638234	0.7989469	AG	AG	GG	AG	AG	AA	GG	GG	GG	AA	AG	AA	GG	AG	AG	AA	GG	AA	GG	AG	GG	AA	AG	AA	AG	AG	AG	AA	AA	AG	GG	AA	AG	GG	GG	GG	GG	AG	GG	GG	AG	AG	GG	AG
20	Gga_rs10721993	25691306	28	3667415	0.8355538	GG	GG	GG	GG	GG	GG	GG	GG	GG	GG	GG	GG	GG	GG	GG	GG	GG	GG	GG	GG	GG	GG	GG	GG	GG	GG	GG	GG	GG	GG	GG	GG	GG	GG	GG	GG	GG	GG	GG	GG	GG	GG	GG	GG
21	Gga_rs10722002	18692398	15	8114475	0.8121064	CC	CC	CC	CC	CC	CC	CC	CC	CC	CC	CC	CC	CC	CC	CC	CC	CC	CC	CC	CC	CC	CC	CC	CC	CC	CC	CC	CC	CC	CC	CC	CC	CC	CC	CC	CC	CC	CC	CC	CC	CC	CC	CC	CC
22	Gga_rs10722013	23620314	3	50799858	0.7758538	AA	AA	AA	AA	AG	AA	AA	AG	AA	AA	AA	AA	AA	AG	AG	AA	AA	AA	AA	AG	AA	AA	AA	AA	AG	AA	AA	AA	GG	AA	AG	AA	AG	AG	AA	AA	AA	AA	AA	AA	AG	AG	AA	AA
23	Gga_rs10722041	14619379	7	11248993	0.9280947	AG	AA	AA	AA	AA	AA	AA	AA	AA	AG	AA	AG	AA	AA	AA	AG	AA	AA	AA	AA	AA	AA	AA	AA	AA	AA	AA	AA	AA	AA	AA	AA	AA	AA	AA	AA	AA	AA	AA	AA	AA	AA	AA	AA
24	Gga_rs10722061	19713398	8	15863388	0.9060813	AA	AA	AA	AA	AA	AA	AA	AA	AA	AA	AA	AA	AA	AA	AA	AA	AA	AA	AA	AA	AA	AA	AA	AA	AA	AA	AA	AA	AA	AA	AA	AA	AG	AA	AA	AA	AA	AA	AA	AA	AG	AA	AA	AA
25	Gga_rs10722066	36626395	1	64256257	0.8948851	AG	AG	GG	AG	GG	AA	GG	AA	AA	AG	AG	GG	AA	AA	AA	AG	AA	AG	AA	AA	AG	AG	AG	AG	AA	GG	AA	GG	AG	AG	AA	AA	AA	AA	GG	AG	GG	AG	AG	AG	AG	AA	GG	AA
26	Gga_rs10722067	21648300	1	49114962	0.8710408	AG	AG	AA	AA	GG	AG	AA	AG	AA	AG	AA	AA	AG	AG	GG	GG	AG	GG	GG	AG	AG	GG	AA	AG	AG	AA	AG	AA	AG	AG	AG	AA	AA	AG	AG	GG	GG	AA	GG	AG	AA	GG	AA	AG
27	Gga_rs10722068	28670327	22	817162	0.7877662	GG	GG	GG	GG	GG	GG	GG	GG	GG	GG	GG	GG	GG	GG	GG	GG	GG	GG	GG	GG	GG	GG	GG	GG	GG	GG	GG	GG	GG	GG	GG	GG	GG	GG	GG	GG	GG	GG	GG	GG	GG	GG	GG	GG
28	Gga_rs10722111	45628402	14	5996362	0.871569	AA	AA	AA	AA	AA	AA	AG	AA	AG	AA	AA	AA	GG	AA	AA	AA	GG	AA	AG	AG	AA	AA	AA	AG	AG	AA	GG	AA	AA	AA	AA	AA	AA	AG	AA	AA	AG	AA	AG	AA	AA	AG	AA	AG
29	Gga_rs10722122	19625410	15	8469961	0.935023	AG	AA	AA	AG	AG	AA	AA	AA	AA	GG	AG	AA	AG	GG	AA	AA	AG	AG	AG	AG	AG	GG	AA	AG	AG	AA	AA	AA	GG	AG	AA	AA	AG	AA	AA	AG	AA	AA	AG	AA	AA	AA	AA	AA
30	Gga_rs10722146	45696323	26	1085198	0.8158085	AA	AA	AA	AA	AA	AA	AA	AA	AA	AA	AA	AA	AA	AA	AA	AA	AA	AA	AA	AA	AA	AA	AA	AA	AA	AA	AA	AA	AA	AA	AA	AA	AA	AA	AA	AA	AA	AA	AA	AA	AA	AA	AA	AA
31	Gga_rs10722186	24650387	4	85276442	0.9283333	GG	GG	GG	GG	GG	AG	GG	AG	AG	GG	GG	GG	GG	GG	GG	GG	GG	GG	GG	GG	GG	GG	GG	GG	GG	GG	GG	GG	GG	GG	GG	GG	GG	AG	GG	GG	GG	GG	GG	AG	GG	GG	GG	GG
32	Gga_rs10722194	10669318	1	32724751	0.9152282	AG	GG	GG	GG	GG	GG	GG	GG	GG	AG	GG	GG	AG	AG	GG	GG	GG	AG	AG	AG	GG	AG	GG	AG	AG	GG	AG	GG	GG	AA	GG	GG	AG	AG	GG	AA	AA	AG	GG	GG	AG	AG	GG	GG
33	Gga_rs10722228	40692315	1	126358212	0.8049482	AA	AG	AA	AG	AG	NA	AG	AG	AG	AA	AG	AA	AG	AG	AA	AG	GG	AA	AA	AG	AG	AG	AG	AG	AG	AA	AG	AG	AG	AA	GG	AG	AG	AG	AA	AA	AA	AA	AG	AG	GG	AA	AG	AA
34	Gga_rs10722234	39697354	12	4938377	0.8241811	GG	GG	GG	GG	GG	GG	GG	GG	GG	GG	GG	GG	GG	GG	GG	GG	GG	GG	GG	GG	GG	GG	GG	GG	GG	GG	GG	GG	GG	GG	GG	GG	GG	AG	GG	GG	GG	GG	GG	AG	GG	GG	GG	GG
35	Gga_rs10722248	37678312	18	10578487	0.9131173	AA	AC	AA	AA	AC	AA	AA	AA	AA	AA	AA	AC	AA	AC	AC	AA	AC	AA	AA	AA	AC	AA	AC	AC	AA	AC	AA	AC	AA	AA	AA	AC	AA	AA	AC	AA	AA	CC	AC	AA	AA	AA	AC	AA
36	Gga_rs10722249	15646328	7	20038370	0.9258631	GG	GG	GG	GG	GG	GG	GG	GG	GG	GG	GG	GG	GG	GG	GG	GG	GG	GG	GG	GG	GG	GG	GG	GG	GG	GG	GG	GG	GG	GG	GG	GG	GG	GG	GG	GG	AG	GG	GG	GG	GG	GG	GG	AG
37	Gga_rs10722251	28696395	5	33117294	0.8357774	AA	AA	AA	AA	AA	AA	AA	AA	AA	AA	AA	AA	AA	AA	AA	AA	AA	AA	AA	AA	AA	AA	AA	AA	AA	AA	AA	AA	AA	AA	AA	AA	AA	AA	AA	AA	AA	AA	AA	AA	AA	AA	AA	AA
38	Gga_rs10722260	14630324	14	6296947	0.714073	GG	NA	GG	AG	NA	AG	GG	AG	GG	AG	AG	GG	GG	AG	AG	GG	GG	AG	GG	AG	NA	GG	GG	GG	AG	GG	GG	AG	GG	AG	GG	AG	AA	AG	AG	NA	GG	GG	GG	GG	AA	AG	AG	GG
39	Gga_rs10722268	42682341	1	38252451	0.7771277	AA	AA	AA	AA	AA	AA	GG	AA	AA	AA	AA	AA	AG	AA	AA	AA	AA	AA	AA	AA	AG	AA	AA	AA	AA	AG	AA	AA	AA	AA	AA	AA	AA	AA	AA	AA	AA	AG	AA	AA	AA	AA	AG	AA
40	Gga_rs10722269	40601348	Z	52247377	0.8848886	CC	CC	CC	CC	CC	CC	AA	CC	CC	AC	AC	CC	CC	AA	CC	AA	CC	AC	CC	AC	CC	CC	CC	CC	AC	CC	AC	AC	CC	CC	CC	CC	AA	AC	CC	CC	CC	CC	CC	AC	AC	CC	CC	CC
41	Gga_rs10722274	50643370	26	3674732	0.7549667	CC	CC	CC	CC	CC	CC	CC	CC	CC	CC	CC	CC	CC	CC	CC	CC	CC	CC	CC	CC	CC	CC	CC	CC	CC	CC	CC	CC	CC	CC	CC	CC	CC	CC	CC	CC	CC	CC	CC	CC	CC	CC	CC	CC
42	Gga_rs10722282	27678409	10	1854776	0.8568553	AA	AG	GG	AA	AA	AA	GG	AA	AA	AG	AG	AG	AA	AA	AG	AG	AG	AG	AA	GG	AA	AG	AG	AA	GG	GG	AA	AG	AA	AA	AA	AA	AG	AA	AG	AA	AG	GG	GG	AA	AG	GG	GG	AA
43	Gga_rs10722287	29690345	1	148564980	0.848244	AA	AC	AA	AA	AA	AC	AA	AA	AA	AA	AA	AA	AA	AA	AA	AC	AA	AA	NA	AA	AC	AC	AA	AC	AA	AC	AA	AC	AA	AA	AC	AC	AA	AA	AA	AA	AA	AC	AA	AA	AC	AA	AA	AA
44	Gga_rs10722323	37671402	11	2035438	0.6903549	GG	GG	GG	GG	GG	GG	GG	GG	GG	GG	GG	GG	GG	GG	GG	GG	GG	GG	GG	GG	GG	GG	GG	GG	GG	GG	GG	GG	GG	GG	GG	GG	GG	GG	GG	GG	GG	GG	GG	GG	GG	GG	GG	GG
45	Gga_rs10722359	45616353	1	108764804	0.7394429	AA	NA	AA	CC	AC	AC	CC	AC	AC	AA	AC	AA	CC	AC	AC	AC	CC	AC	AC	AC	AC	AA	AC	CC	AC	AC	AC	AC	AA	AC	CC	CC	AC	AA	AC	AC	AC	CC	AA	CC	CC	AC	CC	CC
46	Gga_rs10722369	38616339	19	214237	0.8916429	AA	AA	AA	AA	AA	AA	AA	AA	AA	AG	AA	AG	AG	AG	AA	AA	AG	AG	AG	AG	AA	AG	AA	AA	AG	AA	AG	AA	AG	AA	AG	AA	AA	AA	AA	AG	GG	AA	AA	AG	AA	AA	AG	AG
47	Gga_rs10722381	15715388	28	617426	0.7785225	GG	AG	AG	GG	AG	GG	AG	AG	AG	GG	AG	AG	AG	AG	AA	GG	GG	AG	GG	GG	AG	GG	AG	AG	GG	AA	AG	AG	AG	GG	AG	AG	AG	AG	AG	AA	AA	AG	AG	AG	GG	AG	AG	AG
48	Gga_rs10722391	27672354	17	8396012	0.9118137	GG	GG	GG	GG	GG	GG	GG	GG	GG	GG	GG	GG	GG	GG	GG	GG	GG	GG	GG	GG	GG	GG	GG	GG	GG	GG	GG	GG	GG	GG	GG	GG	GG	GG	GG	GG	GG	GG	GG	GG	GG	GG	GG	GG
49	Gga_rs10722415	25624302	9	14752662	0.797754	GG	GG	GG	GG	GG	GG	GG	GG	GG	GG	GG	GG	GG	GG	GG	GG	GG	GG	GG	GG	GG	GG	GG	GG	GG	GG	GG	GG	GG	GG	GG	GG	GG	GG	GG	GG	GG	GG	GG	GG	GG	GG	GG	GG
50	Gga_rs10722419	47686349	12	3683888	0.8085701	AA	AA	AA	AA	AA	AA	AA	AA	AA	AA	AA	AA	AA	AA	AC	AA	AA	AA	AA	AA	AA	AC	AC	AA	AA	AA	AA	AA	AA	AA	AC	AC	AA	AA	AA	AA	AA	AA	AA	AA	AA	AC	AA	AA
51	Gga_rs10722430	49649426	1	2942547	0.9030584	CC	CC	CC	CC	CC	CC	CC	CC	CC	CC	CC	CC	CC	CC	CC	CC	CC	CC	AC	CC	CC	CC	CC	CC	CC	AC	CC	CC	CC	CC	AC	CC	AC	CC	CC	CC	CC	CC	CC	CC	CC	CC	CC	CC
52	Gga_rs10722480	27638426	2	132603352	0.8913805	AG	NA	GG	AG	AG	AA	GG	AG	GG	GG	AG	AG	AG	AA	AG	GG	AG	AG	AG	AG	AG	AG	AA	AG	AG	AG	GG	GG	GG	AA	AA	AG	AG	AG	AG	AA	AG	AG	AG	AG	AG	AA	AG	AG
53	Gga_rs10722483	39651371	4	9419444	0.9377072	AA	AA	AA	AA	AG	AG	AA	AG	AG	AA	AA	AA	AG	AA	AA	AA	AG	AA	AA	AA	AA	AA	AA	AA	AA	AA	AG	AA	AG	AG	AA	AA	AA	AG	AA	GG	AA	AA	AA	AG	AA	AA	AA	AA
54	Gga_rs10722484	21606339	21	2152029	0.7471905	GG	AG	AA	AG	GG	GG	AG	GG	GG	GG	GG	AG	GG	GG	GG	GG	GG	GG	GG	AG	GG	AG	GG	GG	AG	AG	GG	GG	GG	GG	AG	GG	GG	GG	AG	GG	AG	GG	GG	GG	GG	GG	GG	AG
55	Gga_rs10722510	19681379	15	8734429	0.8639574	AA	NA	GG	AG	GG	AA	GG	AG	GG	AA	GG	GG	AG	AG	AA	GG	AG	AG	GG	AG	AG	GG	GG	AG	AG	GG	AA	GG	GG	AG	AA	AG	GG	AG	AG	GG	GG	AG	AG	GG	AG	GG	GG	AG
56	Gga_rs10722532	45642372	5	55410575	0.7048058	AG	NA	GG	GG	AG	AG	GG	AG	AG	AA	AG	AG	AG	AG	GG	AG	AG	AG	AG	AG	AA	GG	AG	GG	AG	GG	AA	GG	AG	AA	AG	GG	AG	GG	GG	AA	AG	AG	GG	AG	AG	AG	GG	AG
57	Gga_rs10722543	31698381	18	3377149	0.7683675	AG	NA	GG	AG	AA	GG	AG	GG	GG	GG	GG	AA	AG	AA	GG	AG	AA	AA	AG	AG	GG	GG	GG	GG	AG	GG	AG	GG	AG	AG	AA	GG	AG	AG	AA	GG	AA	GG	AG	AG	AG	GG	AG	GG
58	Gga_rs10722565	14698311	7	16164457	0.9267718	AA	AA	AA	AA	AA	AA	AA	AA	AA	AA	AA	AA	AA	AA	AA	AA	AA	AA	AA	AA	AA	AA	AA	AA	AA	AA	AA	AA	AA	AA	AA	AA	AA	AA	AA	AA	AA	AA	AA	AA	AA	AA	AA	AA
59	Gga_rs10722566	44607388	5	30295882	0.8171719	AA	AA	AA	AA	AA	AA	AA	AA	AA	AA	AA	AA	AG	AA	AA	AA	AA	AA	AA	AA	AA	AA	AA	AA	AA	AA	AA	AA	AA	AA	AG	AA	AA	AA	AA	AA	AA	AA	AA	AA	AA	AA	AG	AA
60	Gga_rs10722567	16657307	15	5320120	0.6952953	GG	AG	GG	GG	GG	AG	AG	AG	AG	GG	AA	AG	AA	AG	AG	GG	AG	AG	AA	AG	GG	GG	AG	AA	AG	AG	AA	AG	AG	GG	GG	GG	GG	GG	GG	GG	GG	AG	AG	GG	AG	GG	AG	GG
61	Gga_rs10722583	27662353	5	878442	0.8884321	AA	AA	AA	AA	AA	AA	AG	AA	AA	AG	AA	AA	AA	AG	AA	AA	AA	AA	AA	AA	AA	AA	AA	AA	AA	AG	AA	AG	AG	AA	AA	AA	AA	AA	AA	AA	AA	AG	AA	AG	AA	AA	AA	AA
62	Gga_rs10722587	31623327	5	31177670	0.8836923	AA	AG	GG	NA	GG	GG	GG	NA	GG	AA	GG	NA	GG	GG	AA	NA	AA	NA	AA	NA	GG	AA	AA	GG	NA	GG	GG	GG	NA	GG	AG	NA	NA	NA	GG	NA	AA	GG	NA	GG	GG	AA	GG	GG
63	Gga_rs10722589	36618376	1	63994299	0.8600318	AA	AA	AA	AG	GG	AA	AA	AA	AA	AG	AG	AA	AA	AG	AA	AA	AA	GG	AA	AA	AG	AA	AA	AA	AA	AA	AA	AA	AG	AA	AA	AA	AA	AA	AG	AA	AG	AA	AA	AA	AA	AA	AG	AG
64	Gga_rs10722636	35656372	1	61654901	0.7436896	GG	GG	AG	AG	GG	AG	GG	GG	GG	GG	GG	GG	GG	GG	GG	GG	GG	GG	GG	GG	GG	AG	AG	GG	GG	AG	GG	AA	GG	GG	GG	AG	GG	GG	GG	GG	GG	AG	GG	AG	AA	GG	GG	AG
65	Gga_rs10722643	25681398	21	6895444	0.8018584	AA	AA	AA	AA	AA	AA	AA	AA	AA	AA	AA	AG	AA	AA	AA	AA	AA	AA	AA	AA	AA	AA	AA	AA	AA	AA	AA	AA	AA	AA	AA	AA	AA	AA	AA	AA	AG	AA	AA	AA	AA	AA	AA	AA
66	Gga_rs10722670	50610338	5	40736887	0.8866721	GG	AG	GG	GG	AG	AG	GG	AG	GG	AG	AG	AA	AG	AA	AG	AG	GG	AA	NA	AG	AG	GG	GG	GG	AG	GG	AG	GG	GG	AG	GG	GG	AG	AA	GG	GG	AA	GG	AG	AG	AG	GG	AG	AG
67	Gga_rs10722735	10624356	14	8966407	0.7357913	AG	GG	AA	GG	GG	GG	GG	GG	AG	AG	GG	AG	GG	GG	AG	AG	AG	GG	GG	AG	GG	AG	GG	AG	AG	AG	GG	GG	AG	GG	AA	GG	GG	GG	GG	GG	GG	GG	GG	AG	GG	AG	AG	GG
68	Gga_rs10722745	28660327	1	66684126	0.9031205	GG	AG	AA	AG	AG	AG	AG	AA	AA	AA	AG	AA	AG	AA	AA	AA	GG	AG	AA	AG	AG	GG	GG	AG	AG	AG	AG	AG	AG	AG	AG	AA	GG	AG	AG	AG	AG	GG	GG	AG	AG	GG	GG	AG
69	Gga_rs10722774	26708417	1	62483578	0.8125266	AG	NA	GG	GG	AG	AG	GG	GG	GG	GG	GG	GG	GG	GG	GG	GG	AG	GG	GG	AG	AA	AG	AG	GG	AG	GG	GG	GG	GG	AG	GG	GG	GG	GG	AG	AG	AA	GG	GG	GG	GG	GG	GG	GG
70	Gga_rs10722788	23674385	2	119186052	0.8376343	AA	AA	AA	AA	AA	AA	AA	AA	AA	AA	AA	AA	AA	AA	AA	AA	AA	AA	AA	AA	AA	AA	AA	AA	AA	AA	AA	AA	AA	AA	AA	AA	AA	AA	AA	AA	AA	AA	AA	AA	AA	AA	AA	AA
71	Gga_rs10722820	40686315	4	13112258	0.8201364	GG	GG	AA	AG	GG	AG	AG	AG	AG	AG	GG	GG	GG	GG	GG	GG	GG	GG	GG	GG	GG	AG	AA	AG	GG	AG	GG	AA	GG	AG	AG	AG	AG	AG	GG	GG	GG	GG	AG	GG	AA	GG	AA	AG
72	Gga_rs10722853	13631322	3	49657243	0.8292502	CC	NA	CC	CC	AC	AC	CC	AC	AC	AC	CC	AC	AC	CC	AA	AC	CC	AC	CC	CC	CC	AC	CC	CC	CC	AC	CC	AA	AC	AC	AC	CC	AC	AC	CC	CC	CC	AA	AA	AC	CC	AC	AC	CC
73	Gga_rs10722885	47696374	14	6545832	0.8045977	AA	NA	AA	AA	AA	AA	AA	AA	AA	AA	AA	AA	AA	AA	AA	AA	AA	AA	AA	AA	AA	AG	AG	AA	AA	AA	AA	AA	AA	AA	AA	AG	AA	AA	AA	AA	AA	AA	AA	AA	AA	AA	AA	AA
74	Gga_rs10722894	49610302	26	2976358	0.8312439	GG	AG	AG	GG	GG	AG	GG	AG	AG	GG	AG	AG	AG	AA	AG	GG	AG	AA	AA	AG	AG	AG	AG	GG	AG	GG	GG	GG	GG	AG	GG	GG	AG	AA	GG	GG	AG	AG	GG	AA	AG	GG	GG	AG
75	Gga_rs10722906	26622341	17	5754541	0.8092215	AA	AA	AA	AA	AA	AA	AA	NA	AA	AA	AA	AA	AA	AA	AA	AA	AA	AA	AA	AA	AA	AA	AA	AA	AA	AA	AA	AA	AA	AA	AA	AA	AA	AA	AA	AA	AA	AA	AA	AA	AA	AA	AA	AA
76	Gga_rs10722918	13610422	3	49089198	0.8353403	AA	AA	AA	AA	AA	AA	AA	AA	AA	AA	AA	AA	AA	AG	AA	AA	AA	AA	AG	AA	AG	AA	AA	AA	AA	AA	AA	AA	AA	AA	AA	AA	AA	AA	AA	AA	AG	AA	AA	AA	AA	AA	AA	AG
77	Gga_rs10722948	10691367	2	19041560	0.8724774	AG	AG	AG	GG	GG	GG	GG	GG	GG	GG	GG	GG	AG	GG	GG	AG	AG	GG	AG	AG	AG	AG	GG	GG	AG	GG	GG	AG	AG	AG	GG	GG	GG	GG	GG	GG	GG	GG	GG	AG	GG	GG	AG	GG
78	Gga_rs10722984	30634339	2	20921947	0.9204789	AG	NA	GG	AA	AA	AG	AA	AA	AG	AG	AA	AA	GG	AG	AG	AA	AG	AG	AG	AA	AA	AA	AA	AG	AA	AG	GG	AA	GG	AA	AA	AA	AG	AA	AA	GG	AG	AG	AG	AA	AA	AG	AA	AA
79	Gga_rs10723005	41667354	12	11825272	0.8299603	GG	GG	GG	GG	GG	GG	GG	GG	GG	GG	GG	GG	GG	GG	GG	GG	AG	AG	GG	GG	GG	GG	GG	GG	GG	GG	AG	GG	GG	GG	GG	GG	AG	GG	GG	GG	GG	GG	GG	GG	GG	GG	GG	GG
80	Gga_rs10723025	39686393	19	2842906	0.8643967	GG	GG	GG	AG	AG	GG	AG	GG	AG	GG	GG	AG	GG	GG	AG	GG	GG	GG	GG	GG	AG	GG	AG	AG	GG	GG	GG	GG	AG	AG	AG	AG	GG	GG	AA	AG	AG	AG	GG	GG	AG	AA	GG	GG
81	Gga_rs10723029	12673366	2	88286898	0.8920333	AC	AC	AC	AC	AA	AA	AA	AC	CC	AA	AC	AA	AA	CC	AC	AC	AA	AA	AA	AA	AC	AA	AA	AA	AA	AA	AA	AA	AA	AA	AA	AA	AC	AC	AA	AA	AC	AA	AA	CC	AC	AA	AC	AA
82	Gga_rs10723056	31622307	23	2834121	0.8401467	AG	AG	AG	GG	AA	GG	AG	GG	AG	AG	GG	GG	AG	AA	AG	GG	AA	AG	AA	GG	AG	AA	AA	AG	GG	AG	AA	AA	AG	AG	GG	AG	AG	AG	AG	GG	GG	AG	GG	AG	AG	AA	AA	GG
83	Gga_rs10723066	50669424	5	52087471	0.8716726	AG	NA	AG	GG	AG	GG	GG	GG	GG	AG	AG	AG	GG	AG	GG	AG	AG	GG	GG	AG	AA	AG	GG	AG	AG	AG	GG	AG	AG	GG	GG	GG	AG	GG	GG	AG	GG	GG	GG	GG	GG	GG	GG	GG
84	Gga_rs10723073	28685376	5	38648425	0.8763473	AC	AA	AC	AC	AA	AC	AC	AA	CC	AC	AA	AA	AC	AA	AC	AC	AC	AA	AC	AC	AA	AA	AA	AC	AC	AC	AA	AC	AC	AA	CC	AC	AA	AA	AC	AA	AA	AC	AA	AC	AA	AA	AC	AC
85	Gga_rs10723080	46660379	1	112470894	0.8212766	AA	AA	AA	AA	AA	AA	AA	AA	AA	AA	AA	AA	AA	AA	AA	AA	AA	AA	AA	AA	AA	AA	AA	AA	AA	AA	AA	AA	AA	AA	AA	AA	AA	AA	AA	AA	AA	AA	AA	AA	AA	AA	AA	AA
86	Gga_rs10723082	18607334	7	38050527	0.9157018	AG	AG	AG	GG	AG	GG	GG	GG	GG	AG	GG	GG	AA	AG	GG	GG	AG	AG	AA	AG	AG	AG	GG	GG	AG	GG	AG	GG	AG	AG	AG	AG	GG	GG	GG	AG	GG	GG	GG	AG	AG	AG	GG	AA
87	Gga_rs10723091	18693362	1	184654700	0.7638571	AA	AG	AA	AA	AG	AA	AA	AA	GG	AG	AG	AA	AA	AG	GG	AG	AA	AG	AG	AA	GG	AA	AA	AA	AA	AA	AA	AG	AG	AA	AA	AA	AA	GG	AG	AA	AA	AA	AA	AG	AA	GG	AG	AG
88	Gga_rs10723097	23682317	1	197832786	0.7625394	AA	AA	AA	AG	AA	AA	AA	AA	AA	AA	AA	AG	AA	AA	AA	AA	AG	AG	AA	AA	AA	AA	AG	AA	AA	AA	AA	AG	AA	AA	AA	AA	AA	AA	AG	AA	AG	GG	AA	AA	AA	AG	AA	AA
89	Gga_rs10723106	24641337	9	10534919	0.8114701	GG	GG	AG	GG	GG	GG	GG	GG	GG	GG	GG	GG	GG	GG	GG	GG	GG	GG	GG	GG	GG	GG	GG	GG	GG	AG	GG	AG	GG	GG	GG	GG	GG	GG	GG	GG	GG	GG	GG	GG	GG	GG	GG	GG
90	Gga_rs10723143	40640396	2	46960913	0.821291	AG	NA	GG	AA	AA	AG	GG	AA	GG	AG	AA	AA	AA	AG	AG	AA	AG	AG	AG	AG	AG	AA	AG	AG	AG	GG	AG	AG	AG	AG	AG	AA	AG	AG	AG	AA	AG	GG	AA	GG	AA	AG	AG	AA
91	Gga_rs10723146	36646333	4	1455051	0.8839439	AG	AG	AA	AA	AG	AG	AA	AA	AA	AA	AG	AG	GG	AA	AA	AA	GG	AA	AG	AG	AG	AG	GG	AG	AG	AG	AG	AG	AA	GG	AA	GG	AA	AG	AG	GG	AA	AG	AA	AA	AG	GG	AA	AA
92	Gga_rs10723149	18603429	15	6771504	0.8508628	GG	GG	GG	GG	GG	GG	GG	GG	GG	GG	GG	GG	GG	GG	GG	GG	GG	GG	GG	GG	GG	GG	GG	GG	GG	GG	GG	GG	GG	GG	GG	GG	GG	GG	GG	GG	GG	GG	GG	GG	GG	GG	GG	GG
93	Gga_rs10723163	45674314	5	55583825	0.7934934	GG	GG	GG	GG	GG	GG	GG	GG	GG	GG	GG	GG	GG	GG	GG	GG	GG	GG	GG	GG	GG	GG	GG	GG	GG	GG	GG	GG	GG	GG	GG	GG	GG	GG	GG	GG	GG	GG	GG	GG	GG	GG	GG	GG
94	Gga_rs10723172	41680354	Z	58160763	0.8199033	GG	GG	GG	GG	GG	GG	GG	GG	GG	GG	GG	GG	GG	GG	GG	GG	GG	GG	GG	GG	GG	GG	GG	GG	GG	GG	GG	GG	GG	GG	GG	GG	GG	GG	GG	GG	GG	GG	GG	GG	GG	GG	GG	GG
95	Gga_rs10723186	39691375	12	4683886	0.93409	AC	AC	CC	CC	AC	CC	AA	AC	AC	AA	AC	AC	AC	CC	CC	AA	AC	AC	AA	AA	CC	AA	AA	CC	AA	CC	AA	CC	CC	AA	AC	AC	AC	CC	AC	AA	AC	AC	AC	CC	CC	CC	CC	AC
96	Gga_rs10723201	33694379	5	18284359	0.8817498	GG	AG	GG	GG	GG	GG	GG	GG	AG	GG	GG	GG	GG	GG	GG	GG	GG	GG	GG	GG	GG	GG	GG	GG	GG	GG	GG	GG	AG	GG	GG	GG	GG	GG	GG	GG	GG	GG	GG	GG	GG	GG	GG	GG
97	Gga_rs10723203	15605417	27	4615791	0.8352851	AA	AA	AA	AA	AA	AA	AA	AA	AA	AA	AA	AA	AA	AA	AA	AA	AA	AA	AA	AA	AA	AA	AA	AA	AA	AA	AA	AA	AA	AA	AA	AA	AA	AA	AA	AA	AA	AA	AA	AA	AA	AA	AA	AA
98	Gga_rs10723212	19602302	8	6753041	0.8030686	AA	AA	AA	AA	AA	AA	AA	AA	AA	AA	AG	AA	AA	AA	AG	AA	AA	AA	AA	AA	AA	AA	AA	AA	AA	AA	AA	AA	AA	AA	AG	AA	AA	AA	AA	AA	AG	AA	AA	AA	AA	AA	AA	AA
99	Gga_rs10723226	26609353	6	11925405	0.9021561	AG	GG	GG	GG	GG	GG	GG	GG	GG	GG	AG	GG	GG	GG	GG	GG	AG	AG	GG	AG	GG	GG	AA	GG	AG	GG	AG	GG	GG	AG	GG	AG	GG	GG	GG	GG	GG	AA	GG	AG	GG	AG	GG	GG
100	Gga_rs10723229	16657337	15	5323505	0.920045	GG	AG	AG	AG	GG	GG	AA	GG	AG	GG	GG	GG	GG	GG	AG	GG	AG	GG	AG	AG	GG	AG	AG	GG	AG	GG	GG	AA	GG	GG	AG	GG	AG	GG	AG	GG	GG	GG	AG	GG	GG	GG	AA	GG
101	Gga_rs10723244	20702375	2	110829679	0.8242663	AA	AG	GG	GG	GG	GG	GG	GG	GG	GG	AG	GG	GG	GG	AG	GG	GG	GG	GG	AG	AG	GG	GG	GG	AG	GG	GG	GG	GG	AA	GG	GG	GG	GG	GG	AG	GG	GG	GG	GG	GG	AG	GG	GG
102	Gga_rs10723279	40684310	12	8970399	0.9324055	AA	NA	AA	AA	AA	AA	AA	AA	AA	GG	AA	AG	AA	AG	AG	GG	AA	GG	AG	AA	AG	AA	AA	AA	AA	AA	AA	AA	AG	AA	AG	AA	AA	AG	AA	AA	AA	AG	AG	AG	AG	AA	AA	AA
103	Gga_rs10723288	37661307	11	1698401	0.9294092	GG	AG	AG	GG	GG	AG	GG	GG	GG	GG	GG	AG	GG	GG	AG	GG	GG	GG	GG	AG	GG	AG	GG	GG	AG	AG	GG	GG	GG	AA	GG	AG	AG	GG	GG	AG	AG	AG	AG	AG	GG	AG	GG	GG
104	Gga_rs10723293	14695325	27	4079776	0.7617161	AG	NA	AG	AA	GG	GG	AG	AA	AG	AA	AG	GG	AG	GG	GG	AG	GG	GG	AG	AG	AG	AG	GG	GG	AG	AG	AG	AG	AG	AG	GG	AG	AG	AG	GG	AA	GG	GG	GG	GG	AG	GG	AA	AA
105	Gga_rs10723301	40718425	12	9995816	0.8926291	AG	AG	AG	AG	GG	GG	GG	AG	AG	GG	AG	AG	GG	AG	GG	AG	GG	AG	GG	GG	GG	GG	AG	GG	GG	AG	GG	AG	AG	GG	AA	AG	AG	GG	GG	GG	GG	AG	AG	AG	GG	GG	AA	GG
106	Gga_rs10723334	34683326	2	34275430	0.9137025	AA	AA	AA	AA	AA	AG	AA	AG	AA	AA	AA	AA	AG	AA	AA	AA	GG	AA	AA	AA	AA	AA	GG	AA	AA	AG	AA	AG	AA	AA	AA	AA	AA	AA	AG	AA	AA	AA	AA	AA	AG	AG	AA	AA
107	Gga_rs10723348	13697342	4	56528506	0.9035048	GG	NA	GG	GG	GG	GG	GG	GG	GG	GG	GG	GG	AG	GG	GG	GG	AG	GG	GG	AG	GG	GG	GG	GG	AG	GG	GG	GG	GG	AG	GG	GG	GG	GG	GG	GG	GG	GG	GG	GG	GG	GG	GG	GG
108	Gga_rs10723358	18640359	1	182900307	0.8364754	GG	GG	AG	AG	AG	GG	GG	GG	GG	GG	AA	AG	AA	AG	AA	GG	GG	AA	GG	GG	AG	GG	GG	GG	GG	AG	GG	GG	GG	GG	GG	GG	GG	AG	AA	AA	GG	GG	AG	GG	GG	AA	GG	AG
109	Gga_rs10723368	17716326	3	62315867	0.929308	AA	CC	CC	CC	CC	CC	CC	AC	CC	CC	CC	AC	AC	AC	CC	CC	CC	CC	CC	CC	CC	CC	CC	CC	CC	CC	AC	CC	AC	CC	CC	CC	CC	CC	CC	AC	CC	CC	CC	AC	CC	CC	CC	AC
110	Gga_rs10723374	30612403	17	6484010	0.9058773	GG	AG	AA	AG	AG	GG	AG	AG	AA	AG	GG	AG	AG	AA	AG	GG	AA	AA	AG	AA	AG	AG	AG	AG	AA	AG	GG	AG	AA	AG	AA	GG	GG	AG	AA	AG	AG	AA	AG	AG	AG	GG	AG	AA
111	Gga_rs10723395	27716402	3	91180134	0.8812818	AA	AG	AA	GG	AG	AA	GG	AA	AA	AA	AG	AG	AA	AA	AG	AA	AA	AA	AA	AA	AG	AA	GG	AA	AA	AG	AA	AG	AA	AA	AG	AG	AA	AG	AG	AA	AG	AG	AA	AA	AG	AG	AG	AG
112	Gga_rs10723404	31657360	10	21224129	0.721119	AG	NA	AG	AG	AG	GG	AG	GG	AA	AA	GG	AA	AA	AA	AG	GG	AA	AG	AG	AG	AA	AG	GG	AG	AG	AG	AA	GG	AA	AG	AG	GG	GG	AG	AG	AG	AA	AG	AA	AG	GG	AA	AA	AG
113	Gga_rs10723427	50628385	3	34866988	0.9089876	AA	AA	AA	AA	AA	AA	AA	AA	AA	AA	AA	AA	AA	AA	AA	AA	AA	AA	AA	AA	AA	AA	AA	AA	AA	AA	AA	AA	AA	AA	AA	AA	AA	AA	AA	AA	AA	AA	AA	AA	AA	AA	AA	AA
114	Gga_rs10723450	16641391	15	5030003	0.8066404	AA	AG	AG	AG	AG	AA	AG	AG	AG	AG	AG	GG	GG	GG	AA	AG	GG	AG	AG	GG	AG	GG	AG	GG	GG	AA	GG	AG	GG	AA	AG	GG	AA	AA	AG	AG	GG	AG	AG	AG	GG	AG	AG	GG
115	Gga_rs10723473	28660389	1	66750082	0.7980625	AA	AA	AA	AA	AA	AA	AA	AA	AA	AA	AA	AA	AA	AA	AA	AA	AA	AA	AA	AA	AA	AA	AA	AA	AA	AA	AA	AA	AA	AA	AA	AA	AA	AA	AA	AA	AA	AA	AA	AA	AA	AA	AA	AA
116	Gga_rs10723487	21695317	1	50118596	0.8323236	AA	AC	AA	AC	AA	AA	AA	AA	AA	AA	AC	CC	AA	AA	AA	AA	AA	AA	AA	AA	AA	AA	AA	AA	AA	AA	AA	AA	AA	AA	AA	AA	AC	AC	AA	AA	AA	AC	AC	AA	AA	AA	AC	AA
117	Gga_rs10723489	23616408	20	11937316	0.8274075	AA	AA	AA	AA	AA	AA	AA	AA	AA	AA	AA	AA	AG	AA	AA	AA	AG	AA	AA	AA	AG	AA	AA	AA	AA	AA	AA	AA	AA	AA	AA	AA	AA	AA	AA	AA	AA	AA	AA	AA	AA	AA	AA	AA
118	Gga_rs10723502	31681351	5	14188143	0.9309318	AA	AA	AA	AA	AA	AA	AA	AA	AA	AA	AA	AA	AA	AA	AA	AA	AA	AA	AA	AA	AG	AA	AA	AA	AA	AA	AA	AA	AG	AA	AA	AA	AA	AA	AG	AA	AA	AA	AA	AA	AA	AA	AA	AA
119	Gga_rs10723511	44676325	26	184297	0.7882489	NA	AA	AA	AA	AA	AA	NA	NA	AA	AA	NA	AA	AA	NA	AA	NA	AA	AA	AA	AA	AA	AA	AA	AA	AA	AA	AG	AA	AA	NA	NA	AG	NA	NA	AA	NA	NA	AA	NA	NA	NA	AA	AA	NA
120	Gga_rs10723519	30644356	10	4984456	0.7766469	AG	AG	GG	GG	GG	AG	GG	AG	GG	GG	AG	GG	GG	GG	GG	GG	GG	GG	GG	GG	GG	GG	GG	GG	GG	GG	AG	GG	GG	GG	GG	AG	GG	AG	GG	GG	GG	GG	AG	GG	GG	GG	GG	GG
121	Gga_rs10723547	30607314	10	14828769	0.8091975	GG	GG	GG	GG	GG	GG	GG	GG	GG	GG	GG	GG	GG	GG	GG	GG	GG	GG	GG	GG	GG	GG	GG	GG	GG	GG	GG	GG	GG	GG	GG	GG	GG	GG	GG	GG	GG	GG	GG	GG	GG	GG	GG	GG
122	Gga_rs10723573	42643390	5	40261525	0.8322652	AA	AG	AA	AA	AG	AA	AG	AG	AA	AG	AG	GG	AG	AG	AG	AG	AA	AG	AA	AA	GG	AA	AA	AA	AA	AA	AG	AA	AA	AA	AA	AA	AG	AG	AG	AA	AG	AA	AG	AA	AG	AA	AA	AA
123	Gga_rs10723580	25631331	1	15175275	0.8628607	AG	GG	GG	GG	GG	GG	GG	GG	GG	GG	GG	GG	GG	GG	GG	GG	GG	GG	GG	GG	GG	NA	GG	GG	GG	GG	GG	GG	GG	GG	GG	GG	GG	GG	GG	GG	GG	GG	GG	GG	GG	GG	GG	GG
124	Gga_rs10723582	28697387	1	16496345	0.8583757	AG	AG	AA	AA	AA	AG	AA	AA	AA	AA	AA	AG	AA	AA	AA	AA	AA	AA	AA	AA	AA	AG	AA	AG	AA	AG	AG	AA	AA	AA	AA	AA	AG	AA	AA	AA	AG	AA	AA	AA	AA	AA	AA	AA
125	Gga_rs10723584	30680394	18	1709997	0.8610655	AA	NA	AA	AA	AA	AA	AC	AC	AC	AA	AA	AA	AA	AA	AA	AC	AA	AA	AA	AA	AA	AC	AC	AA	AA	AC	AA	AC	AA	AA	AA	AC	AA	AC	AA	AA	AA	CC	AC	AC	AA	AC	AC	AC
126	Gga_rs10723595	26601342	17	5431217	0.7760928	AG	NA	AG	AA	AA	AA	AA	AA	AG	AA	AA	AA	AG	AG	AG	AG	AG	AG	AG	AA	AG	AG	AG	AA	AA	AG	AA	AA	AA	AG	AG	AA	AA	AA	AA	AA	AA	AG	AA	AA	AG	AA	AG	AA
127	Gga_rs10723608	31707350	11	445396	0.7942413	AC	AC	AC	AA	CC	AC	CC	CC	CC	AC	AC	CC	AC	CC	CC	CC	AC	AC	AC	AC	AC	AA	CC	AC	AC	AC	CC	CC	AA	CC	CC	AA	CC	AC	CC	CC	CC	AC	CC	AC	CC	AC	AC	CC
128	Gga_rs10723660	40708409	19	4816925	0.8368852	AA	AG	AA	AG	AA	GG	AA	AG	AA	AA	AA	GG	AG	GG	AG	AG	AG	AG	AA	AA	AA	AA	AA	AA	AA	AG	AA	AG	AA	AA	AA	AG	AG	AG	AA	AG	AG	AA	AA	AG	AG	AA	AA	AG
129	Gga_rs10723661	39672394	17	5624504	0.9025285	GG	GG	GG	GG	GG	NA	GG	NA	GG	GG	GG	AG	GG	GG	NA	GG	GG	GG	GG	GG	GG	GG	GG	NA	GG	GG	GG	GG	GG	GG	AA	GG	GG	NA	NA	GG	GG	GG	GG	GG	NA	NA	GG	NA
130	Gga_rs10723665	42624354	12	13934534	0.9184466	AG	AG	AA	AG	AA	AG	AG	AG	AG	GG	AG	AA	AA	AA	AG	AG	AA	AG	AG	AA	AG	AG	AA	AA	AA	AA	AG	AG	AA	AA	AG	AA	AG	GG	AA	AA	AG	AG	AA	AG	AA	AA	GG	AG
131	Gga_rs10723674	40708412	1	126843196	0.920647	GG	GG	GG	GG	GG	AG	GG	GG	GG	GG	AG	GG	GG	AG	GG	GG	GG	AG	GG	AG	GG	GG	AA	GG	AG	AG	GG	AG	GG	GG	GG	GG	AG	GG	GG	GG	GG	AA	GG	GG	AG	GG	AG	GG
132	Gga_rs10723676	39618307	5	52664582	0.7693234	AA	AG	AG	GG	GG	AG	AA	AG	AG	AA	AA	AG	AG	AG	GG	AG	GG	GG	AG	GG	GG	AA	AG	AA	GG	GG	GG	AA	AG	GG	AG	AG	AG	AG	GG	GG	GG	GG	AG	GG	GG	GG	AG	GG
133	Gga_rs10723681	44639396	11	18366737	0.8997483	AG	GG	GG	GG	GG	GG	AG	GG	GG	AG	GG	GG	GG	AG	GG	GG	AG	GG	GG	AG	GG	GG	GG	GG	AG	GG	AG	GG	AG	GG	GG	GG	GG	GG	GG	GG	AG	GG	GG	GG	GG	AG	GG	GG
134	Gga_rs10723701	13677377	3	50780202	0.9016628	GG	NA	AA	AG	AG	GG	GG	AG	AG	AG	AA	GG	AG	GG	GG	AG	AG	GG	AG	GG	AG	AG	GG	GG	GG	GG	GG	GG	GG	AA	GG	AG	AG	AG	AG	AG	GG	AG	GG	GG	GG	AG	GG	GG
135	Gga_rs10723731	29625407	23	555182	0.9153323	AA	AG	GG	AA	AG	AG	AG	AG	AG	GG	AG	AA	AG	AG	GG	AG	AG	GG	AA	AA	GG	AA	AA	GG	AA	AG	AA	AG	GG	AA	AG	AG	AG	AA	GG	AG	AA	AG	AG	GG	AG	AG	AA	AA
136	Gga_rs10723733	48722303	1	60995234	0.8961208	CC	CC	CC	CC	CC	CC	CC	CC	CC	CC	CC	CC	CC	CC	CC	CC	CC	CC	CC	CC	CC	CC	CC	CC	CC	CC	CC	CC	CC	CC	CC	CC	CC	CC	CC	CC	AC	CC	CC	CC	CC	CC	CC	CC
137	Gga_rs10723736	19657316	15	8576986	0	NA	NA	NA	NA	NA	NA	NA	NA	NA	NA	NA	NA	NA	NA	NA	NA	NA	NA	NA	NA	NA	NA	NA	NA	NA	NA	NA	NA	NA	NA	NA	NA	NA	NA	NA	NA	NA	NA	NA	NA	NA	NA	NA	NA
138	Gga_rs10723774	38703325	2	44511574	0.926942	GG	AA	AG	AA	AG	GG	AG	AG	GG	AG	AA	AG	AA	AA	AA	AA	AG	AG	AA	GG	AA	AG	AG	AG	GG	GG	AG	GG	AG	AG	GG	AA	GG	AG	AA	AA	AG	GG	AA	GG	GG	AG	AG	AA
139	Gga_rs10723781	44638368	19	9782445	0.8343133	AA	AA	AA	AA	AA	AA	AA	AA	AA	AA	AA	AA	AA	AA	AA	AA	AA	AA	AA	AA	AA	AA	AA	AA	AA	AA	AA	AA	AA	AA	AA	AA	AA	AA	AA	AA	AA	AA	AA	AA	AA	AA	AA	AA
140	Gga_rs10723790	18677361	8	4211591	0.9122601	GG	GG	AG	GG	GG	GG	AA	AG	AG	GG	GG	GG	GG	GG	AG	GG	AG	GG	AG	GG	GG	AG	AG	GG	GG	AG	AG	AG	GG	AG	AG	GG	AG	GG	GG	AA	GG	AG	GG	GG	AG	GG	AG	GG
141	Gga_rs10723800	42654406	2	56452984	0.9066967	AG	AG	AA	GG	AA	AG	GG	AG	AG	AG	AG	GG	AG	AG	AG	AA	AG	AA	AG	AG	AA	AA	AG	GG	AG	AG	AA	AG	AG	AG	GG	AG	AG	GG	AG	AG	AG	GG	GG	AG	AA	AG	AG	AG
142	Gga_rs10723810	20641417	3	13485189	0.8875976	AA	AA	AA	AG	AA	AA	AA	AA	AA	AA	AG	AA	AA	AA	AA	AA	AG	AA	AA	AG	AA	AA	AA	GG	AG	AA	AA	AA	AA	AA	AA	AA	AA	AA	AA	AA	AA	AA	AG	AA	AA	AA	AA	AA
143	Gga_rs10723813	27642367	10	774151	0.9094447	GG	NA	GG	GG	GG	GG	GG	GG	GG	GG	GG	AG	GG	GG	GG	GG	GG	GG	GG	AG	GG	AG	GG	GG	AG	GG	GG	GG	GG	GG	GG	GG	GG	GG	GG	GG	AA	GG	GG	GG	GG	AG	AG	GG
144	Gga_rs10723816	28672367	2	137439401	0.8270007	AG	GG	AG	GG	GG	AG	GG	GG	AG	GG	GG	GG	GG	AA	GG	AG	GG	AG	GG	AG	GG	AG	AG	GG	AG	GG	GG	AG	GG	AG	AG	GG	GG	AG	GG	GG	GG	GG	GG	AG	GG	AG	GG	GG
145	Gga_rs10723823	18662316	2	105559581	0.6416653	AG	NA	GG	GG	AG	AG	GG	GG	GG	AG	GG	GG	GG	GG	GG	AA	AG	GG	GG	AG	GG	AG	GG	GG	AG	AG	AG	GG	GG	AG	GG	GG	AG	GG	GG	AG	GG	GG	AG	GG	GG	GG	GG	GG
146	Gga_rs10723827	49663381	3	33380295	0.9242165	AA	AG	AG	AA	AA	AA	AG	AA	AG	AG	AG	GG	AG	AG	AG	AG	GG	AA	AA	GG	AA	AG	GG	AA	GG	AG	AG	GG	GG	AA	AA	AG	AG	AA	AG	AA	GG	GG	GG	AA	AG	AG	GG	AG
147	Gga_rs10723840	30628309	10	15670515	0.8367811	AG	NA	GG	GG	AG	GG	GG	GG	GG	AG	GG	GG	GG	GG	AG	AG	AG	AG	GG	GG	GG	GG	GG	GG	GG	AG	AG	GG	GG	GG	GG	GG	GG	GG	GG	GG	GG	GG	GG	GG	AG	GG	AG	AG
148	Gga_rs10723841	45614310	1	141654991	0.8398058	GG	NA	AG	GG	AG	AA	AG	AG	AG	GG	GG	GG	AG	AG	AG	GG	AA	GG	AA	GG	AA	GG	GG	AG	GG	GG	GG	AG	AG	GG	AG	AG	GG	AG	AA	GG	AG	GG	GG	GG	GG	AA	GG	AA
149	Gga_rs10723852	13718417	27	3927273	0.9164079	GG	AG	GG	AG	GG	GG	GG	AG	AG	GG	GG	GG	GG	GG	GG	AG	GG	GG	GG	GG	GG	GG	GG	GG	GG	GG	GG	GG	GG	GG	GG	AG	AG	AG	GG	GG	GG	GG	GG	GG	AG	GG	GG	AA
150	Gga_rs10723854	50692378	4	40870867	0.8729865	AA	AA	AA	AA	AA	AA	AG	AA	AA	AA	AA	NA	AA	AA	AA	AA	AA	AA	AA	AA	AA	AA	NA	AA	AA	NA	AA	NA	AA	AA	AA	AA	AA	AA	AA	AA	AA	AG	AA	AA	AA	AA	NA	AA
151	Gga_rs10723875	51609312	26	4107893	0.9046147	AG	NA	AG	AG	AG	AG	AG	AG	AA	GG	GG	AG	AG	GG	AG	GG	AA	GG	AA	AA	AG	AA	AG	AG	AA	AG	GG	GG	GG	GG	GG	AG	AA	AG	GG	GG	AG	AG	AG	AG	AG	GG	AG	AG
152	Gga_rs10723888	13697373	1	38338667	0.7457001	GG	GG	GG	GG	AG	AG	AG	GG	GG	AG	AA	AG	AA	AG	AG	AG	GG	AG	GG	AG	AA	AG	GG	GG	AG	AG	AA	GG	GG	AG	AG	AG	GG	AG	AG	AA	AG	AA	AG	GG	GG	AG	AA	AG
153	Gga_rs10723890	18614314	15	6966640	0.8861759	AG	AG	AA	AG	AG	AG	AA	AA	AA	AG	GG	AG	GG	GG	AG	AG	AG	AG	AG	GG	GG	AG	AG	GG	GG	AG	AG	AA	GG	AA	AG	AG	AG	AG	AG	AG	AG	GG	GG	AG	AA	AG	AA	AG
154	Gga_rs10723894	24605367	4	83865843	0.9257013	AA	NA	GG	AG	AG	AG	GG	AG	AG	AG	AG	AA	AG	GG	AG	AA	AG	AG	GG	AG	GG	AA	AA	AG	AG	AG	GG	AG	GG	AG	GG	AG	AG	AA	GG	GG	AG	AA	GG	AG	GG	AG	AA	GG
155	Gga_rs10723938	47708337	26	2362631	0.7974368	AA	AA	AG	AG	GG	AG	AA	AA	AA	AG	AA	AG	AA	AA	AG	AA	AA	AA	AG	AG	AG	AG	AG	GG	AG	GG	AA	GG	AG	AG	AG	AG	AG	AG	GG	AA	AA	AA	AA	AA	AA	AG	AG	AG
156	Gga_rs10723977	42696343	25	165840	0.8388325	GG	GG	GG	GG	AA	AG	GG	GG	GG	GG	AG	GG	AG	GG	GG	GG	AG	GG	GG	GG	AG	GG	GG	GG	GG	GG	AG	GG	GG	AG	AG	AG	GG	AG	AA	GG	AG	GG	GG	GG	GG	AG	GG	AA
157	Gga_rs10723988	24721350	28	2621323	0.8311074	AA	AA	AA	AA	AA	AA	AA	AA	AA	AA	AG	AG	AA	AA	AA	AA	AA	AA	AG	AG	AA	AA	AA	AG	AG	AA	AA	AA	AA	AA	AA	AG	AA	AA	AG	AA	AA	AA	GG	AA	AA	AG	AA	AA
158	Gga_rs10723993	15651396	7	20307106	0.9322933	AA	AG	AA	AG	AA	AG	AA	GG	AA	AA	GG	AA	AA	AA	AG	AA	AG	AA	AG	AA	AG	AA	AG	AG	AA	AG	AG	AA	AA	AG	AA	AG	AG	AG	AA	AG	AA	AA	AA	AA	AG	AA	AA	AA
159	Gga_rs10723999	12621340	19	9857603	0.814883	AA	AA	AA	AA	AA	AA	AA	AA	AA	AA	AA	AA	AA	AA	AA	AA	AA	AA	AA	AA	AA	AA	AA	AA	AA	AA	AA	AA	AA	AA	AA	AA	AA	AA	AA	AA	AA	AA	AA	AA	AA	AA	AA	AA
160	Gga_rs10724013	44692381	2	63172169	0.8028565	AA	AA	AA	AA	AA	AA	AA	AA	AA	NA	AA	AA	AA	AC	AA	AA	AA	NA	AA	AA	AC	AA	AA	AA	AA	AA	AA	AA	AA	AA	AA	AA	AA	AA	AA	AA	AC	AA	AA	NA	AA	AA	AA	AA
161	Gga_rs10724014	33623416	23	4529107	0.8289137	AA	AA	AA	AA	AA	AA	AA	AA	AA	AA	AA	AA	AA	AA	AA	AA	AA	AA	AA	AA	AA	AA	AA	AA	AA	AA	AA	AA	AA	AA	AA	AA	AA	AA	AA	AA	AA	AA	AA	AA	AA	AA	AA	AA
162	Gga_rs10724020	48689406	3	31611815	0.7882848	GG	AG	AA	AA	AG	AG	AG	AA	AA	AG	AG	AG	AA	AA	GG	GG	AA	AG	AG	AA	AA	AA	AA	AG	AA	AA	AG	AA	AG	AG	AG	AG	AA	AA	AA	AA	AG	AA	AA	AA	AG	AA	AA	AG
163	Gga_rs10724035	10602316	2	1920990	0.7683113	AG	AG	GG	AA	AG	AG	GG	AG	AA	AG	AA	AA	AA	AG	GG	AG	AA	AG	AA	AG	AA	AA	GG	AA	AG	AG	AG	AG	AG	GG	AA	AA	AA	GG	AA	GG	AG	AG	AG	AG	AG	AA	AG	AG
164	Gga_rs10724042	31682377	1	73422092	0.8364104	AA	AA	AA	AG	AA	AG	AA	AG	AA	AA	AA	AA	AA	AA	AA	AA	AA	AA	AA	AA	AG	AA	AA	AA	AA	AA	AA	AA	AA	AA	AA	AG	AA	AA	AA	AA	AG	AA	AA	AA	AA	AG	AG	AG
165	Gga_rs10724062	30604391	10	14668549	0.6897457	GG	GG	GG	GG	AG	GG	GG	GG	GG	GG	GG	GG	GG	GG	GG	GG	GG	GG	GG	GG	GG	GG	GG	GG	GG	GG	GG	GG	GG	GG	GG	GG	GG	GG	GG	GG	GG	GG	AG	GG	AG	GG	GG	GG
166	Gga_rs10724063	36693387	3	4599055	0.8725198	GG	GG	GG	GG	GG	GG	GG	GG	GG	GG	GG	GG	GG	GG	GG	GG	GG	GG	GG	GG	GG	GG	GG	GG	GG	GG	GG	GG	GG	GG	GG	GG	GG	GG	GG	GG	GG	GG	GG	GG	GG	GG	GG	GG
167	Gga_rs10724074	11681356	6	27684517	0.912392	GG	GG	GG	GG	GG	GG	AG	GG	GG	GG	GG	GG	GG	GG	GG	GG	GG	GG	GG	GG	GG	GG	GG	GG	GG	AG	GG	AG	GG	GG	GG	GG	GG	GG	GG	GG	GG	AG	GG	GG	GG	GG	AG	GG
168	Gga_rs10724076	51692366	26	4522003	0.8308324	GG	GG	GG	GG	GG	GG	GG	GG	GG	GG	GG	GG	GG	GG	GG	GG	GG	GG	GG	GG	GG	GG	GG	GG	GG	GG	GG	GG	GG	GG	GG	GG	GG	GG	GG	GG	GG	GG	GG	GG	GG	GG	GG	GG
169	Gga_rs10724085	37677428	11	19657470	0.9036894	GG	GG	GG	GG	GG	GG	GG	GG	GG	GG	GG	GG	GG	GG	GG	GG	GG	GG	GG	GG	GG	GG	GG	GG	GG	GG	GG	GG	GG	GG	GG	GG	GG	GG	GG	GG	GG	GG	GG	GG	GG	GG	GG	GG
170	Gga_rs10724095	32638380	18	4233354	0.9023764	AC	AC	CC	AA	AC	AA	AA	AC	CC	AA	AA	AA	AC	AC	AA	AA	AA	AA	CC	AC	AC	CC	AC	CC	AC	AA	AC	AC	AA	AA	AC	AC	CC	CC	CC	AC	AA	AA	AA	AC	AA	AA	AA	AC
171	Gga_rs10724100	27618387	13	17572624	0.8597677	AG	NA	AG	AG	GG	AG	AG	GG	GG	AA	AG	AG	AG	AG	GG	AG	GG	AG	GG	GG	AG	AA	AA	AG	GG	AA	AG	AA	GG	AA	AG	AG	AA	AG	GG	AA	AG	AA	AA	AG	AG	AA	AA	GG
172	Gga_rs10724102	14687317	27	4732733	0.7953492	AA	AA	AG	AA	AA	AA	AA	AA	AA	AA	AA	AA	AG	AA	AA	AA	AA	AA	AA	AA	AA	AA	AA	AA	AA	AA	AA	AA	AA	AG	AA	AA	AA	AA	AA	AG	AA	AA	AA	AA	AA	AA	AA	AA
173	Gga_rs10724110	16621348	2	98921433	0.9224877	GG	AG	AA	AA	AG	AG	GG	AA	AG	GG	AG	AA	GG	AG	AG	GG	GG	AG	GG	GG	AA	AA	GG	GG	GG	GG	AG	GG	GG	GG	AG	AA	AA	AG	GG	GG	AG	GG	AA	AG	AA	AA	AG	AG
174	Gga_rs10724111	13669392	4	55534621	0.8919204	AC	NA	AA	AC	AA	AA	AA	AC	AA	AA	AC	AC	AA	AA	AC	AA	AA	AA	AC	AC	AA	AC	AA	AA	AC	AA	AA	AA	CC	AA	AA	CC	AA	AA	AC	AA	AC	AA	CC	AA	AC	AA	AA	AC
175	Gga_rs10724112	50628335	13	9074495	0.7967921	AA	NA	AG	AA	GG	AA	AG	AG	AG	AG	AA	GG	AA	AG	AA	AG	AA	AG	AG	AA	AG	AA	AA	AG	AA	AG	AA	AA	AG	AA	AA	AA	AA	AG	AA	AA	AA	AG	GG	AG	AA	AA	AG	AG
176	Gga_rs10724113	37717375	24	1463678	0.9040881	CC	CC	CC	CC	CC	CC	CC	CC	CC	CC	CC	CC	CC	CC	CC	CC	CC	CC	CC	CC	CC	CC	CC	CC	CC	CC	CC	CC	CC	CC	CC	CC	CC	CC	CC	CC	CC	CC	CC	CC	CC	CC	CC	CC
177	Gga_rs10724126	28684361	2	137901137	0.8681043	GG	GG	AG	AG	AG	GG	GG	AG	GG	GG	GG	GG	GG	GG	GG	GG	GG	GG	GG	GG	GG	GG	GG	GG	GG	AG	GG	GG	GG	GG	GG	GG	GG	GG	GG	GG	AG	GG	AG	GG	GG	AG	GG	AG
178	Gga_rs10724130	42689385	25	40271	0.8972251	GG	GG	GG	GG	GG	GG	GG	GG	GG	GG	GG	GG	GG	GG	GG	GG	GG	GG	GG	GG	GG	GG	GG	GG	GG	GG	GG	GG	GG	GG	GG	GG	GG	GG	GG	GG	GG	GG	GG	GG	GG	GG	GG	GG
179	Gga_rs10724147	13698334	27	3800576	0.6198134	GG	GG	GG	GG	GG	GG	GG	GG	GG	GG	GG	GG	GG	GG	GG	GG	GG	GG	GG	GG	GG	GG	GG	GG	GG	GG	GG	GG	GG	GG	GG	GG	GG	GG	GG	GG	GG	GG	GG	GG	GG	GG	GG	GG
180	Gga_rs10724155	42667388	12	15051545	0.8932225	GG	GG	AG	GG	AG	GG	GG	GG	GG	GG	GG	GG	GG	GG	GG	AG	GG	GG	GG	GG	GG	GG	GG	GG	GG	AG	GG	GG	GG	GG	GG	GG	AG	GG	GG	GG	GG	GG	AG	GG	GG	GG	GG	GG
181	Gga_rs10724158	16709366	1	179754800	0.8409403	CC	CC	AC	AC	CC	CC	CC	CC	CC	CC	CC	AC	CC	AA	CC	CC	AC	AC	AC	AC	AC	AC	AC	AA	AC	AC	CC	AA	CC	AC	AC	AC	AC	CC	CC	AC	CC	CC	CC	CC	CC	CC	AA	CC
182	Gga_rs10724169	18614381	5	58938749	0.7914227	GG	AG	GG	GG	GG	AG	GG	GG	GG	GG	GG	GG	GG	GG	GG	GG	GG	AG	GG	GG	GG	GG	GG	GG	GG	GG	GG	GG	AG	GG	GG	GG	GG	GG	GG	GG	AG	GG	GG	GG	GG	GG	GG	GG
183	Gga_rs10724181	49636409	5	60275802	0.8339554	AA	AG	AA	AG	AG	GG	AG	AG	AG	AG	AG	GG	AA	AG	AG	AA	AG	AG	AA	AA	GG	AA	AG	AA	AA	AA	AA	AG	AA	AA	AG	AG	AA	GG	AG	AA	AA	AA	AG	GG	AG	AA	AG	AG
184	Gga_rs10724192	26649338	22	1207487	0.8458354	GG	NA	GG	GG	AG	AG	AA	GG	GG	GG	AG	GG	GG	GG	AG	AG	GG	GG	GG	GG	GG	GG	AG	GG	GG	GG	GG	GG	AA	GG	AG	GG	GG	AG	AG	GG	AA	GG	AG	GG	GG	AG	AG	GG
185	Gga_rs10724197	27619328	3	84258282	0.736385	AA	AG	AA	AG	AA	AA	AA	AA	AA	GG	AA	AA	GG	AA	AA	AG	AA	AG	AG	AA	AA	AG	AA	AA	AA	AG	AG	AA	AG	AG	AA	AA	AA	AA	AA	GG	AA	AA	AA	AA	AA	AA	AG	AA
186	Gga_rs10724211	49669378	4	38367883	0.7503577	GG	GG	AG	GG	AG	AG	AG	AG	AA	GG	AG	AG	AG	GG	GG	GG	AG	AG	AG	AA	AG	GG	GG	GG	AA	AG	GG	AG	GG	AG	GG	GG	AG	AG	GG	AA	GG	GG	GG	AG	GG	AG	GG	GG
187	Gga_rs10724216	23667315	5	58176553	0.777876	AA	AG	AA	GG	GG	AG	AA	AA	AG	GG	GG	AA	GG	AG	AG	AG	AG	AG	GG	AG	AA	AG	AG	AA	AG	AA	GG	AA	AG	AG	AA	GG	AG	AA	AG	GG	AA	AG	AG	AG	GG	GG	AA	AG
188	Gga_rs10724228	42639377	5	27774568	0.7972738	GG	GG	GG	GG	GG	GG	GG	GG	GG	GG	GG	GG	GG	GG	GG	GG	GG	GG	GG	GG	GG	GG	GG	GG	GG	GG	GG	GG	GG	GG	GG	GG	GG	GG	GG	GG	GG	GG	GG	GG	GG	GG	GG	GG
189	Gga_rs10724250	14615348	8	28586550	0.9266369	GG	AG	AG	AA	GG	AG	GG	AA	GG	AG	AG	GG	GG	GG	AG	AA	AG	GG	AG	GG	GG	GG	AG	AG	GG	AA	GG	AA	GG	GG	AA	AG	GG	AG	AG	GG	GG	AG	AG	GG	AG	GG	AA	AG
190	Gga_rs10724252	44645326	25	1787681	0.8119166	GG	GG	GG	GG	GG	GG	GG	GG	GG	GG	GG	GG	GG	GG	GG	GG	GG	GG	GG	GG	GG	GG	GG	GG	GG	GG	GG	GG	GG	GG	GG	GG	GG	GG	GG	GG	GG	GG	GG	GG	GG	GG	GG	GG
191	Gga_rs10724253	25669388	9	16948967	0.8139441	GG	GG	GG	GG	GG	GG	AG	GG	GG	GG	AG	GG	GG	GG	GG	GG	GG	GG	GG	GG	GG	AG	AG	GG	GG	GG	GG	GG	GG	GG	AG	GG	AG	GG	GG	GG	GG	GG	AG	GG	GG	GG	GG	GG
192	Gga_rs10724254	41607348	3	19167138	0.903359	GG	GG	GG	GG	GG	GG	GG	GG	GG	AG	GG	GG	GG	GG	AG	GG	GG	AG	GG	AG	GG	AA	AG	GG	AG	GG	GG	GG	AG	GG	GG	AG	AG	GG	GG	GG	GG	GG	GG	GG	GG	GG	GG	GG
193	Gga_rs10724258	43688402	4	46374319	0.7578188	GG	GG	GG	GG	GG	GG	GG	GG	GG	GG	GG	GG	GG	GG	GG	GG	GG	GG	GG	GG	GG	AG	AG	AG	GG	GG	GG	GG	GG	GG	GG	AG	GG	GG	GG	GG	GG	GG	GG	GG	GG	GG	GG	GG
194	Gga_rs10724270	39685377	5	52984094	0.82605	GG	AG	GG	GG	AG	GG	AG	AG	GG	GG	GG	GG	AG	AG	AG	GG	AG	GG	AG	AG	GG	AG	GG	AG	AG	GG	GG	AG	AG	AA	AG	GG	GG	AG	GG	AG	GG	GG	AG	GG	GG	GG	GG	GG
195	Gga_rs10724274	24692363	2	1005876	0.7825058	AG	AA	AA	AA	AA	AA	AA	AG	AA	AG	AA	AG	AA	AA	AA	AG	AA	AA	AA	AA	AA	AA	AA	AA	AA	AA	AA	AA	AA	AG	AA	AA	AA	AG	AA	AA	AG	AG	AG	AA	AA	AG	AA	AA
196	Gga_rs10724300	34708422	24	390108	0.7596449	GG	GG	GG	AG	GG	AG	GG	GG	GG	AG	GG	GG	GG	GG	GG	AG	GG	GG	GG	GG	GG	GG	GG	GG	GG	GG	GG	GG	GG	GG	GG	GG	GG	GG	AG	GG	GG	GG	GG	GG	GG	GG	GG	GG
197	Gga_rs10724307	14686335	27	4724806	0.7940949	AA	AA	AA	AA	AA	AA	AA	AA	AA	AA	AA	AA	AA	AA	AA	AA	AA	AA	AA	AA	AA	AA	AA	AA	AA	AA	AA	AA	AA	AA	AA	AA	AA	AA	AA	AA	AA	AA	AA	AA	AA	AA	AA	AA
198	Gga_rs10724322	11636315	13	12101413	0.9339622	AG	AG	AA	AG	AA	GG	AG	AG	AG	AG	AA	AA	AA	AA	AG	AG	AG	AG	GG	AG	GG	AA	AA	AA	AG	AG	AA	AG	AA	AA	GG	AA	AG	AA	AA	AA	AG	AG	AA	AG	AG	GG	AA	AA
199	Gga_rs10724330	33674379	14	1009160	0.8414563	AA	AA	AG	AG	AG	AA	AG	AA	AA	GG	GG	AG	AA	AA	AA	AG	AG	AA	AA	AA	AG	AG	AA	AA	AA	AA	AA	AA	AA	AG	AA	AA	AG	AA	AA	AA	AG	AA	AG	AA	AA	AA	AA	AA
200	Gga_rs10724360	11682319	6	24734193	0.6776016	GG	GG	GG	GG	AG	GG	GG	AG	GG	AG	GG	GG	AG	GG	GG	AG	AG	GG	GG	GG	AG	GG	AG	AG	GG	GG	AG	GG	GG	AG	GG	AG	GG	AA	GG	AA	GG	GG	GG	AG	GG	GG	GG	GG
201	Gga_rs10724367	26705322	1	836990	0.8920518	AG	GG	AG	AG	GG	GG	GG	GG	GG	AG	AG	AG	GG	GG	AG	AG	GG	GG	GG	AG	GG	AG	GG	GG	AG	AG	GG	GG	GG	GG	AG	GG	AG	GG	GG	GG	GG	GG	AG	GG	GG	AG	AG	GG
202	Gga_rs10724382	40680377	19	4316623	0.8294888	AA	AG	AA	AG	AA	GG	AA	AG	AA	AA	AA	AG	AA	AA	AA	AG	AA	AA	AA	AA	AA	AA	AA	AA	AA	AA	GG	AG	AA	AA	AA	AG	AG	AA	AA	AA	AG	AG	AG	AA	AG	AG	AA	AG
203	Gga_rs10724394	25664350	21	6700558	0.9113954	AG	NA	AG	GG	GG	GG	AG	GG	GG	GG	GG	GG	GG	GG	GG	GG	AG	GG	AG	GG	GG	GG	GG	GG	GG	AG	GG	AG	GG	GG	GG	GG	GG	GG	AG	GG	GG	GG	GG	GG	AG	GG	GG	GG
204	Gga_rs10724404	26697325	17	6985220	0.7909349	AC	CC	CC	CC	CC	CC	CC	CC	CC	CC	CC	CC	CC	CC	CC	CC	CC	CC	CC	CC	CC	CC	CC	AC	CC	CC	CC	CC	CC	CC	CC	CC	CC	CC	AC	CC	CC	CC	CC	CC	CC	CC	CC	CC
205	Gga_rs10724406	44691319	26	350890	0.8261788	GG	AG	GG	AG	GG	GG	GG	GG	AG	AG	GG	AG	GG	AG	GG	GG	AA	AG	GG	GG	GG	AG	AG	GG	GG	GG	GG	AG	AG	GG	GG	GG	GG	GG	GG	GG	GG	GG	GG	GG	GG	GG	GG	GG
206	Gga_rs10724408	28670317	2	15872242	0.8227494	GG	AG	AG	GG	AG	GG	GG	AG	AG	GG	GG	AG	GG	AG	GG	GG	GG	AG	GG	GG	AG	GG	GG	GG	GG	GG	GG	GG	GG	AG	GG	GG	GG	AG	AG	GG	AG	AG	AG	AG	GG	AA	GG	GG
207	Gga_rs10724417	19692347	8	14823021	0.8539721	AC	AC	AC	AC	CC	AC	CC	AC	AC	AC	AA	AC	AC	AC	AA	CC	AA	AA	AA	AC	AC	AC	CC	AC	AC	AC	CC	CC	CC	AC	AC	CC	AC	AA	AC	CC	AC	AC	AA	AA	CC	AA	CC	AC
208	Gga_rs10724418	19717375	20	8868223	0.7218148	GG	GG	GG	GG	GG	GG	GG	GG	GG	GG	GG	GG	GG	GG	GG	GG	GG	GG	GG	GG	GG	GG	GG	GG	GG	GG	GG	GG	GG	GG	GG	GG	GG	GG	GG	GG	GG	GG	GG	GG	GG	GG	GG	GG
209	Gga_rs10724420	14689396	14	7418129	0.7627408	CC	AC	CC	AC	CC	AA	AC	AA	AC	AC	CC	CC	AA	AC	CC	AC	AC	AC	AC	AC	CC	CC	AC	AC	AC	AC	AA	AC	AC	CC	CC	AC	CC	AC	AA	CC	AC	AA	CC	AC	AC	AA	CC	AA
210	Gga_rs10724428	10667355	6	19371865	0.8893403	AA	AG	GG	AG	AG	AG	GG	AG	GG	GG	AA	AG	AG	AG	GG	AG	GG	AA	AG	AA	AA	AA	GG	AG	AA	GG	AA	GG	AG	AG	GG	GG	GG	AG	AG	AG	GG	AG	AG	AA	AG	AA	AG	AG
211	Gga_rs10724433	12648376	5	25042305	0.803016	GG	AG	AG	AA	AA	GG	AG	AG	AG	AG	AA	AA	AG	AG	AA	GG	AG	AG	AA	AA	GG	AA	AG	AA	AA	AG	AA	AG	AG	AA	AG	AG	AA	GG	AG	AA	AA	GG	AA	GG	AA	AG	AG	GG
212	Gga_rs10724436	18642393	5	47531023	0.8198311	AA	AG	AA	AA	AG	AG	AG	AA	AA	AG	GG	AA	AA	AG	AA	AA	AG	GG	AG	GG	AG	AG	AA	AA	GG	AA	AA	AG	GG	AG	AA	AA	AA	AA	AA	AG	GG	AA	AG	AG	AA	AA	GG	AG
213	Gga_rs10724449	10636303	14	9214381	0.9256835	GG	NA	GG	AG	GG	AG	GG	AG	AG	GG	AA	AG	AA	AG	GG	AG	GG	AG	AG	AG	GG	GG	GG	GG	AG	GG	AA	GG	AG	GG	GG	AG	GG	AG	GG	GG	AA	AG	AG	AG	GG	AG	GG	AA
214	Gga_rs10724452	31691339	5	51446153	0.9218009	AA	AA	AA	AA	AA	AA	AA	AA	AA	AA	AA	AA	AA	AA	AC	AA	AA	AA	AA	AA	AA	AA	AA	AA	AA	AA	AA	AA	AA	AA	AC	AA	AA	AA	AA	AA	AA	AA	AA	AA	AA	AA	AA	AA
215	Gga_rs10724458	22696414	3	74191250	0.7796282	AA	AC	AA	AA	AA	AA	AC	AA	AA	AC	AA	AA	CC	AA	AC	AC	AC	AC	AA	AA	AA	AC	AA	AC	AA	AA	AC	AA	AC	AC	AC	AA	AA	AA	AA	CC	AA	AA	AC	AA	AA	AC	AA	AA
216	Gga_rs10724460	34713414	24	399221	0.810893	GG	GG	GG	AG	GG	AG	GG	GG	GG	AG	GG	GG	GG	GG	GG	AG	GG	GG	GG	AG	GG	AG	GG	GG	AG	GG	GG	GG	GG	GG	GG	GG	GG	GG	AG	GG	GG	GG	GG	GG	GG	GG	GG	GG
217	Gga_rs10724506	34635338	23	5486630	0.8117245	AG	AG	AG	GG	GG	GG	GG	GG	AG	GG	GG	AG	GG	GG	GG	GG	GG	GG	AA	GG	AG	GG	GG	GG	GG	GG	GG	GG	GG	AA	GG	GG	AG	GG	GG	AA	AG	AG	GG	AG	GG	GG	GG	GG
218	Gga_rs10724510	24651418	4	85307543	0.7757739	GG	GG	AG	GG	GG	AG	GG	AG	AA	GG	GG	GG	GG	GG	AG	GG	GG	GG	GG	GG	GG	GG	GG	GG	GG	GG	GG	GG	GG	GG	GG	GG	GG	AG	GG	GG	GG	GG	GG	AG	GG	GG	GG	GG
219	Gga_rs10724516	27714408	22	432372	0.8304299	AA	AA	AA	AA	AA	AA	AA	AA	AA	AA	AA	AA	AA	AA	AA	AA	AA	AA	AA	AA	AA	AA	AA	AA	AA	AA	AA	AA	AA	AA	AA	AA	AA	AA	AA	AA	AA	AA	AA	AA	AA	AA	AA	AA
220	Gga_rs10724555	14653397	7	13707090	0.8916117	GG	AG	AG	AG	GG	AG	GG	AG	AG	GG	GG	AG	GG	AG	GG	GG	AG	AA	AG	GG	AG	GG	AG	GG	GG	GG	AG	AG	GG	GG	GG	GG	GG	AG	AG	AA	AA	AG	AG	AG	GG	GG	AG	AG
221	Gga_rs10724564	32600311	23	2651971	0.8160983	AA	AG	AG	AA	AG	GG	AG	AG	AG	AG	AG	AG	AG	AA	AG	AG	AA	AG	AA	AA	GG	AA	AA	AG	AA	AG	AA	AA	AG	AG	AG	AG	AG	GG	GG	GG	AG	AG	AA	AG	AA	AG	AA	AG
222	Gga_rs10724572	44676300	26	184014	0.8259471	AA	AA	AA	AA	AA	AA	AG	AG	AA	AA	AA	AA	AA	AG	AA	AA	AA	AA	AA	AA	AA	AA	AA	AA	AA	AA	AG	AA	AA	AG	AG	AG	AG	AA	AA	AG	AG	AA	AA	AG	AG	AA	AA	AG
223	Gga_rs10724601	38614369	24	3107715	0.9122601	AA	AG	AA	AG	GG	AG	AG	AG	GG	AG	GG	AG	AA	GG	AG	GG	AG	AA	GG	AA	GG	AA	GG	AG	AA	AG	AG	AG	AA	AA	AG	AG	AG	AG	GG	AA	GG	GG	AG	GG	GG	GG	AG	GG
224	Gga_rs10724603	36653348	6	12882079	0.7178563	GG	GG	AG	AG	GG	AG	GG	AG	GG	GG	GG	GG	GG	GG	GG	GG	GG	GG	AG	GG	GG	GG	GG	AG	GG	AG	GG	AG	GG	GG	GG	AG	GG	GG	GG	GG	GG	GG	GG	GG	AG	GG	GG	AG
225	Gga_rs10724621	18694307	1	184672959	0.8276627	GG	GG	GG	AG	GG	AG	GG	AG	GG	GG	GG	GG	GG	AG	GG	GG	GG	GG	GG	AA	GG	AG	GG	GG	AA	GG	GG	AG	GG	GG	GG	AG	GG	GG	GG	GG	GG	AG	GG	GG	AG	GG	AG	GG
226	Gga_rs10724628	41669386	2	51280108	0.7412537	GG	AG	AG	AA	GG	GG	GG	AG	GG	AG	GG	AG	GG	GG	GG	AG	AG	AG	AG	GG	AG	GG	GG	GG	GG	AG	GG	GG	GG	GG	AG	AG	GG	AG	GG	AG	AG	GG	GG	GG	GG	GG	AA	AG
227	Gga_rs10724629	23605395	9	2140103	0.8705894	GG	AG	AG	AG	GG	GG	GG	AG	GG	AG	AG	AA	GG	AA	AA	AG	AG	AG	GG	GG	AG	GG	GG	GG	GG	AG	GG	AA	AG	GG	GG	GG	GG	GG	GG	GG	AA	GG	GG	AA	GG	GG	AA	AG
228	Gga_rs10724634	33705320	13	3277839	0.8060433	AG	NA	AG	AG	GG	AG	GG	GG	AG	AG	AG	GG	GG	GG	GG	AG	GG	GG	GG	AG	GG	GG	GG	AG	AG	AG	GG	GG	GG	GG	GG	GG	GG	GG	GG	GG	GG	AG	GG	GG	AA	GG	AG	AA
229	Gga_rs10724637	27643342	22	2465098	0.7102387	GG	GG	GG	GG	GG	GG	GG	GG	GG	GG	GG	GG	GG	GG	GG	GG	GG	GG	GG	GG	GG	GG	GG	GG	GG	GG	GG	GG	GG	GG	GG	GG	GG	GG	GG	GG	GG	GG	GG	GG	GG	GG	GG	GG
230	Gga_rs10724667	20611395	3	67471036	0.8289021	AA	AA	AA	AA	AA	AA	AA	AA	AA	AA	AA	AA	AA	AA	AA	AA	AA	AA	AA	AA	AA	AA	AA	AA	AA	AA	AA	AA	AA	AA	AA	AA	AA	AA	AA	AA	AA	AA	AA	AA	AA	AA	AA	AA
231	Gga_rs10724669	12656412	6	34308951	0.8171639	GG	AG	AG	AG	AG	GG	GG	GG	GG	GG	AG	AG	AG	GG	AG	GG	AG	GG	AG	AG	AG	AG	GG	GG	AG	AG	AG	GG	GG	AG	AG	GG	AA	AG	AG	AG	AA	GG	AG	GG	AG	AG	GG	AG
232	Gga_rs10724676	21681362	3	71453981	0.9129881	NA	NA	NA	NA	AA	NA	NA	NA	NA	GG	NA	NA	NA	NA	NA	NA	NA	NA	NA	NA	NA	NA	NA	NA	NA	NA	NA	NA	NA	NA	NA	NA	NA	NA	NA	NA	NA	NA	NA	AA	NA	NA	NA	NA
233	Gga_rs10724680	42624339	4	18205274	0.9312632	GG	GG	GG	GG	GG	GG	GG	GG	GG	GG	GG	GG	GG	GG	GG	GG	GG	GG	GG	GG	GG	GG	GG	GG	GG	GG	GG	GG	GG	GG	GG	GG	GG	GG	GG	GG	GG	GG	GG	GG	GG	GG	GG	GG
234	Gga_rs10724681	28679353	23	90124	0.9312409	AG	NA	AA	GG	AG	AG	AA	AG	AA	AA	AA	AA	AG	AG	AA	AA	AG	AA	AG	AG	AA	AG	AA	AG	AG	AA	AG	AG	AA	AG	AG	AG	AA	AA	AA	AG	AG	AA	AA	AA	GG	AG	AG	GG
235	Gga_rs10724696	41694308	4	16661443	0.8742098	AG	AG	AA	AA	GG	AG	AG	AA	AA	AA	AA	GG	AG	AG	GG	AA	GG	AA	AG	AG	GG	AA	AA	AA	AG	AA	GG	AG	GG	GG	AG	AA	AA	AA	AG	AA	AG	AG	GG	AA	AA	AG	AA	AG
236	Gga_rs10724717	49641347	20	3799549	0.8300264	GG	GG	GG	GG	GG	GG	GG	GG	GG	GG	GG	GG	GG	GG	GG	GG	GG	GG	GG	GG	GG	GG	GG	GG	GG	GG	GG	GG	GG	GG	GG	GG	GG	GG	GG	GG	GG	GG	GG	GG	GG	GG	GG	GG
237	Gga_rs10724734	31650302	10	21025345	0.9226665	GG	GG	GG	GG	AG	GG	GG	GG	GG	GG	GG	GG	GG	AG	GG	GG	AG	GG	AG	GG	AG	AG	GG	GG	GG	GG	GG	GG	GG	AG	AG	GG	AG	AG	GG	AG	AG	GG	GG	GG	GG	AG	AG	GG
238	Gga_rs10724735	34642385	18	6406900	0.8391798	AA	AG	AA	AG	AG	AA	AA	AA	AA	AA	AA	AG	AA	AA	AA	AA	AA	AA	AG	AA	AA	AA	AA	GG	AA	AA	AA	AA	AA	AA	AA	AA	AA	AA	GG	AA	AA	AA	AA	AA	AA	AA	AG	AA
239	Gga_rs10724743	18691307	8	5260233	0.8216316	AA	AA	AA	AA	AA	AA	AA	AA	AA	AA	AA	AA	AA	AA	AA	AA	AA	AA	AA	AA	AA	AA	AA	AA	AA	AA	AA	AA	AA	AA	AA	AA	AA	AA	AA	AA	AA	AA	AA	AA	AA	AA	AA	AA
240	Gga_rs10724745	29681347	10	12886841	0.785709	GG	GG	GG	GG	GG	GG	GG	GG	GG	GG	GG	GG	GG	GG	GG	GG	GG	GG	GG	GG	GG	GG	GG	GG	GG	GG	GG	GG	AG	GG	GG	GG	GG	GG	GG	GG	GG	GG	GG	GG	GG	GG	GG	GG
241	Gga_rs10724747	21646300	3	70640111	0.8380026	AG	NA	AG	AG	AG	AG	AG	AG	AG	AG	AA	AG	AA	AG	AG	GG	AA	AG	AA	GG	AA	AG	AG	AA	GG	GG	AG	GG	AA	AG	AA	AA	AG	AA	AA	AA	AG	GG	GG	AG	AA	AG	AG	AA
242	Gga_rs10724748	23689387	4	82913052	0.8079504	AA	AA	AA	AA	AA	AA	AA	AA	AA	AA	AA	AA	AA	AA	AA	AA	AA	AA	AA	AA	AA	AA	AA	AA	AA	AA	AA	AA	AA	AA	AA	AA	AA	AA	AA	AA	AA	AA	AA	AA	AA	AA	AA	AA
243	Gga_rs10724753	28643398	10	6528866	0.9284459	AA	AC	AA	AC	AA	AC	AA	AA	AC	AA	AC	AA	CC	AA	AC	AC	AA	AA	AA	AA	AC	AA	AA	AA	AA	AC	AA	AC	AA	AC	AA	AA	AA	AA	AA	AC	AC	AC	CC	AA	AA	CC	AA	AA
244	Gga_rs10724760	12608315	2	86575928	0.8157665	AG	AG	AA	AA	AA	AA	AA	AA	AA	AA	AA	AA	AA	AA	AA	AA	AA	AA	AA	AG	AG	AG	AA	AA	AG	AA	AA	AA	AA	AG	AA	AA	AA	AA	AG	AA	AA	AG	AG	AA	AA	AG	AA	AG
245	Gga_rs10724761	27603378	9	23965051	0.7757599	AG	GG	AG	GG	AG	GG	AA	AG	AG	GG	GG	GG	AG	AG	GG	GG	AA	AG	AG	GG	AG	AG	AA	GG	GG	AG	AG	AG	AG	GG	AG	GG	AG	AG	AG	GG	AG	AG	GG	AG	GG	GG	AG	GG
246	Gga_rs10724829	13667380	15	951276	0.6853644	GG	AG	AG	GG	GG	GG	AA	AG	AA	GG	GG	AG	AG	AG	AG	GG	AA	GG	AA	AG	AG	AG	AA	AG	AG	AG	AG	AG	AG	GG	AG	AG	AG	AG	AG	GG	AG	AG	AG	AG	AG	GG	AG	GG
247	Gga_rs10724830	10686333	14	10207477	0.8227099	GG	GG	GG	GG	GG	GG	GG	GG	GG	GG	GG	GG	GG	GG	GG	GG	GG	GG	GG	GG	GG	GG	GG	GG	GG	GG	GG	GG	GG	GG	GG	GG	GG	GG	GG	GG	GG	GG	GG	GG	GG	GG	GG	GG
248	Gga_rs10724835	17718342	6	17857510	0.6372199	AA	AG	GG	GG	GG	GG	AG	GG	GG	GG	GG	AG	GG	GG	GG	GG	GG	AA	GG	AG	GG	GG	GG	GG	AG	AG	AG	AG	GG	AG	GG	GG	GG	GG	GG	GG	GG	GG	GG	AG	GG	GG	AG	GG
249	Gga_rs10724857	44669323	1	139633528	0.8687444	AA	AA	AA	AA	AA	AA	AA	AA	AA	AA	AG	AA	AA	AA	AA	AA	AA	AA	AA	AA	AA	AG	AG	AA	AA	AG	AA	AG	AA	AA	AA	AG	AA	AA	AA	AA	AA	AA	AA	AA	AG	AA	AA	AA
250	Gga_rs10724881	22654333	1	50988808	0.8705222	AA	AG	AA	AG	AA	AA	GG	AA	AA	AA	AG	GG	AA	AA	AA	AA	AA	AA	AA	AA	AA	AA	AG	AA	AA	AA	AA	AA	AA	AA	AG	AA	AA	AA	AG	AA	AA	AG	AG	AA	AA	AA	GG	AA
251	Gga_rs10724901	28654429	3	91449310	0.9394302	CC	CC	AC	CC	CC	AC	CC	AC	CC	CC	CC	CC	CC	CC	AC	CC	CC	CC	CC	AC	CC	CC	CC	AC	AC	CC	CC	AC	CC	CC	CC	CC	CC	CC	CC	CC	CC	CC	CC	CC	CC	CC	CC	CC
252	Gga_rs10724903	40712330	19	4853141	0.8344281	AA	AA	AA	AA	AA	AA	AA	AA	AA	AA	AA	AA	AG	AG	AG	AA	AG	AA	AA	AA	AA	AA	AA	AA	AA	AG	AA	AA	AA	AA	AA	AA	AA	AA	AA	AG	AA	AA	AA	AA	AA	AA	AA	AA
253	Gga_rs10724930	27717426	10	4676085	0.8854436	AG	GG	AG	AG	AG	AG	GG	AG	GG	AG	GG	GG	AG	AG	GG	GG	AA	AG	GG	GG	AG	GG	GG	GG	GG	AA	AG	AG	GG	AG	GG	AG	GG	AG	GG	GG	GG	AA	AG	AG	AG	AA	GG	GG
254	Gga_rs10724943	14648362	14	8676775	0.8622034	AA	NA	AA	AA	GG	AA	AG	AA	AA	AA	AG	AA	AA	AG	AG	AA	AG	AG	AG	AA	GG	AG	AG	AA	AA	AA	AA	AG	AA	AG	AA	AG	GG	AA	AG	GG	AA	AA	AG	AA	AG	AA	AG	AA
255	Gga_rs10724945	42677324	19	7597177	0.8444891	GG	GG	GG	GG	GG	GG	GG	GG	GG	GG	GG	GG	GG	GG	GG	GG	GG	GG	GG	GG	GG	GG	GG	GG	GG	GG	GG	GG	GG	GG	GG	GG	GG	GG	GG	GG	GG	GG	GG	GG	GG	GG	GG	GG
256	Gga_rs10724958	15644349	14	13404073	0.6440896	GG	GG	GG	GG	GG	GG	GG	GG	GG	GG	GG	GG	GG	GG	GG	GG	GG	GG	GG	GG	GG	GG	GG	GG	GG	GG	GG	GG	GG	GG	GG	GG	GG	GG	GG	GG	GG	GG	GG	GG	GG	GG	GG	GG
257	Gga_rs10725012	30604307	5	50502923	0.9250966	GG	GG	GG	GG	GG	GG	AG	AG	AG	AG	GG	GG	GG	GG	AG	GG	AG	GG	AG	GG	GG	GG	GG	AG	GG	GG	GG	GG	AG	GG	AA	GG	GG	AG	AG	GG	AG	GG	AG	AG	GG	GG	GG	GG
258	Gga_rs10725053	21618398	21	2251444	0.7610859	AC	NA	AC	AC	CC	CC	AC	AC	AC	AA	AA	AC	CC	AC	CC	AC	CC	AC	AC	CC	AC	AC	AC	CC	CC	CC	CC	AC	AC	AC	AC	AC	AC	AA	AC	CC	AC	AC	AC	AA	AC	CC	AC	CC
259	Gga_rs10725091	14677397	13	13226882	0.9172658	GG	NA	GG	GG	GG	GG	GG	GG	GG	GG	GG	GG	GG	GG	GG	GG	GG	GG	GG	GG	GG	GG	GG	GG	GG	GG	GG	GG	GG	GG	GG	GG	GG	GG	GG	GG	GG	GG	GG	GG	GG	GG	GG	GG
260	Gga_rs10725094	24643384	5	26597596	0.8665221	GG	AG	GG	AG	AG	GG	AG	AG	AG	AG	AG	AG	GG	AG	AG	AG	GG	GG	GG	AA	AA	AG	GG	GG	AA	AG	AG	AG	GG	AG	GG	AG	AG	AG	AA	GG	AG	AG	GG	AG	AG	GG	AA	GG
261	Gga_rs10725095	15680429	2	121368314	0.9254746	AG	NA	GG	GG	GG	GG	AG	GG	AG	GG	GG	GG	GG	GG	GG	AG	AG	GG	AG	GG	GG	AG	AG	GG	GG	AG	GG	AG	GG	GG	GG	GG	AG	AG	AG	GG	GG	AG	AG	AG	GG	AG	GG	GG
262	Gga_rs10725127	41697398	19	6439261	0.912392	GG	AG	GG	AG	GG	AA	GG	GG	GG	GG	AG	GG	GG	GG	AG	AG	GG	AG	GG	GG	GG	AG	GG	GG	GG	GG	AG	GG	GG	GG	GG	AG	AA	GG	GG	GG	GG	GG	GG	GG	AG	GG	AG	AG
263	Gga_rs10725128	12675312	27	2203408	0.7072948	GG	NA	GG	AG	AG	GG	GG	AG	GG	AG	AA	GG	AG	AG	AG	GG	GG	GG	GG	GG	AA	AG	AG	AA	GG	GG	AA	GG	AA	AG	AA	AG	GG	GG	GG	AA	AA	GG	AG	GG	GG	AA	GG	AG
264	Gga_rs10725140	27646319	5	570574	0.9194626	AA	AA	AA	AA	AA	AA	AA	AA	AA	AA	AA	AA	AA	AA	AA	AA	AA	AA	AA	AA	AA	AA	AA	AA	AA	AA	AA	AA	AA	AA	AA	AA	AA	AA	AA	AA	AA	AA	AA	AA	AA	AA	AA	AA
265	Gga_rs10725166	37657424	1	88204457	0.6662109	AA	AA	AA	AA	AA	AA	AA	AA	AA	AA	AA	AA	AA	AA	AA	AA	AA	AA	AA	AA	AA	AA	AA	AA	AA	AA	AA	AA	AA	AA	AA	AA	AA	AA	AA	AA	AA	AA	AA	AA	AA	AA	AA	AA
266	Gga_rs10725219	40671398	19	4151775	0.7998393	GG	GG	GG	GG	GG	GG	GG	GG	GG	GG	GG	GG	GG	GG	GG	GG	GG	GG	GG	GG	GG	GG	GG	GG	GG	GG	AG	GG	GG	GG	GG	GG	GG	GG	GG	GG	GG	GG	GG	GG	GG	GG	GG	GG
267	Gga_rs10725235	19615336	8	8278329	0.9094316	AG	AA	AA	AA	AA	AG	AA	AA	AA	AA	AG	AA	AA	AG	AA	AA	AA	AA	AG	AG	AA	AA	AA	AG	AG	AA	AA	AA	AA	AG	AA	AA	AA	AA	AA	AA	AA	AA	AA	AG	AA	AG	AA	AA
268	Gga_rs10725245	33679342	2	30995290	0.9070012	AA	AA	GG	AA	AA	AA	AA	AA	AG	AA	AA	AA	AA	AA	AA	AA	AA	AA	AA	AA	AA	AA	AA	AA	AA	AG	AA	AA	AG	AA	AA	AA	AG	AA	AA	AA	AA	AA	AA	AA	AG	AA	AA	AA
269	Gga_rs10725247	21663352	3	28302198	0.9190971	AG	AG	GG	GG	GG	GG	GG	GG	GG	AA	AA	GG	AG	AG	AG	AG	GG	GG	AG	AG	GG	GG	AG	GG	AG	AG	GG	AG	AA	GG	AG	GG	GG	AG	AG	GG	GG	GG	GG	GG	AG	GG	GG	GG
270	Gga_rs10725248	27693325	2	12773253	0.9055052	AA	NA	AG	GG	AG	AG	GG	GG	AA	AG	GG	GG	GG	AG	GG	AA	GG	AG	GG	AA	AG	AA	AG	GG	AA	AG	AG	GG	GG	GG	GG	AG	AG	GG	GG	GG	AG	AG	AG	AA	AG	AG	GG	AA
271	Gga_rs10725262	44706313	3	22314082	0.921105	AG	AG	GG	GG	AG	GG	AG	GG	GG	AA	AG	AG	GG	AG	AG	AG	AG	GG	AG	AG	AG	GG	GG	AA	AG	GG	GG	AG	AG	AG	AG	GG	AG	GG	GG	GG	GG	GG	GG	GG	AG	AG	AG	GG
272	Gga_rs10725277	31649387	10	21018811	0.8057553	GG	GG	GG	GG	GG	GG	GG	GG	GG	GG	GG	GG	GG	GG	GG	GG	GG	GG	GG	GG	GG	GG	GG	GG	GG	GG	GG	GG	GG	GG	GG	GG	GG	GG	GG	GG	GG	GG	GG	GG	GG	GG	GG	GG
273	Gga_rs10725289	11668321	6	27135618	0.919873	GG	GG	GG	GG	AG	GG	AG	AG	AG	GG	GG	GG	AG	AG	AG	GG	AG	GG	GG	GG	GG	GG	AA	AG	GG	GG	AG	GG	GG	AG	AG	AA	GG	GG	AG	AA	AG	GG	AG	GG	AG	AG	GG	AG
274	Gga_rs10725359	12710369	4	53266108	0.9123045	AA	AA	AA	AA	AA	AA	AA	AA	AA	AA	AA	AA	AA	AA	AA	AA	AA	AA	AA	AA	AA	AA	AA	AA	AA	AA	AA	AA	AA	AA	AA	AA	AA	AA	AA	AA	AA	AA	AA	AA	AA	AA	AA	AA
275	Gga_rs10725387	50700393	12	8131609	0.7013556	AG	NA	AA	AG	AG	NA	AG	GG	AG	AA	AG	GG	GG	GG	AG	AG	GG	AG	GG	AG	GG	GG	AA	GG	AG	AG	AG	AG	GG	AG	AG	GG	AA	GG	AG	AG	AA	GG	AA	GG	AG	GG	AA	AG
276	Gga_rs10725395	42689340	1	134720474	0.8900545	AA	AG	AG	AG	AG	AG	AG	AG	AG	AA	AA	AG	AG	AA	AA	AG	AG	AA	GG	AA	AA	AA	AA	AA	AA	AG	AA	AG	AG	AG	GG	AG	AA	AA	AG	AG	GG	AA	AG	AA	AA	AG	AG	GG
277	Gga_rs10725429	45600405	26	525294	0.8176129	AA	AA	AA	AA	AA	AA	AA	AA	AA	AA	AA	AA	AA	AA	AA	AA	AA	AA	AA	AA	AA	AA	AA	AA	AA	AA	AA	AA	AA	AA	AA	AA	AA	AA	AA	AA	AA	AA	AA	AA	AA	AA	AA	AA
278	Gga_rs10725451	45676386	26	960379	0.6592554	AG	NA	AG	GG	GG	GG	AG	AG	AG	GG	GG	AG	AA	AG	AG	GG	GG	GG	AG	GG	GG	AG	GG	GG	GG	GG	AG	GG	GG	AG	AG	AG	AA	GG	GG	AA	AG	GG	AG	AG	AG	GG	GG	AG
279	Gga_rs10725463	47696411	26	2318505	0.8485655	GG	GG	GG	GG	GG	GG	AG	GG	GG	GG	AG	GG	GG	GG	GG	GG	GG	GG	GG	GG	GG	GG	AG	NA	GG	GG	GG	NA	GG	GG	GG	GG	GG	GG	GG	GG	AG	AG	GG	GG	GG	AG	GG	GG
280	Gga_rs10725483	40653308	4	12370259	0.9230189	GG	AG	AG	AA	AG	AG	AA	AA	AG	AG	AG	GG	GG	AG	AA	AG	AG	AG	AA	AA	AG	AG	AG	AA	AA	AG	AG	AA	GG	AG	AA	AG	GG	AA	AA	GG	GG	AG	AA	AG	AA	AA	AA	AA
281	Gga_rs10725490	16674356	20	12304631	0.8295956	AA	AA	AA	AA	AA	AA	AA	AA	AA	AA	AA	AA	AA	AA	AA	AA	AA	AA	AA	AA	AA	AA	AA	AA	AA	AA	AA	AA	AA	AA	AA	AA	AA	AA	AA	AA	AA	AA	AA	AA	AA	AA	AA	AA
282	Gga_rs10725497	37610355	18	10075115	0.9119052	AA	AA	AA	AA	AA	AA	AA	AA	AA	AA	AA	AA	AA	AA	AA	AA	AA	AG	AA	AA	AA	AA	AA	AA	AA	AA	AA	AA	AA	AA	AA	AA	AA	AA	AA	AA	AA	AA	AA	AA	AA	AA	AA	AA
283	Gga_rs10725499	18636387	1	13971074	0.8149292	AG	AG	AA	AA	AG	AA	AA	AA	AA	AG	GG	AG	GG	AA	AG	AA	AG	AA	AG	AG	AG	AG	AA	AA	AG	AA	AG	AA	AA	AG	AA	AG	AA	AA	AA	GG	AA	AG	AG	AA	AA	AG	AG	AA
284	Gga_rs10725537	44621386	1	137910714	0.8106183	AA	AG	GG	AG	AA	AG	AA	AA	GG	AA	AG	GG	AA	AA	AG	AG	AA	AA	AA	AA	AA	AG	AG	AG	AA	GG	AG	AG	GG	AA	AA	AG	AG	AG	AA	AA	AA	AA	AG	AA	GG	AA	AG	AA
285	Gga_rs10725538	26719350	9	23701194	0.9304795	AG	AG	AG	AG	GG	AG	GG	GG	GG	AG	AA	GG	AG	GG	GG	GG	GG	GG	AG	GG	GG	GG	GG	AG	GG	GG	AG	AG	AG	GG	GG	AG	AG	GG	AG	GG	GG	AG	AG	GG	GG	AG	AG	AG
286	Gga_rs10725547	10633391	3	39684969	0.9269804	AA	AG	AA	AA	AG	AG	GG	AG	AG	GG	AG	AG	AG	AG	AA	GG	AA	AA	AG	AG	GG	AG	AG	AA	AG	AG	AG	AA	AG	AG	AG	AG	AG	AG	AG	GG	AG	AA	AA	AA	AA	GG	GG	AA
287	Gga_rs10725552	18698393	4	70413584	0.8591229	AA	NA	AA	AA	AG	AA	AA	AA	AA	AA	AA	AA	AA	AA	AA	AG	AA	AA	AA	AA	AA	AA	AA	AA	AA	AA	AA	AA	AG	AA	AA	AA	AG	AA	AG	AA	AG	AG	AA	AA	AG	GG	AA	AG
288	Gga_rs10725557	28623344	17	9444109	0.8198311	AG	NA	AA	AG	AA	AA	AA	AA	AA	AA	AA	AG	GG	AA	AA	AG	AG	AA	AG	AA	AA	AG	AG	AG	AA	AA	AA	AA	AA	AG	AA	GG	AG	AA	AA	AA	AG	AA	AA	AA	AA	AA	AA	AG
289	Gga_rs10725572	46669313	4	31573433	0.9221954	GG	AG	GG	AG	AG	AG	GG	GG	GG	GG	AG	AA	GG	GG	AG	GG	GG	GG	GG	GG	AG	AG	AG	AG	GG	GG	GG	GG	GG	GG	GG	AA	GG	GG	AG	GG	AA	GG	AG	GG	GG	AG	GG	AG
290	Gga_rs10725585	24722413	21	6144460	0.797754	AA	NA	AG	AA	AA	AA	AG	AA	AA	AA	AA	AG	AA	AA	AA	AA	AG	AA	AG	AA	AA	AA	AA	AA	AA	AA	AA	AA	AA	AA	AA	AA	AA	AA	AG	AA	AG	AA	AA	AA	AA	AA	AA	AA
291	Gga_rs10725604	13631402	1	37283815	0.8912556	AG	NA	GG	AG	AG	AA	AA	AA	AG	AG	AG	AG	AA	GG	AG	GG	AG	GG	AG	GG	AA	AG	AG	AG	GG	AG	AA	AG	GG	AG	GG	AG	AG	GG	AA	AA	AA	AG	AG	AG	AG	AG	AA	AA
292	Gga_rs10725607	40607386	19	3404934	0.9286845	AA	AA	AA	AA	AA	AA	AA	AA	AA	AA	AA	AA	AA	AA	AA	AA	AA	AA	AA	AA	AA	AA	AA	AA	AA	AA	AA	AA	AA	AA	AA	AA	AA	AA	AA	AA	AA	AA	AA	AA	AA	AA	AA	AA
293	Gga_rs10725611	39689389	14	3137223	0.8839126	GG	GG	GG	GG	GG	GG	GG	GG	GG	GG	GG	GG	GG	GG	GG	GG	GG	GG	AG	GG	GG	GG	GG	GG	GG	GG	GG	GG	GG	GG	AG	GG	GG	GG	AG	GG	GG	GG	GG	GG	GG	GG	GG	GG
294	Gga_rs10725636	21614397	8	21074537	0.7380584	AA	AA	GG	GG	AG	AG	AG	AG	GG	AG	GG	AA	AA	AA	AG	AG	AG	AA	AA	AA	AG	AA	GG	AG	AA	GG	GG	AG	AA	AG	AG	AG	GG	AG	AG	AG	AG	AG	AG	AG	AG	AA	AA	GG
295	Gga_rs10725637	18664374	3	63687765	0.8865342	GG	AG	AA	AG	AG	GG	AA	AA	AG	GG	AG	AG	AA	GG	GG	GG	AG	GG	AA	GG	AA	AG	AA	AG	GG	GG	AG	GG	AG	AG	AA	AG	AG	AG	AA	AA	AG	AG	AG	GG	GG	AG	AA	GG
296	Gga_rs10725639	40707427	12	9781509	0.8418091	AA	AG	AG	AA	AA	AG	AA	GG	GG	GG	AG	AG	AA	GG	AA	GG	AA	GG	AG	AA	AG	AA	AA	AG	AA	AA	AA	AA	AG	AA	AG	AA	AA	AA	AA	AA	AA	AG	AG	AG	AG	AA	AA	AG
297	Gga_rs10725643	16601317	28	665661	0.9180604	AA	AA	AA	AA	AA	AA	AC	AA	AA	AA	AA	AA	AA	AA	AA	AA	AA	AA	AA	AA	AA	AA	AA	AA	AA	AA	AA	AA	AA	AA	AA	AA	AA	AA	AC	AA	AA	AA	AA	AA	AA	AA	AA	AA
298	Gga_rs10725644	24657312	9	18577684	0.9267536	AA	AA	AG	AG	AG	AG	GG	GG	AG	AG	AG	AG	GG	AA	AG	AG	GG	AG	AA	AG	AG	AG	GG	AG	AG	GG	AG	AG	AG	GG	GG	GG	AG	AG	GG	AG	AG	AG	GG	AG	GG	AG	AG	AG
299	Gga_rs10725651	41611409	4	14325918	0.8784657	AA	AA	AA	AA	AA	AA	AA	AA	AA	AA	AA	AA	AA	AA	AA	AA	AA	AA	AA	AA	AA	AA	AA	AA	AA	AA	AA	AA	AA	AA	AA	AA	AA	AA	AA	AA	AA	AA	AA	AA	AA	AA	AA	AA
300	Gga_rs10725679	26661378	17	6417282	0	NA	NA	NA	NA	NA	NA	NA	NA	NA	NA	NA	NA	NA	NA	NA	NA	NA	NA	NA	NA	NA	NA	NA	NA	NA	NA	NA	NA	NA	NA	NA	NA	NA	NA	NA	NA	NA	NA	NA	NA	NA	NA	NA	NA
301	Gga_rs10725696	41682333	12	12113534	0.8527527	GG	GG	AG	GG	GG	GG	GG	GG	GG	GG	GG	AG	GG	GG	GG	GG	GG	GG	GG	GG	GG	GG	GG	GG	GG	AG	GG	GG	GG	AG	GG	GG	AG	AG	GG	AG	GG	GG	GG	GG	GG	GG	AG	GG
302	Gga_rs10725706	41718416	14	4371814	0.8815235	AG	AG	AA	AG	AG	AG	AG	AA	AA	GG	GG	AG	AA	AG	AA	GG	AA	AG	AG	AA	AG	AA	AG	AG	AA	GG	AA	GG	AG	AA	AG	AA	AA	AA	AG	AG	AG	GG	GG	AG	AA	AA	AG	GG
303	Gga_rs10725715	42715332	1	88737008	0.8968877	GG	GG	GG	GG	GG	GG	GG	GG	GG	GG	GG	GG	GG	GG	GG	GG	GG	GG	GG	GG	GG	GG	GG	GG	GG	GG	GG	GG	GG	AG	GG	GG	GG	GG	GG	GG	GG	GG	GG	GG	GG	GG	GG	GG
304	Gga_rs10725725	36623351	3	3260496	0.8276687	AG	GG	GG	GG	GG	GG	GG	GG	GG	GG	AG	GG	GG	GG	GG	GG	GG	GG	GG	GG	GG	GG	GG	GG	GG	GG	GG	GG	GG	AG	GG	GG	GG	GG	GG	GG	GG	GG	GG	GG	GG	GG	GG	GG
305	Gga_rs10725736	36614359	3	3085607	0.9247245	AG	AG	AG	GG	AG	GG	GG	GG	GG	GG	AG	AG	GG	GG	AG	GG	AG	GG	AG	AG	AG	GG	AG	AA	AG	GG	GG	GG	GG	AG	GG	AG	AA	AG	AG	AG	GG	GG	GG	GG	AG	AG	AG	GG
306	Gga_rs10725757	26615397	17	5624697	0.7579644	AG	AG	AA	GG	GG	AG	GG	GG	AA	AA	AG	AG	AG	AG	GG	AA	AA	AG	AG	GG	AG	AG	AG	AG	GG	AG	AA	GG	AA	GG	AG	AA	GG	GG	GG	AG	AA	GG	AG	AG	AG	GG	AG	AG
307	Gga_rs10725759	10701365	3	41886171	0.86803	AG	NA	AG	AG	AG	GG	GG	GG	GG	AG	GG	GG	AG	GG	GG	AG	GG	AG	AG	AG	AG	AG	GG	GG	AG	GG	AG	GG	GG	AA	AG	GG	AA	AG	GG	AA	GG	AG	GG	GG	GG	GG	GG	GG
308	Gga_rs10725764	41623397	19	5332223	0.8501422	GG	NA	GG	GG	GG	GG	GG	GG	GG	GG	AG	AA	GG	AG	GG	GG	GG	GG	GG	GG	GG	AG	GG	GG	GG	GG	AG	GG	GG	AG	GG	GG	AG	AG	GG	AG	AG	AG	AG	AG	GG	AG	GG	GG
309	Gga_rs10725768	11620383	19	8402946	0.7906487	AG	AG	AG	AG	AG	GG	AG	AG	AG	GG	AA	AA	AA	AA	AG	GG	AA	AA	AA	AA	AG	AA	AA	AA	AA	AG	AA	AA	AG	AA	GG	AG	AG	AA	GG	AA	AA	AA	AA	AA	AG	AG	AA	GG
310	Gga_rs10725776	13672373	3	50682727	0.9130008	AA	NA	AC	AC	AC	AC	AA	AC	AC	AA	CC	AA	AC	AA	AC	AC	AC	AC	CC	AA	CC	CC	AA	AA	AA	AA	AA	AC	AA	CC	AA	AC	AA	AC	AC	AC	AA	AC	AA	AA	AA	AC	AC	AA
311	Gga_rs10725780	42608383	4	17503348	0.9138824	AA	AG	AG	AG	AA	AA	AA	AG	AA	AA	GG	AA	AG	AA	AA	AG	AA	AA	GG	AG	AG	GG	AA	AG	AG	AG	AA	AA	AA	AA	AG	AA	AA	AG	AA	AA	AG	AA	AG	AA	GG	AA	AG	AG
312	Gga_rs10725789	11655427	19	9162804	0.8548483	AC	NA	AA	AC	AC	NA	AC	AC	AC	AA	AC	CC	CC	AA	AC	AC	AC	AC	AC	CC	AA	AC	CC	CC	CC	AC	AC	CC	AA	AC	AA	CC	AC	AC	AC	AC	CC	AC	AC	CC	CC	AC	AC	AC
313	Gga_rs10725815	27620310	22	2224434	0.8894786	AA	AA	AA	AG	AA	AA	AA	AA	AA	AA	AA	AA	AA	AA	AA	AA	AA	AA	AA	AA	AG	AA	AA	AA	AA	AA	AA	AA	AA	AA	AA	AA	AA	AA	AG	AA	AA	AA	AA	AA	AA	AA	AA	AA
314	Gga_rs10725848	20643369	28	3609860	0.9372829	AC	AA	AC	AC	CC	AA	AA	CC	CC	AC	AC	AA	CC	AC	AC	AA	CC	AA	CC	AC	AC	AC	AC	AC	AC	AA	AC	AA	AC	CC	CC	AC	AC	CC	AC	AC	AA	AC	AC	AC	AC	CC	AA	AA
315	Gga_rs10725855	32675379	18	4451094	0.7368062	GG	AG	GG	AG	GG	AG	GG	GG	GG	GG	GG	GG	GG	AG	GG	GG	GG	GG	GG	GG	GG	GG	GG	GG	GG	GG	GG	GG	GG	GG	GG	GG	GG	AG	GG	AG	GG	GG	GG	GG	GG	GG	AG	GG
316	Gga_rs10725863	16629330	15	1286290	0.8349751	AA	AA	AA	AA	AA	AA	AA	AA	AA	AA	AA	AA	AA	AA	AA	AA	AA	AA	AA	AA	AA	AA	AA	AA	AA	AA	AA	AA	AA	AA	AA	AA	AA	AA	AA	AA	AA	AA	AA	AA	AA	AA	AA	AA
317	Gga_rs10725868	20721338	28	3867941	0.7819406	AG	GG	GG	GG	GG	AG	AG	GG	GG	AG	GG	AG	GG	AG	GG	AG	GG	AG	GG	GG	GG	GG	GG	AG	GG	GG	AG	GG	AG	GG	GG	AG	AG	GG	GG	GG	GG	GG	AG	AG	AG	GG	GG	AA
318	Gga_rs10725878	49622366	3	32624061	0.8236354	AA	AG	GG	GG	AG	GG	GG	GG	AG	AA	AG	AG	AG	AG	AG	AA	GG	AA	AG	AG	AG	AG	AA	GG	AG	AG	AG	AG	AA	AA	GG	AG	GG	GG	GG	AA	GG	GG	GG	AG	GG	GG	GG	GG
319	Gga_rs10725900	11699312	6	10402517	0.8539745	GG	AG	AG	AG	AA	AG	AG	AA	GG	GG	AA	AA	AA	AA	GG	AG	AA	AG	AA	AG	AA	AA	AA	AG	AG	AA	AA	AA	AG	AG	AG	AA	AG	AG	AG	AA	AG	AA	AG	AA	AG	AA	AA	AA
320	Gga_rs10725913	12659357	3	47121038	0.880865	GG	NA	GG	AG	AG	AA	AG	GG	GG	AG	GG	AA	AG	GG	GG	AG	AG	AA	AG	AG	GG	AG	AG	AG	AG	AA	AG	AA	GG	AG	AG	AG	AA	GG	AG	GG	AG	AA	AG	AG	AA	GG	AG	AG
321	Gga_rs10725944	23622320	1	51999187	0.8789079	AG	NA	AG	AA	GG	GG	AA	GG	AG	GG	AG	AA	AG	AA	GG	GG	GG	AG	GG	AA	GG	GG	AA	AA	AA	AA	GG	AA	GG	AG	AG	AA	AG	AG	AG	GG	AG	AA	GG	AA	AA	GG	AA	GG
322	Gga_rs10725958	42640307	4	18594711	0.8666318	AA	AA	AA	AA	AA	AA	AA	AA	AA	AA	AA	AA	AA	AA	AA	AA	AA	AA	AA	AA	AA	AA	AA	AA	AA	AA	AA	AA	AA	AA	AA	AA	AA	AA	AA	AA	AA	AA	AA	AA	AA	AA	AA	AA
323	Gga_rs10725979	34606392	5	19169384	0.8521181	AC	AA	AC	AC	AA	AC	AA	CC	AA	AC	AA	AC	AC	AA	AA	CC	AC	AA	AC	AC	CC	CC	AA	CC	AC	AC	AC	AC	AC	AC	AC	CC	AC	CC	AC	AA	AA	AA	AA	AC	AC	AA	AC	AC
324	Gga_rs10725988	32654354	11	2031231	0.8391911	GG	GG	GG	GG	GG	GG	GG	GG	GG	GG	GG	GG	GG	GG	GG	GG	GG	GG	GG	GG	GG	GG	GG	GG	GG	GG	GG	GG	GG	GG	GG	GG	GG	GG	GG	GG	GG	GG	GG	GG	GG	GG	GG	GG
325	Gga_rs10725992	32659399	11	2124775	0.8123091	AA	AG	GG	AA	AG	GG	AG	AG	AG	AG	AG	GG	AA	AG	AA	AA	AA	AG	AG	GG	GG	GG	AA	AG	GG	AG	AA	AA	AG	AG	AG	AG	GG	AG	GG	AG	GG	AG	GG	AG	GG	GG	AA	GG
326	Gga_rs10725998	12634383	6	32962904	0.9135287	GG	GG	GG	AG	GG	AG	AG	AG	GG	GG	GG	GG	GG	GG	GG	GG	AG	GG	GG	AG	GG	AG	AG	GG	AG	AG	GG	AG	GG	GG	GG	GG	GG	GG	GG	GG	AG	AG	GG	GG	GG	GG	AG	GG
327	Gga_rs10726002	44607355	25	1442758	0.8221958	GG	AG	GG	GG	AG	GG	GG	GG	GG	GG	AG	GG	GG	GG	GG	GG	GG	GG	GG	GG	AG	GG	GG	GG	GG	GG	GG	GG	GG	GG	GG	GG	GG	GG	AG	GG	AG	GG	GG	GG	GG	AG	GG	AG
328	Gga_rs10726003	42619403	24	5786259	0.90517	GG	GG	GG	GG	GG	GG	GG	GG	GG	GG	GG	GG	GG	GG	GG	GG	GG	AG	GG	GG	GG	GG	GG	GG	GG	GG	GG	GG	GG	GG	GG	GG	GG	GG	GG	GG	AG	GG	GG	GG	GG	GG	GG	GG
329	Gga_rs10726069	29600380	10	9150224	0.9249812	AA	AA	AA	AA	AA	AA	AA	AA	AA	AA	AA	AA	AA	AA	AA	AA	AA	AA	AA	AA	AA	AA	AA	AA	AA	AA	AA	AA	AA	AA	AA	AA	AA	AA	AA	AA	AA	AA	AA	AA	AA	AA	AA	AA
330	Gga_rs10726078	22687349	8	29407140	0.8612174	CC	AC	AC	CC	AC	AC	AC	CC	CC	AC	AC	CC	CC	AC	CC	CC	CC	CC	CC	AC	AC	CC	AC	CC	AC	CC	AC	CC	AC	AC	CC	CC	CC	CC	AC	CC	AC	CC	AC	CC	CC	AC	CC	CC
331	Gga_rs10726098	31640333	3	107039374	0.8875011	AG	GG	AA	AG	AG	GG	GG	AG	GG	GG	GG	AG	GG	AG	AG	GG	AG	AG	GG	AG	AG	AG	GG	GG	AG	AG	AG	AG	GG	AG	AG	AG	GG	AG	AG	GG	GG	AG	GG	GG	AG	AG	GG	GG
332	Gga_rs10726099	24677327	6	11666191	0.9169915	AA	AG	AG	AA	AA	AA	AA	AA	AG	AA	AG	AA	AG	AA	AA	AA	GG	AG	AG	AG	AA	AA	AG	AA	AG	AA	AG	AA	AA	AG	AG	AA	AA	AA	AA	AG	AA	GG	AA	AG	AA	AG	AA	AG
333	Gga_rs10726107	32627417	3	104600643	0.8374949	AC	AC	AA	AC	AC	AC	CC	AA	AA	AA	CC	AC	AA	AC	AC	AC	AA	AC	AC	AA	AA	AC	CC	AC	AA	CC	AC	AA	AA	AC	AA	AC	CC	AA	AC	AA	AC	AC	AC	AA	AC	AC	CC	AA
334	Gga_rs10726111	51670301	20	5064598	0.8141065	AA	AA	AG	AG	GG	AG	GG	AG	AG	AG	AA	GG	GG	GG	AG	AG	GG	GG	AG	GG	GG	AG	GG	AA	GG	GG	AG	GG	AG	AA	AG	GG	GG	GG	GG	GG	GG	GG	AG	GG	AA	GG	AG	GG
335	Gga_rs10726112	26667327	28	4496372	0.8212766	AA	NA	AA	AG	GG	AA	AG	GG	AG	AA	AA	AA	AA	AA	AA	AA	AA	AA	AA	AA	GG	AA	AG	AA	AA	AG	AA	AG	AA	AG	AA	AA	AG	AG	AG	AA	AA	AG	AA	AA	AG	AG	AG	AA
336	Gga_rs10726121	44623333	25	1584115	0.8314602	GG	AG	GG	AG	GG	GG	GG	AG	GG	GG	GG	GG	GG	GG	GG	GG	AG	AG	GG	GG	GG	GG	GG	GG	GG	AG	GG	AG	GG	GG	GG	GG	GG	GG	GG	GG	GG	AG	GG	AG	GG	GG	AG	GG
337	Gga_rs10726123	36605300	Z	40880268	0.9025524	AA	AA	AA	AA	AA	AA	AA	AA	AA	AA	AA	AA	AA	AG	AA	AA	AA	AA	AA	AA	AA	AA	AA	AA	AA	AA	AA	AA	AA	AA	AA	AA	AA	AA	AA	AA	AA	AA	AA	AA	AA	AA	AA	AA
338	Gga_rs10726144	16708305	2	101593516	0.8032556	AG	AA	AG	AA	AA	AA	AG	AA	AG	GG	AA	AA	AG	AG	AA	AG	AA	AG	AA	AA	AA	AA	AG	AA	AA	AG	AG	AG	GG	AA	AA	AA	AA	AA	AA	AA	AA	AG	AA	AG	AA	AA	AG	AA
339	Gga_rs10726164	25620300	13	16360972	0.9140844	AA	AA	AG	AA	AA	AA	AA	AA	AA	AA	AA	AA	AA	AA	AA	AA	AA	AA	AA	AA	AA	AA	AA	AA	AA	AA	AA	AG	AA	AA	AA	AA	AA	AA	AA	AA	AA	AA	AA	AA	AA	AA	AA	AA
340	Gga_rs10726172	40634334	4	35461066	0.8067783	AA	AG	AG	GG	AG	AA	AA	AA	AG	AA	AG	AA	AG	AG	AG	AG	AG	AA	AG	AA	GG	AG	AG	AG	AA	AA	AA	AG	AA	AA	AG	GG	AA	AA	AG	AA	GG	AA	AA	AA	AA	AG	AG	AG
341	Gga_rs10726177	31691393	1	73562000	0.6968666	GG	GG	GG	GG	GG	GG	GG	GG	GG	GG	AG	GG	GG	GG	AG	GG	AG	GG	GG	GG	GG	AG	GG	AG	GG	GG	GG	GG	GG	GG	GG	AG	GG	GG	GG	GG	GG	GG	GG	GG	GG	GG	GG	GG
342	Gga_rs10726186	36698324	2	40625848	0.7680958	AA	GG	GG	GG	GG	GG	GG	GG	GG	GG	GG	GG	GG	GG	GG	AG	GG	GG	GG	GG	GG	GG	GG	GG	GG	GG	GG	GG	AA	GG	GG	GG	AG	GG	AG	GG	GG	GG	AG	GG	GG	AG	GG	GG
343	Gga_rs10726188	13604308	1	166430168	0.9228177	AA	AG	AA	AA	AA	AA	AA	AG	AG	NA	AA	AA	AG	AA	AA	NA	AG	AA	AA	AA	AG	AG	AG	AA	AA	GG	AG	AA	GG	AA	AG	AG	AG	AG	AG	AA	AG	AA	AA	AG	AA	AA	AA	AA
344	Gga_rs10726213	28681324	23	133003	0.8423322	AA	AG	GG	AG	AG	GG	GG	AG	GG	AG	AG	GG	AG	AG	GG	GG	GG	GG	GG	AG	AG	AG	GG	GG	AG	GG	AA	GG	GG	AA	AG	GG	GG	GG	GG	AG	AG	AG	AG	AG	GG	AG	AG	AG
345	Gga_rs10726236	31696338	11	85514	0.8564293	GG	GG	AG	GG	GG	GG	GG	GG	GG	GG	AG	GG	GG	GG	GG	GG	GG	GG	GG	AG	GG	AG	GG	GG	AG	AG	GG	GG	GG	GG	GG	AG	GG	GG	GG	GG	GG	AG	GG	AG	GG	AG	GG	GG
346	Gga_rs10726238	14632316	7	12230458	0.9014474	GG	AG	AA	GG	AG	GG	GG	AG	GG	GG	AG	AA	GG	GG	GG	AG	GG	GG	GG	AG	AG	AG	AA	GG	AG	GG	GG	AA	GG	GG	AG	GG	AG	AG	AG	GG	GG	GG	AG	GG	AG	AG	AA	AG
347	Gga_rs10726303	31698380	11	245752	0.8383258	AC	AC	AC	AC	CC	AC	AC	CC	CC	AC	AC	CC	AC	CC	CC	CC	AC	CC	AC	AC	AC	AA	CC	AC	AC	AC	CC	AC	AA	CC	CC	AA	CC	AC	CC	CC	CC	AC	CC	AC	CC	AC	CC	CC
348	Gga_rs10726325	40613361	Z	52554192	0.9066915	GG	GG	GG	GG	GG	GG	AA	GG	GG	GG	GG	GG	GG	GG	GG	GG	GG	GG	GG	GG	GG	GG	GG	GG	GG	GG	GG	AG	GG	GG	GG	GG	GG	GG	GG	GG	GG	GG	GG	GG	GG	GG	GG	GG
349	Gga_rs10726349	21621327	8	21458581	0.8868554	GG	AG	AG	GG	AG	GG	GG	GG	GG	GG	GG	GG	GG	GG	GG	GG	GG	GG	GG	GG	GG	GG	GG	AG	GG	GG	GG	GG	GG	GG	GG	GG	GG	GG	GG	GG	GG	GG	GG	GG	GG	GG	GG	GG
350	Gga_rs10726366	23686343	21	4582992	0.9250367	AA	AA	AA	AA	AA	AA	AG	AA	AA	AA	AA	AG	AA	AA	AA	AA	AA	AA	AA	AG	AA	AA	AG	AA	AG	AG	AA	AA	AA	AA	AA	AA	AG	AA	AA	AA	AG	AG	AA	AA	AA	AA	AA	AA
351	Gga_rs10726369	23689338	4	82900740	0.8727868	AG	AG	GG	AG	GG	AG	GG	GG	GG	GG	AG	GG	GG	GG	AG	GG	GG	AG	GG	AG	GG	AG	GG	GG	AG	GG	GG	GG	GG	GG	GG	GG	GG	AG	GG	GG	AG	GG	GG	GG	GG	GG	AG	GG
352	Gga_rs10726370	41681395	5	54097917	0.886453	GG	GG	GG	GG	GG	GG	GG	GG	GG	GG	GG	GG	GG	GG	GG	GG	GG	GG	GG	GG	GG	GG	GG	GG	GG	GG	GG	GG	GG	AG	GG	GG	GG	GG	GG	GG	GG	GG	GG	GG	GG	GG	GG	GG
353	Gga_rs10726377	34646359	5	20590616	0.7581764	AA	AA	AA	AA	AA	AA	AA	AG	AA	AA	AA	AA	AA	AA	AA	AG	AA	AA	AA	AA	AG	AA	AA	AA	AA	AA	AG	AA	AA	AA	AA	AA	AA	AG	AA	AA	AA	AG	AA	AG	AA	AA	AA	AA
354	Gga_rs10726384	16623303	28	762677	0.8199033	GG	GG	GG	GG	GG	GG	GG	GG	GG	GG	GG	GG	GG	GG	GG	GG	GG	GG	GG	GG	GG	GG	GG	GG	GG	GG	GG	GG	GG	GG	GG	GG	GG	GG	GG	GG	GG	GG	GG	GG	GG	GG	GG	GG
355	Gga_rs10726409	50634322	26	3628612	0.9170843	AA	AA	AA	AA	AG	AA	AA	AA	AA	AA	AA	AA	AA	AA	AA	AG	AG	AA	AA	GG	AG	AG	AG	GG	GG	AG	AA	AA	AA	AG	AA	AG	AG	AA	AA	AA	AG	AA	AG	AA	AA	AA	AA	AG
356	Gga_rs10726418	25612369	9	13998202	0.9154649	AC	AA	AA	AA	AC	CC	AC	CC	AC	AC	AC	AA	AC	AC	AC	AC	AA	CC	AA	AC	AC	AA	AA	CC	AC	AA	AC	AC	AA	AA	AC	AC	AC	CC	CC	AA	AC	AC	AA	AC	AC	AC	AA	CC
357	Gga_rs10726426	36688391	3	5345528	0.8684263	AG	NA	AG	GG	GG	GG	AG	GG	AG	GG	AA	AG	AG	GG	AG	GG	AG	GG	AA	GG	AG	GG	AG	GG	GG	AG	AG	AA	AG	AA	AG	AG	GG	GG	GG	AG	AG	AA	AA	GG	AG	AG	AG	AA
358	Gga_rs10726461	17698316	7	36732967	0.9024976	AA	AA	AA	AA	AA	AA	AA	AA	AA	AA	AA	AA	AA	AA	AA	AA	AA	AA	AA	AA	AA	AA	AA	AA	AA	AA	AA	AA	AA	AA	AA	AA	AA	AA	AA	AA	AA	AA	AA	AA	AA	AA	AA	AA
359	Gga_rs10726467	18722420	15	5934994	0.9262965	AA	AG	AG	AA	AG	AA	GG	AG	GG	AA	AG	AA	AA	AA	AG	AA	AA	AA	AG	AA	AG	AA	AG	AA	AA	AG	AA	GG	AA	AA	AG	AA	AG	AA	AG	AA	AG	AG	AG	AA	AA	AG	AG	AG
360	Gga_rs10726520	37626402	1	87503737	0.8992043	AA	AA	AC	AC	AC	CC	AA	AC	AA	AA	AC	AC	AA	AA	AA	AC	AA	AA	AC	AA	AA	AC	AC	AC	AA	AA	AA	AA	AC	AA	AA	AC	AA	AA	AC	AA	AA	AA	AA	AA	AA	AA	AA	AC
361	Gga_rs10726537	22627371	20	10850224	0.8941993	GG	NA	AA	AG	GG	GG	AG	AG	AG	GG	GG	GG	GG	GG	GG	GG	AG	AG	GG	AG	GG	GG	AG	AG	AG	AA	AG	AA	AG	GG	GG	GG	AG	GG	GG	GG	AG	AA	GG	AG	AG	AG	AA	AG
362	Gga_rs10726557	10706316	3	41982117	0.8481671	GG	NA	GG	AG	GG	AA	AG	AG	AG	AG	GG	GG	AA	GG	AG	AA	AA	GG	AG	AA	AG	AA	AA	GG	AA	AA	AA	AA	GG	AG	AA	AG	AG	AG	GG	AA	GG	AG	GG	AG	AG	AG	AA	AG
363	Gga_rs10726569	31630319	Z	28560359	0.8119168	AA	AA	AA	AA	AA	AA	AA	AA	AA	AA	AA	AA	AA	AA	AA	GG	AA	AA	AA	AG	AA	AA	GG	AA	AG	AA	AA	AA	AA	AA	AA	AA	AA	AA	AA	AA	AG	AA	GG	AA	AA	AA	AA	AA
364	Gga_rs10726579	42621376	24	6363109	0.7054116	GG	GG	GG	GG	GG	GG	GG	GG	GG	GG	GG	GG	GG	GG	GG	GG	GG	GG	GG	GG	GG	GG	GG	GG	GG	GG	GG	GG	GG	GG	GG	GG	GG	GG	GG	GG	GG	GG	GG	GG	GG	GG	GG	AG
365	Gga_rs10726588	46718360	14	6482871	0.7935094	AC	AC	CC	CC	AA	AC	AC	AC	CC	AC	AC	CC	CC	AA	AC	AC	CC	AA	AC	AA	AA	CC	AC	AC	AA	AC	CC	AA	AA	AA	CC	CC	AA	AC	AC	AA	CC	AA	AC	AA	AC	AC	AC	AC
366	Gga_rs10726592	37648366	1	87933871	0.8457726	AG	AG	AG	AA	AA	AG	AG	AA	AG	AA	AA	AA	AA	AA	AA	AG	AA	AA	AA	AA	AA	AA	AA	AA	AA	AA	AG	AA	AA	AG	AA	AA	AA	AA	AG	AA	AA	AA	AG	AA	AA	AG	AA	AA
367	Gga_rs10726631	26606302	17	5494299	0.8135551	AA	AG	GG	AA	AA	AG	AA	AA	GG	AG	AA	AA	AG	AG	AG	AG	AG	AG	AG	AA	AG	AG	AG	AG	AA	AG	AG	AA	AG	AA	AG	AG	AA	AA	AG	AA	AG	AG	AA	AA	GG	AA	AG	AG
368	Gga_rs10726651	33715335	3	107967875	0.8217869	AA	NA	GG	AG	AG	AA	AA	AG	AA	AA	AA	AA	AA	AG	GG	AA	AA	AA	AA	AG	AG	AA	AA	AA	AG	AA	AA	AG	AA	AA	AG	AG	AA	AA	AG	AA	AA	AG	AA	AA	AG	AG	AA	AG
369	Gga_rs10726758	14721352	20	11028417	0.7884983	GG	GG	GG	GG	GG	GG	AG	GG	AG	GG	GG	GG	AG	GG	AG	GG	AA	GG	AG	GG	AG	GG	GG	GG	GG	GG	GG	GG	GG	GG	GG	GG	GG	AG	GG	GG	GG	AG	GG	AG	AG	GG	GG	GG
370	Gga_rs10726774	27645396	7	2790856	0.8723624	GG	AG	AG	AG	GG	AG	GG	GG	GG	AG	GG	GG	GG	GG	AG	AG	GG	AG	GG	GG	GG	AG	GG	AG	GG	GG	GG	AG	GG	GG	AG	GG	GG	GG	GG	GG	GG	GG	AG	GG	GG	GG	GG	AG
371	Gga_rs10726789	16684367	2	100932494	0.9255294	AA	AG	AA	AA	AA	AA	AG	AG	AA	AA	AA	AA	AG	AA	AG	AA	AG	AA	AG	AG	AG	AG	AG	GG	AG	AA	AA	AA	AA	AA	AG	AG	AA	GG	GG	AG	AG	AG	AA	AG	AG	AA	AA	AG
372	Gga_rs10726804	36696372	1	86282811	0.9026154	GG	GG	GG	GG	GG	GG	GG	GG	GG	GG	GG	GG	GG	GG	GG	GG	GG	GG	GG	GG	GG	GG	GG	GG	GG	GG	GG	GG	GG	AG	GG	GG	GG	GG	GG	GG	GG	GG	GG	GG	GG	GG	GG	GG
373	Gga_rs10726816	48679362	1	148805795	0.8247795	AG	NA	AA	AG	GG	GG	AA	AG	AG	AA	AA	GG	AG	AG	AG	AG	GG	AG	GG	AA	GG	GG	AA	AG	AA	GG	AG	GG	AG	AA	AG	GG	AA	AA	AG	AA	GG	AG	AA	AG	AA	AG	AA	GG
374	Gga_rs10726817	19683331	8	14008179	0.7660322	AA	AA	AA	AA	AA	AA	AA	AA	AA	AA	AA	AA	AA	AA	AA	AA	AA	AA	AA	AA	AA	AA	AA	AA	AA	AA	AA	AA	AA	AA	AA	AA	AA	AA	AA	AA	AA	AA	AA	AA	AA	AA	AA	AA
375	Gga_rs10726822	30653318	2	21685687	0.8906909	AA	AG	GG	AA	AA	AA	AA	AA	AG	AG	AA	AA	AA	AA	AG	AA	AA	AG	AA	AA	AA	AA	AA	AG	AA	AA	AG	AA	AG	AG	AA	AA	AA	AA	AA	AA	AG	AA	AA	AG	AA	AA	AG	AA
376	Gga_rs10726827	39679345	24	4319957	0.7988203	AA	AA	AG	AA	AG	AA	AA	AG	GG	AG	AA	AA	GG	AG	AA	AG	AG	AA	AA	AA	AG	AA	AA	AG	AA	AA	AG	AG	AA	AG	AG	AA	GG	AG	AG	GG	AA	AA	AG	GG	AA	AA	AA	AA
377	Gga_rs10726844	21703419	1	108140889	0.8411709	AG	NA	AG	GG	AG	AG	AG	GG	AG	AA	AG	AG	GG	AG	GG	AA	GG	AG	GG	AA	GG	AG	AG	GG	AA	GG	GG	GG	AG	AG	AG	AG	GG	GG	GG	GG	AG	AG	AA	AG	GG	GG	GG	GG
378	Gga_rs10726895	13703331	1	170130225	0.9154433	GG	AG	AG	GG	AG	AG	AG	GG	AA	AA	AG	GG	AG	AG	AG	AA	GG	AG	GG	AG	AG	AA	AG	GG	AG	GG	AG	GG	AA	GG	AG	AG	AG	AA	AG	GG	AG	GG	GG	GG	AG	GG	AG	GG
379	Gga_rs10726919	26670335	21	4071614	0.8152839	AA	AA	AA	AA	AA	AA	AA	AA	AA	AA	AA	AA	AA	AA	AA	AA	AA	AA	AA	AA	AA	AA	AA	AA	AA	AA	AA	AA	AA	AA	AA	AA	AA	AA	AA	AA	AA	AA	AA	AA	AA	AA	AA	AA
380	Gga_rs10726921	23621323	9	3622326	0.8631389	AA	AG	AG	AG	AG	AA	GG	AG	AG	GG	AA	GG	GG	AG	AG	AG	GG	AA	GG	AG	AG	GG	GG	GG	AG	GG	AG	AG	AG	AA	AA	AG	AG	AG	AG	AG	AG	AG	AA	GG	AG	AA	AG	AA
381	Gga_rs10726949	49663375	1	150169206	0.8828291	AA	AG	AA	AA	AG	AG	AA	AA	GG	GG	GG	AA	AG	AG	AG	AG	GG	GG	AA	GG	AG	AG	AG	AA	GG	AA	GG	AA	AG	AA	AG	AG	AG	GG	AG	AA	AA	AG	AG	AG	AG	GG	AG	AA
382	Gga_rs10726959	24675335	21	5681414	0.7485087	GG	AG	GG	GG	GG	GG	AA	GG	GG	AG	GG	AG	GG	GG	AG	AG	AA	GG	AG	GG	GG	GG	AG	AG	GG	AG	GG	AG	GG	AG	AG	GG	GG	GG	AG	GG	AA	AG	AG	AG	GG	GG	AG	GG
383	Gga_rs10726967	13610349	7	1305785	0.8186628	GG	NA	GG	GG	AG	AG	AA	AG	AG	GG	GG	GG	AG	GG	GG	GG	GG	GG	AG	GG	AG	AG	AG	GG	GG	AG	GG	AG	AA	GG	AG	GG	GG	AG	AG	GG	AG	GG	GG	AA	AG	GG	GG	AG
384	Gga_rs10726969	29631383	5	6055685	0.7471259	AG	AA	AA	AA	AA	AA	AA	AA	AA	AA	AA	AG	AA	AA	AA	AG	AA	GG	AA	AA	AA	AA	AA	AA	AA	AA	AA	AA	AA	AA	AA	AA	AA	AA	AA	AA	AA	AA	AA	AA	AA	AA	AA	AA
385	Gga_rs10726995	44685303	5	40543690	0	NA	NA	NA	NA	NA	NA	NA	NA	NA	NA	NA	NA	NA	NA	NA	NA	NA	NA	NA	NA	NA	NA	NA	NA	NA	NA	NA	NA	NA	NA	NA	NA	NA	NA	NA	NA	NA	NA	NA	NA	NA	NA	NA	NA
386	Gga_rs10727040	31683385	10	21995439	0.8635508	GG	AA	AG	AA	AA	AA	AG	AA	AA	AG	AA	AG	AG	AA	AA	AG	AA	AA	AG	AA	AA	AG	AG	AA	AA	AG	AA	AG	AA	AG	AA	AA	AG	AA	AA	AG	AA	AG	AA	AA	AA	AA	AA	AA
387	Gga_rs10727058	14610406	2	98876036	0.9250978	AC	AC	CC	CC	CC	AC	AC	CC	CC	CC	AC	AC	CC	CC	CC	CC	CC	AC	AC	AA	CC	CC	CC	AC	AA	CC	CC	CC	CC	AC	AC	CC	AC	AC	AA	AC	AA	AC	AC	CC	CC	CC	CC	AC
388	Gga_rs10727062	39670306	4	9656783	0.8777886	GG	GG	GG	GG	GG	GG	AG	GG	GG	GG	GG	GG	AG	AG	GG	GG	AG	AG	GG	AA	AG	GG	GG	GG	AA	GG	GG	GG	GG	GG	GG	GG	GG	GG	AA	GG	GG	GG	GG	AG	GG	AG	GG	AG
389	Gga_rs10727063	21635380	9	5878906	0.7847792	AG	AG	GG	GG	GG	AA	AG	AG	AG	AA	GG	AA	AG	AG	AG	AG	AG	AG	GG	AG	GG	GG	GG	AA	AG	GG	GG	AG	AA	AG	AA	AG	AG	AG	AG	GG	AG	AG	GG	GG	AG	AG	GG	AA
390	Gga_rs10727066	36637307	4	1169925	0.8815658	AA	GG	AA	AG	AG	AG	AG	AG	AA	AG	GG	AG	AG	AG	AG	AG	GG	AA	AG	AG	AG	AG	GG	GG	AG	AG	AG	AG	GG	AG	AG	AG	AA	AG	AG	AA	AG	AG	AA	AA	AG	AG	AG	GG
391	Gga_rs10727085	10665353	26	5063286	0.8152133	GG	NA	AG	AG	AG	AG	AG	AG	GG	AG	AG	AG	AG	AG	AA	AA	AG	GG	AG	GG	AA	GG	AG	GG	GG	AG	AG	AG	AG	AG	AA	GG	GG	AG	AA	AA	AG	AG	AG	GG	GG	AG	AG	AG
392	Gga_rs10727093	11634312	27	1312596	0.8121111	GG	GG	GG	GG	GG	GG	GG	GG	GG	GG	GG	GG	GG	GG	GG	GG	GG	GG	GG	GG	GG	GG	GG	GG	GG	GG	GG	GG	GG	GG	GG	GG	GG	GG	GG	GG	GG	GG	GG	GG	GG	GG	GG	GG
393	Gga_rs10727113	45634376	5	55288506	0.7387879	AG	GG	AG	GG	GG	GG	AG	GG	AG	GG	GG	GG	GG	GG	GG	AG	GG	GG	GG	GG	AG	GG	AG	GG	GG	GG	GG	AG	GG	AG	GG	GG	GG	GG	GG	GG	AG	GG	GG	GG	GG	GG	AG	AG
394	Gga_rs10727129	36627397	11	16077253	0.9005175	GG	GG	GG	AG	GG	GG	GG	GG	GG	GG	GG	AA	GG	GG	GG	GG	GG	GG	GG	GG	GG	GG	GG	GG	GG	GG	GG	GG	GG	AG	GG	GG	GG	GG	GG	GG	GG	GG	GG	GG	GG	GG	AG	AG
395	Gga_rs10727153	46691349	26	1631317	0.7557709	GG	GG	GG	GG	GG	GG	GG	GG	GG	GG	GG	GG	GG	GG	GG	GG	GG	GG	GG	GG	GG	GG	GG	GG	GG	GG	GG	GG	GG	GG	GG	GG	GG	GG	GG	GG	GG	GG	GG	GG	GG	GG	GG	GG
396	Gga_rs10727159	10614303	3	39113337	0.8763279	AG	GG	AG	AG	AG	GG	GG	GG	AG	AA	GG	AG	AG	AG	AA	AG	GG	AG	AG	AG	AG	AA	GG	GG	AG	AG	AG	AG	AG	AA	GG	GG	AA	GG	GG	AA	AG	AG	AG	GG	GG	AG	GG	AG
397	Gga_rs10727167	50660418	5	41599287	0.8508628	CC	CC	CC	CC	CC	CC	CC	CC	CC	CC	CC	CC	CC	CC	CC	CC	CC	CC	CC	CC	CC	CC	CC	CC	CC	CC	CC	CC	CC	CC	CC	CC	CC	CC	CC	CC	CC	CC	CC	CC	CC	CC	CC	CC
398	Gga_rs10727195	11672338	6	27267941	0.6936159	AG	AA	AA	AA	AG	AA	AA	AA	AA	AA	AG	AA	AG	AG	AG	AA	AG	AA	AA	AA	AA	GG	AA	AA	AA	AA	AG	AA	AG	GG	AG	AA	AA	AA	AA	GG	AG	AA	GG	AA	AA	AA	AA	AG
399	Gga_rs10727198	41678371	1	129756621	0.9274865	AG	AG	AA	AG	AG	AG	AG	AA	AA	GG	AG	AG	AG	GG	GG	AG	AA	GG	GG	AG	AG	AG	AG	GG	AG	AG	GG	GG	AG	GG	AA	AG	GG	AG	AG	GG	AA	GG	AG	GG	AG	AA	GG	AA
400	Gga_rs10727210	42631410	24	5919312	0.7722264	GG	NA	GG	AG	AG	AA	AA	AG	GG	AG	AG	AG	AA	AG	AG	GG	AA	GG	AG	GG	AG	AG	AG	AA	GG	AG	AG	AG	AA	AG	AA	AG	GG	AG	AA	AA	AG	AG	AG	AG	AA	AG	AG	AA
401	Gga_rs10727211	17710344	1	44672159	0.8544979	GG	GG	GG	GG	GG	GG	GG	GG	GG	GG	GG	GG	GG	GG	GG	GG	GG	GG	GG	GG	GG	AG	GG	GG	GG	GG	GG	GG	GG	GG	GG	GG	GG	GG	GG	GG	GG	GG	GG	GG	GG	GG	GG	GG
402	Gga_rs10727213	33689330	3	107589942	0.8201983	AA	NA	AA	AA	AA	AA	AA	AA	AA	AG	AG	AA	AA	AG	AG	AA	AA	AG	AG	AA	AA	AG	AG	AA	AA	AA	AA	AG	AG	AA	AA	AG	AA	AA	AA	AA	AA	AA	GG	AA	AA	AA	AA	AA
403	Gga_rs10727230	21633373	8	22306528	0.8073264	GG	AA	AA	GG	AG	GG	AA	AG	AA	AG	AG	AG	AA	AA	AG	AG	AG	GG	AG	AG	AG	GG	AG	AA	AG	AA	AG	AG	AG	AG	AG	GG	AG	AG	AG	AA	GG	AG	AG	AG	GG	AG	AG	GG
404	Gga_rs10727237	14665379	15	2595296	0.9336928	AA	AG	AA	AG	AA	AG	AA	AG	AA	GG	AG	AA	AG	GG	AA	GG	AG	AG	AA	GG	AA	AG	AG	AG	GG	AA	AG	AG	AG	AA	AG	AG	AA	AA	AA	AA	AA	AG	AG	AG	GG	AA	GG	AG
405	Gga_rs10727244	28627327	17	9523998	0.9271509	AG	AA	AA	AA	AA	AA	AA	AA	AA	AA	AA	AA	AG	AA	AA	AA	AA	AG	AA	AA	AA	GG	GG	AG	AA	AG	AA	AA	AA	AG	AA	AG	AA	AA	AA	AA	AA	AG	AA	AA	AA	AA	AG	AA
406	Gga_rs10727247	42685340	12	15768906	0.91537	GG	GG	GG	GG	GG	GG	GG	GG	GG	GG	GG	GG	GG	GG	GG	GG	GG	GG	GG	AG	GG	GG	GG	GG	AG	GG	GG	GG	GG	GG	GG	GG	GG	GG	GG	GG	GG	GG	GG	GG	GG	GG	GG	AG
407	Gga_rs10727250	27630361	22	2330540	0.896818	GG	GG	GG	GG	GG	GG	GG	GG	GG	GG	GG	GG	GG	GG	GG	GG	GG	GG	GG	GG	GG	GG	GG	GG	GG	GG	GG	GG	GG	GG	GG	GG	GG	GG	GG	GG	GG	GG	GG	GG	GG	GG	GG	GG
408	Gga_rs10727262	38622316	3	8522611	0.7591695	AA	AA	AA	AA	AA	AA	AA	AA	AA	AA	AA	AA	AA	AA	NA	AA	AA	AA	AA	AA	AA	AA	AA	AA	AA	AA	AG	AA	AA	AG	AA	AA	AA	AA	AA	GG	AA	AA	AA	AA	AA	AA	AA	AA
409	Gga_rs10727273	19691424	8	14793805	0.9108052	AA	AA	AA	AA	AA	AA	AA	AA	AA	AA	AA	AA	AA	AA	AA	AA	AA	AA	AA	AA	AA	AA	AA	AA	AA	AA	AA	AA	AA	AA	AA	AA	AA	AA	AA	AA	AA	AA	AA	AA	AA	AA	AA	AA
410	Gga_rs10727294	48635411	4	35746994	0.7086487	GG	AG	AG	GG	GG	AG	GG	AG	GG	GG	GG	GG	GG	GG	GG	GG	GG	GG	GG	AG	GG	AG	GG	GG	AG	AG	GG	GG	GG	GG	GG	GG	GG	GG	GG	GG	GG	GG	GG	GG	AA	GG	GG	AG
411	Gga_rs10727297	21614359	21	2195835	0.7420086	AA	AA	AA	AG	AA	AA	AG	AA	AA	AA	AA	AA	AA	AA	AA	AA	AA	AA	AA	AA	AA	AA	AA	AA	AA	AA	AA	AA	AA	AA	AA	AA	AA	AA	AG	AA	AA	AA	AA	AA	AA	AA	AA	AA
412	Gga_rs10727301	29695403	5	57671912	0.6668852	GG	GG	GG	GG	GG	GG	GG	GG	GG	GG	GG	GG	GG	GG	GG	GG	GG	GG	GG	GG	GG	GG	GG	GG	GG	GG	GG	GG	GG	GG	GG	GG	GG	GG	GG	GG	GG	GG	GG	GG	GG	GG	GG	GG
413	Gga_rs10727325	41649392	4	43646575	0.8472707	GG	GG	GG	GG	GG	GG	GG	GG	GG	GG	GG	GG	GG	GG	GG	GG	GG	GG	GG	GG	GG	GG	GG	GG	GG	GG	GG	GG	GG	GG	GG	GG	GG	GG	GG	GG	GG	GG	GG	GG	GG	GG	GG	GG
414	Gga_rs10727346	30657335	14	107289	0.848372	AA	AA	AA	AA	AA	AA	AA	AA	AA	AA	AA	AA	AA	AA	AA	AA	AA	AA	AA	AA	AA	AA	AA	AA	AA	AA	AA	AA	AA	AA	AA	AA	AA	AA	AA	AA	AA	AA	AA	AA	AA	AA	AA	AA
415	Gga_rs10727370	42656330	12	14754859	0.8842289	AA	AA	AA	AA	AA	AA	AA	AA	AA	AA	AA	AA	AA	AA	AA	AA	AA	AA	AA	AG	AA	AA	AA	AA	AG	AA	AA	AA	AA	AA	AA	AA	AA	AA	AA	AA	AA	AA	AA	AA	AA	AA	AA	AA
416	Gga_rs10727386	37658362	18	10340624	0.8629703	AA	AG	AG	GG	AG	AG	AG	AG	GG	AG	GG	GG	AG	GG	GG	AG	GG	AG	AG	AG	GG	AG	AG	AG	AG	AG	AG	AG	AG	AA	GG	AG	AG	AA	GG	AA	AA	GG	GG	AG	AG	AA	GG	AA
417	Gga_rs10727400	32694330	18	4572183	0.7601091	AG	AG	AG	AG	AA	AA	AG	AG	AG	AA	AG	GG	GG	AG	AG	AA	GG	AG	AG	AG	AG	AA	NA	AA	AG	AG	GG	AA	AG	AG	GG	AA	AG	AG	AA	AG	GG	GG	AG	GG	GG	AG	AG	GG
418	Gga_rs10727406	30708371	23	2561948	0.8363374	AA	AA	AA	AA	AA	AG	AA	AG	AG	AA	AG	AG	AA	AA	AA	AA	AA	AA	AA	AA	AG	AA	AA	AG	AA	AA	AA	AA	AA	AG	AA	AG	AA	AG	AA	GG	AG	AA	AG	AG	AA	AA	AA	AA
419	Gga_rs10727415	44716316	26	481184	0.900207	AA	AC	AA	AC	AC	AC	AC	AA	AC	AA	AC	AA	AC	AC	AC	AA	CC	AC	AC	AA	AC	AA	AC	AA	AA	AA	AA	CC	AC	AA	AC	AA	AC	AC	AC	AA	AA	AA	AC	AA	AC	AC	AA	AC
420	Gga_rs10727436	44710321	1	141081788	0.8843269	GG	GG	GG	GG	GG	AA	GG	AG	GG	GG	GG	GG	GG	GG	GG	GG	GG	GG	GG	GG	AG	GG	GG	GG	GG	GG	GG	GG	GG	GG	AG	AG	GG	AG	AG	GG	AG	GG	GG	GG	GG	GG	GG	AA
421	Gga_rs10727461	21640388	8	22643197	0.8095448	AA	AG	AG	AG	AA	AA	GG	AG	AG	AG	AG	AG	GG	AA	GG	AG	GG	AG	AG	AA	GG	AA	GG	AG	AA	GG	AG	AG	AA	AG	GG	AA	AG	GG	GG	GG	AA	GG	AG	GG	AA	AG	AG	AG
422	Gga_rs10727469	42613367	4	17649694	0.890749	AG	AG	AA	AA	AG	AG	AG	AA	AA	AA	AA	AA	AG	AG	GG	AA	GG	AA	AA	AG	AA	AA	AA	AA	AG	AA	AG	AA	GG	AG	AG	AA	AA	AA	AG	AA	AA	AG	AA	AA	AA	AA	AA	AA
423	Gga_rs10727500	31605393	2	24090196	0.92657	AG	NA	GG	AG	AG	GG	GG	GG	GG	GG	AG	AG	AG	GG	AG	GG	AG	GG	GG	GG	GG	GG	GG	AG	GG	AG	AG	GG	GG	GG	AG	AG	AG	AG	AG	GG	GG	GG	AG	GG	AA	GG	GG	GG
424	Gga_rs10727506	13620346	4	54066233	0.8265613	GG	GG	AG	GG	AG	GG	AG	GG	GG	AG	GG	GG	AG	AG	AA	AG	AG	AG	GG	GG	GG	AG	AG	GG	GG	AA	AG	AG	AG	AG	AG	GG	AG	AG	GG	AA	GG	AA	GG	AG	GG	AG	AG	GG
425	Gga_rs10727513	37686418	1	88760370	0.7222959	AG	AG	AA	AA	AA	AA	AA	AA	AA	GG	AA	AG	AA	AA	AA	AA	AG	AG	AA	AG	AG	AG	AG	AA	AG	AG	AG	AG	AG	AG	AA	AG	AG	AA	AA	AG	AG	AA	GG	AA	AA	GG	AG	AA
426	Gga_rs10727523	13675359	15	1053755	0.8405833	AC	AC	CC	AC	AC	AC	CC	CC	CC	AC	AC	AC	CC	CC	AC	AC	CC	AC	AA	AC	AA	AC	CC	AC	AC	AC	CC	CC	CC	AC	CC	CC	AA	CC	CC	CC	AC	CC	AC	CC	AC	AA	AC	AC
427	Gga_rs10727539	40694315	4	41415646	0.8369045	AA	AG	AA	AG	AG	AA	AA	GG	AG	GG	AG	AG	AG	AG	AG	GG	AG	AG	AG	GG	AG	AA	AA	AA	GG	AA	AA	AA	GG	GG	AG	AG	AA	AG	AA	AG	AG	AG	GG	GG	AA	AG	AA	AA
428	Gga_rs10727553	31703349	Z	7060556	0.9246846	GG	GG	GG	GG	GG	GG	GG	GG	GG	GG	GG	GG	GG	GG	GG	GG	GG	GG	GG	GG	GG	GG	GG	GG	GG	GG	GG	GG	GG	GG	GG	GG	GG	GG	GG	GG	GG	GG	GG	GG	AG	GG	GG	GG
429	Gga_rs10727556	39713401	5	61322207	0.7946271	AA	AC	CC	AC	CC	AC	CC	CC	CC	AC	AC	CC	CC	AC	AC	CC	CC	CC	AC	CC	CC	CC	CC	AC	CC	AC	AC	CC	CC	CC	CC	AA	AC	AC	CC	CC	CC	AA	AC	AC	AA	AC	CC	AC
430	Gga_rs10727569	41718330	24	5621240	0.7517508	CC	CC	CC	CC	CC	CC	CC	CC	CC	CC	CC	CC	CC	CC	CC	CC	CC	CC	CC	CC	CC	CC	CC	CC	CC	CC	CC	CC	CC	CC	CC	CC	CC	CC	CC	CC	CC	CC	CC	CC	CC	CC	CC	CC
431	Gga_rs10727575	40641367	3	16252763	0.8271801	AA	AA	AG	AA	AA	AA	AA	AA	AA	AG	AA	AA	GG	AA	AA	AA	AA	AA	AA	AA	AA	AA	AA	AA	AA	AG	AA	AA	AA	AA	AA	AA	AA	AA	AA	AA	AA	AA	AA	AA	AA	AA	AG	AA
432	Gga_rs10727581	16688302	7	29631963	0.7775334	GG	GG	GG	GG	GG	GG	GG	AG	GG	AG	GG	GG	AG	GG	GG	AG	GG	AG	AG	GG	GG	GG	GG	GG	GG	GG	AG	GG	GG	AG	GG	GG	GG	AG	GG	AG	GG	GG	GG	AG	GG	GG	GG	AG
433	Gga_rs10727591	13675333	3	50759525	0.9197788	AG	GG	GG	GG	GG	GG	GG	GG	GG	GG	GG	GG	GG	GG	GG	GG	GG	GG	AG	GG	AG	GG	GG	GG	GG	GG	GG	GG	GG	GG	GG	GG	GG	GG	GG	GG	GG	GG	GG	GG	GG	GG	GG	GG
434	Gga_rs10727606	27717305	3	91194787	0.782056	AA	AG	NA	GG	AG	AA	AG	AA	NA	NA	AG	AA	AA	NA	AG	AG	AG	AA	NA	NA	GG	AG	AG	AA	AG	GG	AA	AG	AA	AA	AG	AG	AA	GG	AA	AA	AG	AG	AG	NA	AG	AA	GG	GG
435	Gga_rs10727658	23675354	1	197576025	0.8245835	GG	AG	GG	AG	GG	GG	GG	GG	GG	GG	GG	AG	GG	GG	GG	GG	GG	AG	GG	GG	GG	GG	AG	GG	GG	GG	GG	GG	GG	GG	GG	AG	AA	GG	GG	GG	AG	GG	GG	GG	GG	AG	GG	GG
436	Gga_rs10727661	34630385	23	5427552	0.8797989	AG	AG	AG	GG	GG	GG	GG	GG	AG	GG	GG	GG	GG	GG	GG	GG	GG	GG	AA	GG	AG	GG	AG	GG	GG	GG	GG	GG	GG	AA	GG	AG	AG	GG	GG	AA	GG	AG	GG	AG	GG	GG	GG	GG
437	Gga_rs10727716	22685420	21	3619188	0.9001108	GG	GG	GG	GG	GG	GG	GG	GG	GG	GG	GG	GG	GG	GG	GG	GG	GG	GG	GG	GG	GG	GG	GG	GG	GG	GG	GG	GG	GG	GG	GG	GG	GG	GG	GG	GG	GG	GG	GG	GG	GG	GG	GG	GG
438	Gga_rs10727730	29687410	5	8343063	0.899779	GG	GG	GG	GG	GG	GG	GG	GG	GG	GG	GG	GG	GG	GG	GG	GG	GG	GG	GG	GG	GG	GG	GG	GG	GG	GG	GG	GG	GG	GG	GG	GG	GG	GG	GG	GG	GG	GG	GG	GG	GG	GG	GG	GG
439	Gga_rs10727756	27630300	22	2330331	0.892271	GG	GG	GG	GG	GG	GG	GG	GG	GG	GG	GG	GG	GG	GG	GG	GG	GG	GG	GG	GG	GG	GG	GG	GG	GG	GG	GG	GG	GG	GG	GG	GG	GG	GG	GG	GG	GG	GG	GG	GG	GG	GG	GG	GG
440	Gga_rs10727759	49676409	4	63522575	0.7573728	CC	CC	CC	CC	CC	CC	CC	CC	CC	AC	CC	CC	CC	CC	CC	AC	CC	CC	CC	CC	CC	CC	CC	AC	CC	CC	CC	CC	CC	CC	CC	CC	CC	CC	CC	CC	CC	CC	CC	CC	CC	CC	CC	CC
441	Gga_rs10727774	40645324	18	5054134	0.8001764	GG	GG	GG	AG	GG	GG	GG	GG	GG	GG	GG	GG	GG	GG	GG	GG	GG	GG	GG	GG	GG	GG	GG	GG	GG	GG	GG	GG	GG	GG	GG	GG	GG	GG	GG	GG	GG	GG	GG	GG	GG	GG	AG	GG
442	Gga_rs10727790	47692420	8	17004857	0.8912548	AA	AA	AA	AA	AA	AA	AA	AA	AA	AA	AA	AA	AA	AG	AA	AA	AG	AG	AA	AG	AA	AA	AA	AA	AG	AA	AA	AA	AA	AA	AG	AA	AA	AA	AA	AA	AA	AG	AA	AA	AA	AA	AG	AA
443	Gga_rs10727792	48672403	1	148754669	0.8171656	AC	AA	AA	AA	AA	AA	AA	AA	AA	AA	AC	AA	AA	AA	AA	AA	AA	AC	AA	AA	AA	AA	AA	AA	AA	AA	AA	AA	AA	AA	AC	AA	AC	AA	AA	AA	AA	AA	AC	AC	AA	AA	AA	AA
444	Gga_rs10727801	37624332	1	87449090	0.7930637	GG	AA	AG	AA	AA	AA	AG	AG	AG	AG	AG	AA	GG	GG	AG	AA	AG	AG	AG	AG	AG	AA	AA	AG	AG	AG	GG	GG	AG	AG	GG	AA	AG	GG	AA	AG	AG	GG	AA	GG	AG	AA	AA	AG
445	Gga_rs10727820	34699351	24	314205	0.9300846	AC	AC	CC	CC	AC	CC	AA	AC	CC	CC	AA	AC	AA	CC	CC	AC	AC	AC	AC	AC	CC	CC	AA	AC	AC	AC	AA	AA	AC	AA	AC	AC	AC	AC	AC	AC	AC	AC	AC	CC	AA	CC	AC	AC
446	Gga_rs10727821	22701382	21	3704682	0.930966	AG	NA	AG	AG	AG	GG	AG	AG	AG	AG	AA	AA	AA	AA	GG	AA	AA	AA	AG	AA	AG	AA	AA	AG	AA	AA	GG	AG	AA	AA	AG	AG	AA	AA	GG	AG	AG	AA	AA	AA	AG	AG	AG	GG
447	Gga_rs10727823	20623422	3	10489940	0.8999841	AG	AG	AG	GG	GG	AG	GG	GG	AG	AA	AA	GG	GG	AG	AG	GG	AG	GG	AG	AG	GG	AG	AG	GG	AG	AG	AA	AG	AG	AG	GG	GG	GG	GG	GG	AA	AG	AG	AG	AG	AG	GG	AG	AG
448	Gga_rs10727827	14642392	20	9688194	0.9099991	AG	NA	AG	AA	AA	AG	AG	AG	GG	GG	AG	AA	AG	GG	AA	GG	AG	AA	AG	AA	AG	AA	AA	AA	AA	AA	AG	AA	AA	AG	AA	AA	AG	GG	AG	AA	AA	AA	AA	AG	AA	AA	AA	AA
449	Gga_rs10727843	30695300	4	89386582	0.8881857	AG	AG	AA	AG	GG	AG	GG	AG	AA	GG	AA	AG	GG	AG	AG	AA	AG	GG	AA	GG	AA	AG	AA	AA	GG	AA	AA	GG	AG	GG	AA	AG	AA	AG	AG	AA	AA	AA	AG	AG	AG	AA	AG	AG
450	Gga_rs10727866	12625302	5	24995053	0.7609912	GG	AG	AG	AA	AA	GG	AA	AA	AG	AG	AA	AG	AG	AG	AA	AG	AG	AA	AG	AA	AG	AA	AA	AA	AA	AA	AG	AA	AA	AG	AG	AG	AG	AG	AG	AA	AA	AG	AA	AA	AA	AG	AA	AG
451	Gga_rs10727884	28621303	5	29143985	0.9235345	AA	AA	AA	AA	AA	AA	AA	AG	AA	AA	AA	AG	AA	AA	AA	AG	AA	AA	AA	AA	AG	AA	AA	AA	AA	AA	AA	AA	AA	AA	AA	AA	AA	AG	AA	AA	AA	AA	AA	AG	AA	AA	AG	AA
452	Gga_rs10727898	28640323	2	14948897	0.9129881	AG	AG	AA	AG	AG	GG	GG	AG	AA	AG	AG	AG	AG	AG	AG	AA	AG	AG	AA	AA	AG	AA	AG	GG	AA	AG	AG	AG	AG	GG	AG	AA	AG	AA	AG	AG	AG	AG	GG	AA	AA	AG	AG	GG
453	Gga_rs10727933	27660334	13	17747962	0.8337703	GG	NA	AA	AA	AG	AG	GG	AG	AG	AG	GG	AG	AA	AG	AG	AG	AG	GG	AA	AG	AG	AG	AG	GG	AG	AG	AG	AG	GG	GG	AG	GG	GG	AG	AG	AG	AG	GG	GG	AG	AG	GG	AA	GG
454	Gga_rs10727935	22673334	1	51307829	0.8374693	AG	AA	AG	AG	AG	AG	GG	GG	AG	AG	AA	AA	AG	AA	GG	AG	GG	AG	GG	AA	GG	GG	AG	AA	AA	AA	AG	AG	GG	AG	AG	AG	AG	AG	GG	GG	AG	AG	AG	AA	AG	AG	AG	GG
455	Gga_rs10727960	39660361	12	3488196	0.9016236	GG	GG	GG	GG	GG	GG	GG	GG	GG	GG	GG	GG	GG	GG	GG	GG	GG	GG	GG	GG	GG	GG	GG	GG	GG	GG	GG	GG	GG	GG	GG	GG	GG	GG	GG	GG	GG	GG	GG	GG	GG	GG	GG	GG
456	Gga_rs10727961	19604417	8	7084163	0.862928	AG	AG	GG	AG	AG	AA	AG	GG	GG	AG	AG	AA	GG	AA	GG	GG	GG	AG	AG	AA	AG	AG	AG	AA	AA	GG	AG	AG	AA	GG	AG	AG	GG	AG	GG	GG	AG	GG	AG	AG	GG	AG	AA	AG
457	Gga_rs10727963	25698392	9	18726350	0.7909349	AG	AG	AG	AG	AG	AG	AG	AG	AG	GG	GG	AA	GG	GG	AG	AG	AG	AA	NA	AG	AG	GG	AG	GG	AG	AA	AG	GG	AG	AG	AA	AG	GG	GG	AG	AG	AG	GG	AG	AG	AA	AG	GG	AG
458	Gga_rs10727965	27702415	17	8902235	0.8974236	AG	NA	AG	AG	AG	AA	AG	AG	AG	AG	AG	AG	AA	AA	AG	AG	AA	AA	AG	AA	AG	AA	AA	AA	AA	AG	AA	AA	AG	AG	GG	AA	AA	AG	AA	AG	AA	AG	AG	AG	AG	AA	AG	AA
459	Gga_rs10727971	14699399	3	54366141	0.7366138	AC	CC	AC	AC	CC	AC	AC	AC	AC	AC	CC	AC	CC	AC	AC	AC	CC	CC	CC	AC	CC	AC	AC	AC	AC	AC	AA	CC	AA	CC	AC	AC	AC	AC	AC	AC	AA	CC	CC	CC	AA	AC	CC	AC
460	Gga_rs10727978	24678309	9	11744404	0.8688635	AA	AA	AA	AA	AA	AA	AA	AA	AA	AA	AA	AA	AC	AA	AA	AA	AC	AA	AA	AA	AA	AA	AA	AA	AA	AA	AA	AA	AA	AA	AA	AA	AA	AA	AA	AA	AA	AA	AA	AA	AA	AA	AA	AA
461	Gga_rs10727979	45630375	14	6003558	0.6226441	AC	AC	AC	AA	AA	AC	CC	AA	CC	AA	AA	AA	CC	AC	AC	AC	CC	AC	CC	AC	AA	AC	CC	CC	AC	AC	CC	AC	CC	AC	CC	AC	AA	AC	AC	AA	AC	AC	AA	AC	AA	AC	AA	AC
462	Gga_rs10728004	32665344	7	13606593	0.8410427	AA	AG	AA	AG	AA	AG	AA	AG	AG	AA	AA	AG	AA	AG	AA	AA	AG	AG	AA	AA	AG	AA	AA	AA	AA	AA	AG	AA	AA	AA	AA	AA	AA	AG	AA	AG	AA	AA	AG	AA	AA	AA	AA	AG
463	Gga_rs10728006	37715337	24	2933221	0.7856547	AA	AA	AA	AA	AA	AA	AA	AA	AA	AA	AA	AA	AA	AA	AA	AA	AA	AA	AA	AA	AA	AA	AA	AA	AA	AA	AA	AA	AA	AA	AA	AA	AA	AA	AA	AA	AA	AA	AA	AA	AA	AA	AA	AA
464	Gga_rs10728019	41673421	12	11941901	0.884853	AC	AA	AC	AA	AA	AC	AA	AA	AA	AA	AC	AA	AA	AC	AA	AA	AC	AC	AA	AA	AA	AC	AC	AC	AA	AC	AC	AC	AA	AC	AA	AA	CC	AA	AA	AC	AA	AA	AC	AA	AC	AA	CC	AC
465	Gga_rs10728031	46719303	1	113579840	0.9081958	CC	NA	AC	AC	AC	AC	CC	CC	AC	AA	AC	AA	CC	CC	AC	AC	CC	CC	CC	CC	CC	AC	CC	CC	CC	CC	CC	CC	AA	CC	CC	CC	CC	CC	CC	CC	AC	CC	AC	CC	CC	CC	AC	CC
466	Gga_rs10728034	10699341	3	41850981	0.9247392	AC	AC	AA	AA	AC	AA	AA	AA	AA	AA	AA	AA	AA	AA	AC	AA	AA	AC	AA	AA	AA	AC	AA	AA	AA	AA	AA	AC	AA	AC	AA	AA	AC	AA	AA	AA	AA	AC	AA	AA	AA	AA	AC	AA
467	Gga_rs10728041	40613300	4	11381983	0.8568277	AA	NA	AA	AG	AA	AA	AA	AA	AA	AA	AG	AG	AA	AA	AG	AA	AA	AA	AA	AA	AA	GG	AG	AA	AA	AA	AA	AA	AA	AA	AA	AG	AA	AA	AA	AA	AG	AA	AG	AA	AA	AA	AG	AA
468	Gga_rs10728044	45714429	4	30443912	0.9139561	AA	AG	AA	AA	AA	AA	AA	AA	AA	AA	AA	AA	AA	AA	AA	AA	AA	AA	AA	AA	AA	AA	AA	AA	AA	AA	AA	AA	AA	AA	AA	AA	AA	AA	AA	AA	AA	AA	AG	AA	AA	AA	AA	AA
469	Gga_rs10728060	44618303	2	60569835	0.8504384	GG	GG	GG	GG	GG	GG	GG	GG	GG	GG	AG	GG	GG	AG	GG	GG	GG	GG	GG	AG	GG	GG	GG	AG	AG	GG	GG	GG	AG	GG	AG	GG	GG	GG	GG	GG	GG	GG	GG	GG	GG	GG	GG	GG
470	Gga_rs10728062	41638402	3	19985118	0.8904654	AA	NA	AG	AA	AA	AA	AG	AA	AG	AG	AA	AG	AG	AA	AA	AG	AA	AA	AA	AG	AA	AG	AA	AA	AG	AG	AA	AG	AG	AA	AG	AG	AG	AA	AG	AA	AA	AG	AA	AA	AG	AA	AG	AG
471	Gga_rs10728078	40645393	3	16450692	0.8800218	AA	NA	GG	AG	GG	GG	AG	AG	AA	GG	GG	AG	GG	AG	GG	AG	AG	AA	AG	GG	AG	GG	AG	GG	GG	AG	GG	AA	GG	AG	AG	AG	AG	AG	GG	GG	AG	AG	AG	AA	GG	AG	AG	AG
472	Gga_rs10728087	24643306	1	826289	0.8848283	AG	AG	GG	AG	GG	GG	GG	AG	GG	GG	GG	GG	GG	AG	GG	AG	GG	GG	AG	GG	GG	GG	GG	AG	GG	GG	GG	AG	GG	GG	GG	AG	GG	GG	AG	GG	AG	GG	AG	GG	GG	GG	GG	AG
473	Gga_rs10728139	24601393	1	199109785	0.8296761	AA	AA	AA	AA	AA	AG	AA	AG	AG	AA	AA	AA	AA	AA	AG	AA	AA	AA	AG	AA	AA	AG	AA	AA	AA	AG	AA	AA	AA	AA	AA	AG	AA	AG	AA	AA	AA	AA	AA	AG	AA	AG	AA	AA
474	Gga_rs10728156	14653318	7	13656397	0.8677931	GG	GG	GG	GG	GG	GG	GG	GG	GG	GG	GG	GG	GG	GG	GG	GG	GG	GG	GG	GG	GG	GG	GG	GG	GG	GG	GG	GG	GG	GG	GG	GG	GG	GG	GG	GG	GG	GG	GG	GG	GG	GG	GG	GG
475	Gga_rs10728160	16620385	2	98880500	0.9313784	AG	NA	GG	GG	AG	GG	AG	AG	AG	AA	AG	GG	AA	AG	GG	AA	AA	AG	AG	GG	AG	GG	AA	AG	GG	AA	AG	AA	AA	AG	GG	GG	GG	AG	GG	AG	GG	AG	GG	AA	AG	GG	AG	GG
476	Gga_rs10728163	14613372	1	34896094	0.900117	CC	CC	CC	AC	AC	CC	AC	CC	CC	CC	CC	CC	AC	CC	AC	CC	CC	CC	CC	CC	AA	CC	CC	CC	CC	AC	CC	AC	CC	CC	AC	CC	AC	CC	AC	CC	CC	AC	CC	CC	CC	AC	AC	CC
477	Gga_rs10728177	13621343	7	2261611	0.901446	AC	AC	AC	AC	AA	AA	AA	AA	AA	AA	AA	AA	AA	AA	AA	AA	AA	AC	AA	AA	AA	AA	AA	AC	AA	AC	AA	AC	AA	AA	AA	AA	AC	AA	AA	AA	AA	AA	AA	AA	AA	AA	AA	AA
478	Gga_rs10728213	21623303	15	9903266	0.8383258	GG	GG	GG	AG	GG	AA	GG	AA	AG	GG	AG	GG	GG	GG	AG	GG	AG	GG	GG	AG	AG	GG	GG	AG	AG	GG	AG	GG	GG	GG	AA	AG	AG	GG	AG	AG	GG	GG	GG	AA	AG	GG	GG	AG
479	Gga_rs10728230	18609425	8	43193	0.4959828	GG	GG	GG	GG	GG	GG	GG	GG	GG	GG	GG	GG	GG	GG	GG	GG	AG	GG	GG	GG	GG	GG	AG	GG	GG	GG	GG	GG	GG	GG	GG	GG	GG	GG	GG	GG	GG	GG	GG	GG	GG	GG	AG	GG
480	Gga_rs10728234	17660357	20	13045132	0.8346159	CC	CC	CC	CC	CC	CC	CC	CC	CC	CC	CC	CC	CC	CC	CC	CC	CC	CC	CC	CC	CC	CC	CC	CC	CC	CC	CC	CC	CC	CC	CC	CC	CC	CC	CC	CC	CC	CC	CC	CC	CC	CC	CC	CC
481	Gga_rs10728236	39628429	4	8730351	0.890749	AA	AA	AG	AG	AG	AG	GG	AA	AA	AA	AA	AG	AG	AA	AA	AA	GG	AG	AA	AG	AG	AG	AA	AA	AG	AG	AG	AG	GG	GG	AA	AA	AG	AG	AG	GG	AG	AG	AA	GG	AA	AA	AA	AA
482	Gga_rs10728251	39601381	2	44892172	0.9132567	AA	AA	AA	AA	AA	AA	AA	AA	AA	AC	AC	AA	AA	AA	AA	AC	AA	AA	AA	AA	AA	AA	AC	AA	AA	AC	AA	AA	AA	AA	AA	AC	AA	AA	AC	AA	AA	AA	AA	AA	AA	AA	AA	AA
483	Gga_rs10728256	26676318	LGE22C19W28_E50C23	51128	0.7857366	GG	AA	AA	AA	AG	AA	AA	AA	AA	AG	AA	AA	AG	AG	AA	GG	AG	GG	AA	AG	GG	AG	AG	AG	AG	AA	GG	AA	AA	AG	AA	AG	GG	AA	AG	AG	AA	AA	AA	AG	AG	AA	AA	AA
484	Gga_rs10728262	17719385	1	44763190	0.8624555	GG	GG	GG	GG	GG	GG	GG	GG	GG	GG	GG	GG	GG	GG	GG	GG	GG	GG	GG	GG	GG	GG	GG	GG	GG	GG	GG	GG	GG	GG	GG	GG	GG	GG	GG	GG	GG	GG	GG	GG	GG	GG	GG	GG
485	Gga_rs10728292	34680325	3	110354174	0.7430068	GG	AG	AG	AG	AG	AA	GG	AA	AA	AG	AG	GG	AA	GG	AG	AA	AG	GG	AA	GG	AG	AG	AG	AG	GG	GG	AG	GG	GG	AG	AG	AA	GG	AG	AG	AA	AG	AG	AG	AA	AG	AA	GG	AA
486	Gga_rs10728305	34682339	4	5039882	0.8803753	AG	AG	AA	AA	AA	AG	AA	AG	AG	AG	GG	AG	AG	AG	AG	GG	AG	AG	AG	AG	AG	AG	AA	AA	AG	AA	AG	AA	AA	AA	AG	AA	AA	AA	AG	AA	AG	AA	AA	AA	AA	AG	AA	AG
487	Gga_rs10728310	30625303	2	141816399	0.9044236	AA	NA	AG	AG	AG	AG	AG	AA	AA	AA	AA	AA	AA	AG	AA	AA	AG	AG	AG	AA	AA	AG	AG	AA	AA	GG	AA	AG	AA	AA	AA	AA	AA	AG	AA	AA	AG	AA	AG	AG	AA	AG	AA	AG
488	Gga_rs10728318	14676348	1	39635145	0.8948976	AG	AG	AG	AA	AA	AG	GG	AA	AA	AA	AA	GG	AG	AG	AA	AG	GG	AA	AA	AG	AG	AA	AG	AA	AG	GG	AG	AG	AA	AG	AA	AA	AG	AA	AG	AA	AG	AG	AG	AG	AA	AA	AG	AA
489	Gga_rs10728329	35659355	1	83248503	0.8463642	AG	AG	AG	GG	AG	GG	AA	AG	GG	AG	AA	AG	GG	AG	AA	AA	AA	AG	AG	GG	AG	AG	AG	AA	GG	AG	GG	GG	AA	AG	AA	GG	GG	AG	AA	GG	AG	AG	GG	AG	AA	AA	AG	AG
490	Gga_rs10728373	17613412	7	32096703	0.8101706	AG	AG	AA	AG	GG	AG	GG	GG	AG	GG	AG	AG	AG	GG	AA	GG	GG	AA	AG	GG	GG	GG	GG	AG	GG	AG	GG	GG	AG	GG	GG	GG	AA	AG	GG	GG	AG	AG	AA	AA	AG	AG	AG	AG
491	Gga_rs10728387	41613392	19	5113894	0.8910449	GG	AG	GG	AG	GG	AA	GG	AG	GG	GG	AG	AA	AG	AA	AG	AG	AG	GG	GG	GG	GG	AG	GG	GG	GG	AG	AA	AG	GG	AG	GG	AG	AA	AG	GG	AA	AG	AG	AG	AG	AG	AG	GG	AG
492	Gga_rs10728389	25628309	3	81848278	0.9232158	GG	AG	AG	AG	GG	AG	AA	GG	AA	AA	GG	AA	AA	GG	GG	AA	GG	GG	AG	AG	AG	AG	AA	GG	AG	AA	AA	AA	AA	AA	AG	GG	AG	AG	AG	AA	GG	AA	AG	GG	GG	GG	AA	GG
493	Gga_rs10728396	16617323	5	41295749	0.818839	GG	GG	GG	GG	GG	GG	GG	GG	GG	GG	GG	GG	GG	GG	GG	GG	GG	GG	GG	GG	GG	GG	GG	GG	GG	GG	GG	GG	GG	GG	GG	GG	GG	GG	GG	GG	GG	GG	GG	GG	GG	GG	GG	GG
494	Gga_rs10728418	39612400	11	21898949	0.7361673	AG	AG	AG	AA	AA	AG	AG	AA	AG	AG	AG	AA	AG	AA	AG	AA	AG	AA	AA	AG	AA	AA	AG	AA	AG	AA	AA	AG	GG	AA	AA	AG	AG	AA	AA	AA	GG	AG	AA	AA	AA	AA	GG	AG
495	Gga_rs10728427	42608306	12	13378473	0.8508628	GG	GG	GG	GG	GG	GG	GG	GG	GG	GG	GG	GG	GG	GG	GG	GG	GG	GG	GG	GG	GG	GG	GG	GG	GG	GG	GG	GG	GG	GG	GG	GG	GG	GG	GG	GG	GG	GG	GG	GG	GG	GG	GG	GG
496	Gga_rs10728455	10605312	20	5334982	0.7815622	AA	NA	AA	AA	AG	AA	AA	AA	AA	AA	AA	GG	GG	AA	AG	AA	AA	AA	AG	AG	GG	AG	AG	AA	AG	AG	AA	AA	AG	AA	AA	AG	AA	AA	AG	GG	AG	AA	AA	AA	AA	AG	AA	AA
497	Gga_rs10728481	34627337	23	5357484	0.7274882	GG	GG	GG	GG	GG	GG	GG	GG	GG	GG	GG	GG	GG	GG	GG	GG	GG	GG	GG	GG	GG	GG	GG	GG	GG	GG	GG	GG	GG	GG	GG	GG	GG	GG	GG	GG	GG	GG	GG	GG	GG	GG	GG	GG
498	Gga_rs10728486	50720392	13	10197877	0.8342491	AA	AA	AG	AA	AG	AA	AA	AA	AA	AA	AG	AG	AA	AG	AA	AA	AA	AG	AG	AA	AG	AA	AA	AG	AA	AG	AG	AA	AA	AA	AA	AA	GG	AA	AA	AA	AA	AG	AG	AA	AA	AA	AG	AA
499	Gga_rs10728502	24648395	5	46146879	0.9353659	GG	GG	GG	GG	GG	GG	GG	GG	GG	GG	GG	GG	GG	GG	GG	GG	GG	GG	GG	GG	GG	GG	GG	GG	GG	GG	GG	GG	GG	GG	GG	GG	GG	GG	GG	GG	GG	GG	GG	GG	GG	GG	GG	GG
500	Gga_rs10728503	24641395	17	2099787	0.6045818	AG	NA	AA	AG	AA	AG	AA	AA	AA	AG	AA	AG	AA	AG	AA	AA	AA	AG	AA	AA	AA	AG	AG	AG	AA	AG	AG	AA	AA	AA	AG	AG	AA	AA	AA	AA	AG	AG	AA	AG	AG	AA	AG	AG
501	Gga_rs10728515	17664393	15	6318420	0.825996	AA	AA	AA	AA	AA	AA	AA	AA	AA	AA	AA	AA	AA	AA	AA	AA	AA	AA	AA	AA	AA	AA	AA	AA	AA	AA	AA	AA	AA	AA	AA	AA	AA	AA	AA	AA	AA	AA	AA	AA	AA	AA	AA	AA
502	Gga_rs10728539	27605342	13	17537992	0.8128509	AG	AG	AA	AG	AG	AG	AG	AG	AA	AG	AA	AG	AG	AG	AA	GG	AA	AG	AG	AG	AA	AG	AA	AG	AG	AA	GG	AA	GG	AA	AA	AG	AA	GG	AA	AG	GG	AA	AA	GG	GG	AA	AG	GG
503	Gga_rs10728553	12682395	5	27848813	0.8960755	GG	GG	GG	GG	GG	GG	AG	GG	GG	GG	GG	GG	GG	AG	GG	GG	GG	GG	GG	GG	GG	GG	GG	GG	GG	GG	AG	GG	GG	GG	GG	GG	GG	GG	AG	GG	GG	GG	GG	GG	GG	GG	AG	GG
504	Gga_rs10728555	19627352	28	1329656	0.8962576	AA	AG	AA	AA	AA	AA	AG	AA	AA	AA	AA	AA	AG	AA	AG	AA	AA	AA	AA	AA	AA	AA	AA	AA	AA	AG	AG	AG	AA	AA	AA	AA	AG	AG	GG	GG	AG	AA	GG	AA	AG	AA	AA	AA
505	Gga_rs10728556	40627396	4	11739755	0.765745	AG	AG	AA	AA	AA	AA	AA	AA	AA	AA	AG	AG	GG	AG	AG	AA	AA	AG	AA	AA	AG	AG	AG	AA	AA	AA	GG	AA	AA	AA	AA	AG	AA	AA	AA	GG	AG	AA	AG	AA	AA	AG	AG	AA
506	Gga_rs10728557	31692362	3	108243652	0.9265288	GG	GG	GG	GG	GG	GG	GG	GG	GG	GG	GG	GG	GG	GG	GG	GG	GG	GG	GG	GG	GG	GG	GG	GG	GG	GG	GG	AG	GG	GG	GG	GG	GG	GG	GG	GG	GG	GG	GG	GG	GG	GG	GG	GG
507	Gga_rs10728585	14654400	7	13733153	0.8098989	AA	AG	AG	AA	AG	AA	AA	AA	AG	AG	AG	AG	AG	AG	AG	AA	AG	AA	AG	AA	AG	AA	AA	AA	AA	AG	AA	AA	AA	AA	GG	AA	GG	AG	AG	AA	AA	AA	AG	AA	AG	GG	AG	AG
508	Gga_rs10728586	25637343	5	28859495	0.8847434	GG	GG	GG	GG	GG	GG	AG	GG	AG	GG	GG	GG	GG	AG	GG	GG	GG	GG	GG	GG	GG	GG	GG	GG	GG	GG	AG	GG	GG	AG	GG	GG	AG	GG	AG	GG	GG	GG	GG	GG	GG	GG	AG	GG
509	Gga_rs10728596	32686415	5	16150739	0.8444328	GG	NA	GG	AG	GG	GG	AG	AG	AG	GG	AA	AG	GG	AA	GG	AG	AG	AA	AA	AG	AG	GG	AA	AG	AG	AG	GG	AG	GG	AG	GG	AG	AG	AG	GG	AG	AG	AG	AA	AG	GG	GG	AA	GG
510	Gga_rs10728611	16637393	3	57773204	0.6591726	AC	AC	AC	CC	AC	AC	CC	CC	AC	AA	CC	AC	AC	AC	CC	AA	AC	AA	AC	AA	AC	AA	CC	AA	AA	AA	AA	AA	AC	AC	CC	CC	AA	CC	CC	AC	CC	AC	CC	AC	CC	CC	CC	CC
511	Gga_rs10728620	29695331	Z	22387697	0.8896306	AA	AA	AA	AA	AA	AA	AA	AA	AA	AA	AA	AA	AA	AA	AA	AA	AA	AA	AA	AA	AA	AA	AA	AA	AA	AA	AA	AA	AA	AA	AA	AA	AA	AA	AA	AA	AA	AA	AA	AA	AA	AA	AA	AA
512	Gga_rs10728630	20685316	28	3762895	0.9200097	AA	AG	AG	AA	AA	AG	AA	AA	AA	AG	AG	AA	AA	AG	AG	AG	AA	AA	GG	AA	AA	AA	AA	AG	AA	AG	AA	AA	AA	AG	AA	AG	AA	AA	AA	AG	AA	AA	AG	AA	AA	AG	AA	AA
513	Gga_rs10728639	41701378	4	16863366	0.9149388	AA	AG	AG	AG	AG	AA	AG	GG	AG	AA	GG	AG	AA	AA	AA	AG	AA	AA	AG	AG	AG	GG	AG	AG	AG	AG	AA	GG	AA	AA	AG	AA	AA	GG	AA	AA	GG	AA	AG	AG	GG	AG	GG	GG
514	Gga_rs10728642	12640376	6	10447443	0.7950603	AG	AG	AG	AG	GG	AG	AG	GG	AA	AA	GG	GG	GG	GG	AA	AG	GG	AG	GG	AG	GG	GG	AG	AG	AG	GG	GG	GG	AG	GG	AG	AG	AG	AG	AG	GG	AG	GG	AG	GG	AG	GG	GG	GG
515	Gga_rs10728652	23609374	28	1970193	0.8997813	GG	GG	GG	GG	GG	GG	GG	GG	GG	GG	GG	GG	GG	GG	GG	GG	GG	GG	GG	GG	GG	GG	GG	GG	GG	GG	GG	GG	GG	GG	GG	GG	GG	GG	GG	GG	GG	GG	GG	GG	GG	GG	GG	GG
516	Gga_rs10728670	19607352	1	183550218	0.8532004	AA	AA	AA	AA	AA	AA	AA	AA	AA	AA	AA	AA	AA	AA	AA	AA	AA	AA	AA	AA	AG	AA	AA	AA	AA	AA	AA	AA	AA	AA	AA	AA	AA	AA	AG	AA	AA	AA	AA	AA	AA	AA	AA	AA
517	Gga_rs10728715	25642327	2	3138896	0.9312168	GG	GG	GG	GG	GG	GG	GG	GG	GG	GG	GG	GG	GG	GG	GG	GG	AG	AG	GG	AG	GG	GG	AG	GG	AG	AG	GG	GG	GG	GG	GG	GG	GG	GG	GG	GG	GG	AG	GG	GG	GG	GG	GG	GG
518	Gga_rs10728718	24709378	28	2611606	0.923901	AA	NA	GG	AG	AA	AG	AA	AG	GG	AG	GG	AA	AA	GG	GG	GG	AA	AG	GG	GG	AA	AG	AA	AG	GG	AG	AA	AA	AG	AG	GG	AG	AG	GG	AA	AG	GG	AG	AG	AG	AA	AG	AG	AA
519	Gga_rs10728722	12635317	13	12395595	0.863847	AG	AA	AG	AG	AA	GG	GG	AG	AG	AG	AA	AA	AA	AA	AG	AG	AA	GG	AA	AG	AG	AA	AG	AA	AG	AG	AG	AG	AA	AA	GG	AG	GG	AA	AG	AA	AG	AG	AA	AG	AG	GG	AA	GG
520	Gga_rs10728732	25699303	6	3246308	0.9104007	AG	NA	AG	GG	AG	GG	GG	AG	AA	AA	AG	AG	AG	GG	GG	GG	GG	AG	AG	AG	AA	GG	GG	GG	AG	AG	GG	GG	AG	AG	GG	GG	GG	AG	AG	GG	AG	GG	AG	AG	GG	AG	AG	GG
521	Gga_rs10728738	23665400	9	6424478	0.8176129	AG	AG	AG	AG	GG	AG	AA	AA	AA	AG	AA	AG	AG	AG	AA	AG	AG	AG	AA	AG	AG	AG	AA	GG	AG	AG	AG	AA	AA	AA	AA	AA	AG	AG	AG	AA	AG	AG	AA	AA	AG	GG	AA	AA
522	Gga_rs10728741	40722417	Z	55614623	0.8898591	GG	AG	AG	GG	AA	AA	GG	AA	AA	AG	AA	AA	GG	GG	AA	GG	AA	GG	AA	AG	AA	AA	GG	GG	AG	GG	GG	GG	GG	GG	AA	AA	GG	AG	AA	AG	AG	GG	AA	AG	AG	AA	GG	AA
523	Gga_rs10728746	30674344	3	99138841	0.7622069	GG	GG	GG	GG	AG	GG	GG	GG	GG	GG	GG	GG	AG	GG	GG	AG	AG	GG	GG	GG	GG	GG	GG	GG	GG	GG	GG	GG	GG	GG	GG	GG	GG	GG	GG	GG	GG	GG	GG	GG	GG	GG	GG	GG
524	Gga_rs10728825	10683317	1	156889507	0.8185053	AG	AA	AA	AG	GG	AG	AA	GG	AA	GG	AA	AG	GG	AG	AG	AG	GG	AA	AA	GG	AG	GG	AA	AA	GG	GG	GG	AG	AG	AG	AG	GG	AA	AG	AG	GG	AG	AA	AA	AG	AA	GG	AA	GG
525	Gga_rs10728837	30604324	17	6406083	0.8064178	AA	AA	AA	AA	AA	AA	AA	AA	AA	AA	AA	AA	AA	AA	AA	AA	AA	AA	AA	AA	AA	AA	AA	AA	AA	AA	AA	AA	AA	AA	AA	AA	AA	AA	AA	AA	AA	AA	AA	AA	AA	AA	AA	AA
526	Gga_rs10728853	19642422	5	56950066	0.7619362	GG	GG	GG	GG	GG	GG	GG	GG	GG	GG	GG	GG	GG	GG	GG	GG	GG	GG	GG	GG	GG	GG	GG	GG	GG	GG	GG	GG	GG	GG	GG	GG	GG	GG	GG	GG	GG	GG	GG	GG	GG	GG	GG	GG
527	Gga_rs10728862	24627318	1	200071136	0.873385	AA	NA	AA	AA	AA	AG	AA	AA	AA	AA	AA	AA	AG	AA	AG	AA	AA	AG	AG	AA	AA	AG	AA	GG	AA	AA	AA	AA	AG	AA	AA	AA	AG	AA	AA	GG	AA	AA	AA	AA	AG	AA	AA	AA
528	Gga_rs10728869	14617386	27	3399250	0.8305801	AG	AG	GG	GG	AG	AG	AG	GG	GG	GG	GG	GG	GG	GG	GG	NA	AG	GG	GG	GG	GG	GG	GG	AG	GG	GG	AG	GG	AG	GG	GG	GG	GG	GG	AG	GG	GG	GG	GG	GG	GG	GG	GG	GG
529	Gga_rs10728910	33698316	3	107746854	0.7408835	GG	GG	AG	GG	GG	GG	GG	GG	GG	AG	GG	GG	GG	GG	GG	AG	GG	GG	GG	GG	GG	AG	GG	AG	GG	GG	GG	AG	GG	GG	GG	GG	GG	GG	GG	GG	GG	GG	GG	GG	GG	GG	GG	GG
530	Gga_rs10728911	40641310	Z	53398395	0.9082018	GG	GG	GG	GG	AA	AA	GG	AA	AA	AG	AA	AA	GG	GG	AA	GG	GG	GG	AA	AG	AA	AA	GG	GG	AG	GG	GG	GG	AA	GG	AA	AA	GG	AG	AG	AG	GG	GG	AA	AG	AG	AA	GG	AA
531	Gga_rs10728914	27618315	17	7536737	0.8710887	GG	NA	AG	GG	GG	GG	AG	GG	GG	GG	GG	GG	AG	AG	AG	GG	AG	AG	AG	GG	GG	AG	AG	AA	GG	GG	GG	GG	AG	GG	GG	AG	AG	GG	GG	GG	GG	GG	GG	AG	GG	GG	GG	GG
532	Gga_rs10728923	18680335	8	4353926	0	NA	NA	NA	NA	NA	NA	NA	NA	NA	NA	NA	NA	NA	NA	NA	NA	NA	NA	NA	NA	NA	NA	NA	NA	NA	NA	NA	NA	NA	NA	NA	NA	NA	NA	NA	NA	NA	NA	NA	NA	NA	NA	NA	NA
533	Gga_rs10728941	16699382	3	59684031	0.8190504	AA	AA	AA	AA	AA	AA	AA	AA	AA	AA	AA	AA	AA	AA	AA	AA	AA	NA	NA	AA	NA	AA	NA	AG	AA	AA	AA	AA	AA	AA	AA	AG	AA	AA	AA	AA	AA	AA	AA	AA	AA	AA	AA	AA
534	Gga_rs10728946	10657317	19	7320685	0.7962113	AG	AG	AG	AG	AA	AA	AA	AG	AG	AA	GG	GG	AA	GG	AG	AA	AG	AA	AG	AG	AG	AG	AA	AA	AG	AG	AG	AG	AG	GG	AA	AA	AG	GG	AA	AG	AG	AA	GG	GG	AA	AA	AA	AA
535	Gga_rs10728959	39656416	4	31720398	0.8999459	GG	GG	GG	GG	AG	AG	AG	GG	GG	GG	GG	GG	GG	AG	GG	GG	AA	AG	GG	AG	GG	GG	GG	GG	AG	GG	GG	GG	AA	GG	AG	GG	AG	GG	AG	AG	GG	AG	GG	GG	GG	AG	GG	GG
536	Gga_rs10728975	22687417	8	29461390	0.7894204	AG	NA	AG	AA	GG	AA	AG	AA	GG	AG	GG	AA	AG	AG	AG	GG	GG	GG	AA	AA	GG	AA	AA	AG	AA	AG	AG	AG	AG	AG	AA	AA	AG	AG	AG	GG	GG	AG	GG	GG	AG	GG	AA	AG
537	Gga_rs10728978	42615381	19	6875731	0.8239455	AG	NA	AG	AA	AG	AA	AG	AG	AG	AA	AG	AA	AA	AG	AG	AG	AA	AA	AA	AA	AG	AG	AA	AA	AA	AA	AA	AA	AG	AA	GG	AA	AG	AG	GG	AA	AA	AA	AG	AG	AA	AG	AA	AG
538	Gga_rs10728987	39639351	3	11151735	0.9023002	GG	GG	GG	GG	GG	GG	GG	GG	GG	GG	GG	GG	GG	GG	GG	GG	GG	GG	GG	GG	GG	GG	GG	GG	GG	GG	GG	GG	GG	GG	AG	GG	GG	GG	GG	GG	AG	GG	GG	GG	GG	GG	GG	AG
539	Gga_rs10728994	41694344	4	16672294	0.9351449	AG	NA	AA	AA	AG	AG	AA	AA	AA	AA	AA	GG	AA	AA	AG	AA	AA	AA	AA	AA	AG	AA	AA	AA	AA	AA	AA	AA	AA	AA	AA	AA	AA	AA	AA	AA	AG	AA	AA	AA	AA	AG	AA	AG
540	Gga_rs10729001	36640337	2	38822770	0.9179451	AG	GG	GG	GG	GG	GG	GG	AG	GG	GG	AA	GG	AG	GG	GG	AG	AG	GG	GG	GG	GG	GG	AG	GG	GG	GG	GG	GG	AA	AG	GG	GG	AG	GG	GG	GG	GG	GG	AA	GG	GG	GG	GG	GG
541	Gga_rs10729009	36680387	4	2459548	0.8764588	GG	AG	AG	GG	AG	AG	AG	AG	AA	GG	GG	AA	AG	GG	GG	GG	AG	AG	GG	AG	AG	GG	AG	GG	AG	AG	GG	AG	GG	GG	GG	AG	GG	GG	AG	GG	AA	AG	AG	GG	AA	AG	AA	AG
542	Gga_rs10729022	34696356	2	154841726	0.7271956	GG	AG	GG	AG	AG	AG	AG	GG	GG	GG	AG	AA	GG	AG	GG	GG	GG	GG	GG	AG	AG	AG	AA	AG	AG	GG	GG	GG	GG	GG	GG	AG	AG	GG	AG	GG	AG	AG	GG	GG	GG	AG	AG	AG
543	Gga_rs10729052	30698323	23	2474205	0.7874316	AG	AG	AG	AA	AG	GG	GG	AG	AG	GG	GG	GG	AG	AA	GG	GG	GG	GG	AA	AG	GG	AA	AA	AG	AG	GG	AA	AA	GG	AG	AG	AG	AG	GG	GG	GG	GG	GG	AG	AG	AA	AG	AA	AG
544	Gga_rs10729078	41600305	24	5297054	0.888863	AA	AA	AA	AA	AA	AA	AA	AA	AA	AA	AA	AA	AA	AA	AA	AA	AA	AA	AA	AA	AA	AA	AA	AA	AA	AA	AA	AA	AA	AA	AA	AA	AA	AA	AA	AA	AA	AA	AA	AA	AA	AA	AA	AA
545	Gga_rs10729079	49709351	26	3440390	0.8839097	GG	GG	GG	GG	GG	GG	AG	GG	GG	AG	AG	GG	GG	GG	GG	AG	GG	GG	GG	GG	GG	GG	AG	GG	GG	GG	GG	GG	GG	GG	GG	GG	GG	GG	GG	GG	AG	AG	GG	GG	GG	GG	GG	AG
546	Gga_rs10729083	34638336	1	80453228	0.8285901	AA	AA	AA	AA	AA	AA	AA	AA	AA	AA	AA	AG	AA	AA	AA	AG	AA	AA	AA	AA	AA	AA	AA	AA	AA	AA	AA	AA	AA	AA	AA	AA	AA	AA	AA	AA	AA	AA	AA	AA	AA	AA	AG	AA
547	Gga_rs10729101	47641366	12	2970616	0.8389342	AA	AA	AA	AA	AA	AG	AA	AA	AA	AA	AA	AA	AA	AA	AG	AA	AA	AA	AA	AA	AA	AA	AA	AA	AA	AA	AA	AA	AG	AA	AG	AG	AA	AA	AA	AA	AA	AA	AA	AA	AA	AG	AA	AA
548	Gga_rs10729103	50689403	26	4778204	0.9158883	AG	AG	GG	AA	AA	AG	AA	AG	AG	AG	AG	AG	AA	AG	AA	AA	AG	AA	AG	GG	AA	GG	AG	GG	GG	AG	GG	AG	GG	AG	AG	GG	GG	AA	AA	GG	AG	AG	AG	AA	AG	AG	AA	AG
549	Gga_rs10729122	20712358	28	3839516	0.9027055	AA	NA	AA	AA	AA	AA	AG	AA	AA	AA	AA	AA	AA	AA	AA	AA	AA	AA	AA	AA	AG	AG	GG	AA	AA	AG	AA	AG	AA	AA	AA	AA	AA	AA	AA	AA	AG	AG	AA	AA	AA	AA	AG	AA
550	Gga_rs10729145	36643367	18	8882200	0.8414307	AG	AG	AG	GG	AG	AA	AG	AG	GG	GG	AG	GG	AG	AA	AG	GG	AA	AG	AG	GG	AA	AG	AA	AG	GG	AG	AG	AG	GG	AA	AG	AA	AA	AG	AG	AA	AA	AA	AG	GG	GG	AA	AG	AG
551	Gga_rs10729155	14723374	6	12314119	0.6926248	AA	AG	AG	GG	AG	AG	AG	AG	AA	AA	GG	GG	AA	AG	AA	AG	AG	GG	GG	AG	AG	AG	GG	AG	AG	GG	AG	GG	AA	AA	AA	GG	AG	AA	AG	AA	AG	GG	AA	AG	AG	GG	GG	GG
552	Gga_rs10729173	21693312	21	3009557	0.8042443	GG	GG	GG	GG	GG	GG	GG	GG	GG	GG	GG	GG	GG	GG	GG	GG	GG	GG	GG	GG	GG	GG	GG	GG	GG	GG	GG	GG	GG	GG	GG	GG	GG	GG	GG	GG	GG	GG	GG	GG	GG	GG	GG	GG
553	Gga_rs10729208	16653315	15	5261195	0.8933286	GG	GG	GG	GG	AG	GG	GG	AG	GG	AG	GG	AG	AG	AG	GG	AG	GG	GG	GG	GG	AG	AG	AG	GG	GG	GG	GG	GG	AG	GG	GG	AA	GG	GG	GG	AG	AA	AG	GG	AG	AG	AG	GG	AA
554	Gga_rs10729212	10629427	14	9127190	0.8313376	GG	GG	GG	AG	GG	AG	AG	AG	GG	GG	GG	GG	GG	GG	GG	GG	GG	GG	GG	GG	GG	AG	AA	AG	GG	AG	GG	AG	GG	GG	GG	AG	GG	AG	AG	GG	GG	AG	GG	GG	AG	AG	GG	GG
555	Gga_rs10729213	47626328	4	33265260	0.8914409	GG	GG	AG	GG	AG	AA	AG	AG	GG	GG	GG	GG	AG	GG	AG	GG	AG	AG	AA	AG	AG	AG	GG	GG	AG	AG	GG	GG	AA	GG	AG	GG	AG	GG	AG	GG	GG	AG	AG	GG	AA	AG	GG	AG
556	Gga_rs10729227	13683333	14	4011416	0.9246309	AC	AC	AA	AA	AC	AC	CC	AC	AA	CC	AA	AA	AA	CC	AA	CC	AA	AC	AC	AA	AA	AA	AC	AC	AA	CC	AA	AC	AA	AC	AA	AA	AA	AA	AA	AC	AA	CC	AA	AC	AA	AA	AC	AA
557	Gga_rs10729248	42610313	12	13433897	0.9321326	GG	GG	GG	GG	GG	GG	GG	GG	GG	GG	GG	GG	GG	GG	GG	GG	GG	GG	GG	GG	GG	GG	GG	GG	GG	GG	GG	GG	GG	GG	GG	GG	GG	GG	GG	GG	GG	GG	GG	GG	GG	GG	GG	GG
558	Gga_rs10729256	48719382	3	32062049	0.8081064	AG	AG	AA	AA	AA	AA	AA	AG	GG	AG	AG	GG	AG	AG	AA	AA	AG	AG	AG	AG	AG	GG	AA	AG	AG	AA	AA	AA	AG	AG	AG	AA	AA	AA	AA	AG	AG	AA	AA	GG	AA	AA	AA	AA
559	Gga_rs10729265	29642409	10	11380407	0.9006183	GG	GG	GG	GG	GG	GG	GG	GG	GG	GG	GG	GG	GG	GG	GG	GG	GG	GG	GG	GG	GG	GG	GG	GG	GG	GG	GG	GG	GG	GG	GG	GG	GG	GG	GG	GG	GG	GG	GG	GG	GG	GG	GG	GG
560	Gga_rs10729280	37685422	18	10668246	0.8624125	GG	GG	GG	GG	GG	GG	GG	GG	GG	GG	GG	GG	GG	GG	GG	GG	GG	GG	GG	GG	GG	GG	GG	GG	GG	GG	GG	GG	GG	GG	GG	GG	GG	GG	GG	GG	GG	GG	GG	GG	GG	GG	GG	GG
561	Gga_rs10729390	42606373	18	7152167	0.84512	AG	NA	AG	AG	AG	AG	AG	GG	GG	AA	AA	AG	AG	AG	AA	AG	AG	GG	AG	AG	AG	AA	AA	AG	AG	AG	AG	AG	AA	AG	AA	AG	AA	GG	AG	AA	AA	AA	AG	AG	GG	AG	AA	AG
562	Gga_rs10729398	26660384	2	7782477	0.910975	CC	CC	CC	CC	CC	CC	CC	CC	CC	CC	CC	AC	CC	CC	CC	CC	CC	CC	CC	CC	CC	CC	CC	CC	CC	CC	CC	CC	CC	CC	CC	CC	CC	CC	CC	CC	AC	CC	CC	CC	CC	CC	CC	CC
563	Gga_rs10729419	23608346	1	195048803	0.8406243	AA	AG	AA	AA	AA	AA	AA	AA	AA	AA	AA	AA	AA	AA	AA	AA	AA	AA	AA	AA	AG	AA	AA	AA	AA	AA	AA	AA	AA	AA	AA	AA	AG	AA	AA	AA	AA	AA	AA	AA	AA	AA	AA	AA
564	Gga_rs10729447	30678420	2	143531740	0.7502276	AG	AA	AA	AA	AG	AA	AA	AA	AA	AA	AA	AA	AA	AA	AA	AA	AA	AG	AA	AA	AA	AA	AA	AA	AA	AA	AA	AA	AA	AA	AA	AA	AA	AA	AA	AA	AG	AA	AG	AA	AA	GG	AA	AG
565	Gga_rs10729451	23677325	9	13527876	0.8633123	AA	AA	AA	AA	AA	AA	AA	AA	AA	AA	AA	AA	AA	AA	AA	AA	AA	AA	AA	AA	AA	AA	AA	AA	AA	AA	AA	AA	AA	AA	AA	AA	AA	AA	AA	AA	AA	AA	AA	AA	AA	AA	AA	AA
566	Gga_rs10729464	31633308	2	145394510	0.7897617	GG	GG	GG	GG	GG	GG	GG	GG	GG	GG	GG	GG	GG	GG	GG	GG	GG	AG	GG	AG	AG	GG	GG	GG	AG	GG	GG	GG	GG	AG	GG	GG	GG	GG	AG	GG	GG	AG	AG	GG	GG	GG	GG	GG
567	Gga_rs10729466	18607339	15	5335013	0.8638202	AA	AG	AA	AA	AA	AG	AG	AG	AG	AA	AG	AA	AA	AA	AG	AA	AA	AA	AG	AA	AA	AA	AG	AA	AA	AG	AA	AG	AA	AA	AA	AA	AG	AA	AA	AA	AA	AG	AG	AA	AA	AA	AG	AA
568	Gga_rs10729486	23616409	9	3232197	0.7748331	GG	GG	GG	GG	GG	GG	GG	GG	GG	GG	GG	GG	GG	GG	GG	GG	GG	GG	GG	GG	GG	GG	GG	GG	GG	GG	GG	GG	GG	GG	GG	GG	GG	GG	GG	GG	GG	GG	GG	GG	GG	GG	GG	GG
569	Gga_rs10729499	27609429	1	995827	0.788431	GG	GG	GG	GG	GG	GG	GG	GG	GG	GG	GG	GG	GG	GG	GG	GG	GG	GG	GG	GG	GG	GG	GG	GG	GG	GG	GG	GG	GG	GG	GG	GG	GG	GG	GG	GG	GG	GG	GG	GG	GG	GG	GG	GG
570	Gga_rs10729508	28633385	5	61452843	0.7580577	AA	AG	AG	GG	GG	AG	AG	GG	GG	AG	GG	GG	GG	AG	AG	GG	AG	AG	AG	AG	AG	AG	AG	GG	AG	GG	GG	AG	GG	GG	GG	AG	AG	GG	AG	GG	AG	GG	GG	GG	GG	GG	AA	GG
571	Gga_rs10729511	16643360	2	99620778	0.7699003	AA	AA	AA	AA	AA	AA	AA	AA	AA	AA	AA	AA	AA	AA	AA	AA	AA	AA	AA	AA	AA	AA	AA	AA	AA	AA	AA	AA	AA	AA	AA	AA	AA	AA	AA	AA	AA	AA	AA	AA	AA	AA	AA	AA
572	Gga_rs10729520	26692333	Z	13006371	0.8097323	AA	AA	AA	AA	AA	AA	AA	AA	AA	AA	AA	AA	AA	AA	AA	AA	AA	AA	AA	AA	AA	AA	AA	AA	AA	AA	AA	AA	AA	AA	AA	AA	AA	AA	AA	AA	AA	AA	AA	AA	AA	AA	AA	AA
573	Gga_rs10729530	20690402	3	68646186	0.8194626	AG	AA	AG	AA	AA	AA	AG	AA	AG	GG	AG	AG	AA	AG	GG	AG	AA	AG	AG	AA	AA	AA	AA	AA	AA	AA	AA	AA	AG	AA	AG	AA	AG	GG	AG	AA	AA	AA	AG	GG	AG	AA	AG	AG
574	Gga_rs10729549	18680397	6	18640426	0.8433369	AG	AG	AG	AG	AA	AA	AA	AA	AG	AA	AG	AG	AG	AA	AA	AA	AG	GG	AG	GG	AA	AG	AA	AA	GG	AA	AG	AA	AG	AG	AG	AA	AA	AA	AA	AG	AA	AA	AG	AG	AG	AA	AG	AA
575	Gga_rs10729555	36614363	24	1170936	0.8951818	AG	AG	GG	AG	GG	AG	GG	GG	GG	AG	AG	AG	AG	GG	AG	AG	AG	GG	AG	AG	GG	AG	AG	GG	AG	AG	AA	AA	GG	AG	GG	GG	AG	GG	GG	AG	AG	AG	AG	GG	AG	GG	AG	GG
576	Gga_rs10729557	49700392	1	4279411	0.903616	AA	AA	AA	AA	AA	AA	AA	AA	AA	AA	AA	AA	AA	AA	AG	AA	AA	AA	AA	AA	AA	AA	AA	AA	AA	AA	AA	AA	AA	AA	AA	AA	AA	AA	AA	AA	AA	AA	AA	AA	AA	AG	AA	AA
577	Gga_rs10729558	21637324	21	2427879	0.880448	GG	AG	AA	GG	GG	GG	GG	GG	AG	GG	GG	GG	GG	GG	GG	GG	GG	GG	AG	AG	GG	AG	GG	GG	AG	AG	AG	GG	GG	GG	AG	GG	GG	GG	GG	AG	GG	GG	GG	GG	GG	GG	GG	AG
578	Gga_rs10729598	14708404	7	16524147	0.8210661	GG	NA	GG	AG	GG	AG	AA	AG	GG	GG	GG	GG	GG	GG	GG	GG	AG	GG	AG	AG	AG	AA	GG	AG	AG	AA	AG	AG	GG	AG	GG	AA	GG	GG	GG	GG	GG	AG	GG	AG	AG	GG	GG	GG
579	Gga_rs10729605	36657367	5	60544675	0.7519181	AA	AG	AG	AG	AG	AA	AG	AG	AG	AG	AG	AA	GG	AA	AA	GG	AG	AG	AG	AG	AA	AG	AG	AG	AG	AG	AG	AG	GG	GG	AG	AA	AG	AA	AG	GG	GG	AG	AG	AA	AA	AG	AA	AG
580	Gga_rs10729613	24625317	2	121593463	0.9231835	AG	GG	GG	GG	GG	GG	GG	GG	GG	GG	GG	GG	GG	GG	GG	GG	GG	GG	GG	GG	GG	AG	GG	GG	GG	GG	GG	GG	GG	GG	GG	GG	AG	GG	GG	GG	GG	GG	AG	GG	GG	GG	GG	GG
581	Gga_rs10729643	13602332	7	558735	0.9127923	AA	AA	AA	AA	AA	AA	AA	AA	AA	AA	AA	AA	AA	AA	AA	AA	AA	AA	AA	AA	AA	AA	AA	AA	AA	AA	AA	AA	AA	AA	AA	AA	AA	AA	AA	AA	AA	AA	AA	AA	AA	AA	AA	AA
582	Gga_rs10729646	14647304	20	10400368	0.8190752	AA	AA	AA	AA	AA	AA	AG	AA	AA	AG	AG	AA	AA	AA	AA	AG	AA	AA	AA	AA	AA	AG	AG	AA	AA	AA	AA	AA	AA	AA	AA	AA	AG	AA	AG	AA	AA	AA	AG	AA	AA	AA	AA	AA
583	Gga_rs10729660	44622393	12	20257720	0.8546895	AG	AG	AA	GG	AA	AG	AG	AG	AA	AG	AG	GG	AA	AA	GG	AA	GG	AA	AG	AG	AA	AG	AA	AG	AG	AA	AA	AA	AG	GG	AG	GG	AA	AA	AA	AA	AG	AA	AA	AA	GG	AG	AG	GG
584	Gga_rs10729662	51708333	20	5207606	0.8145998	AG	NA	GG	AG	AG	AG	AA	AG	AG	GG	GG	AG	GG	GG	AG	AG	AG	AG	GG	AA	GG	AG	GG	GG	AA	AG	GG	AG	AG	AG	GG	AG	GG	AG	AG	GG	GG	AA	GG	AG	GG	AG	GG	AG
585	Gga_rs10729665	29682322	10	12928029	0.917867	GG	GG	GG	GG	GG	GG	GG	GG	GG	GG	GG	GG	GG	GG	GG	GG	GG	GG	GG	GG	GG	GG	GG	GG	GG	GG	GG	GG	GG	GG	GG	GG	GG	GG	GG	GG	GG	GG	GG	GG	GG	GG	GG	GG
586	Gga_rs10729674	37666328	Z	23469252	0.9363065	AG	AA	AA	AA	AA	AA	AA	AG	AG	AA	AA	AA	GG	AG	AA	AA	AG	AG	GG	AG	AA	AA	AA	AA	AG	GG	GG	AA	AA	GG	AA	AA	GG	AG	AA	AA	AA	GG	AA	AG	AG	AA	GG	AA
587	Gga_rs10729685	14635363	7	12514023	0.8214626	AA	AA	AA	AA	AA	AA	AA	AA	AA	AA	AA	AA	AA	AA	AA	AA	AA	AA	AA	AA	AA	AA	AA	AA	AA	AA	AA	AA	AA	AA	AA	AA	AA	AA	AA	AA	AA	AA	AA	AA	AA	AA	AA	AA
588	Gga_rs10729700	34640308	2	32929834	0.8422789	GG	GG	GG	GG	GG	GG	GG	GG	GG	GG	GG	GG	GG	GG	GG	GG	GG	GG	GG	GG	GG	GG	GG	GG	GG	GG	GG	GG	GG	GG	GG	GG	GG	GG	GG	GG	GG	GG	GG	GG	GG	GG	GG	GG
589	Gga_rs10729720	20614316	3	67517313	0.9219035	GG	GG	GG	GG	GG	GG	GG	GG	GG	GG	GG	GG	GG	AG	GG	GG	GG	AG	GG	GG	GG	GG	AG	GG	GG	GG	GG	GG	GG	GG	GG	AG	GG	GG	GG	GG	GG	GG	GG	GG	GG	AG	GG	GG
590	Gga_rs10729722	36685315	18	9487106	0.8470408	AA	AA	GG	AA	AA	GG	AG	AG	AG	AA	AA	AA	AG	AG	AG	AG	AG	AG	AG	AA	AG	AG	AG	AA	AA	AA	AA	AA	AA	AA	AG	AG	GG	AG	AA	AA	GG	AA	AA	AA	AA	AG	AA	GG
591	Gga_rs10729731	27685325	Z	16073550	0.9359237	CC	CC	CC	CC	CC	CC	CC	CC	CC	CC	CC	CC	CC	CC	CC	CC	CC	CC	CC	CC	CC	CC	CC	CC	CC	CC	CC	CC	CC	CC	CC	CC	CC	CC	CC	CC	CC	CC	CC	CC	CC	CC	CC	CC
592	Gga_rs10729736	27712406	22	417239	0.8062361	CC	CC	CC	CC	CC	CC	CC	CC	CC	CC	CC	CC	CC	CC	CC	CC	CC	CC	CC	CC	CC	AC	AC	CC	CC	CC	CC	CC	CC	CC	CC	CC	CC	CC	CC	CC	CC	CC	CC	CC	CC	CC	CC	CC
593	Gga_rs10729807	14679406	27	4621348	0.829818	GG	AG	GG	GG	AG	GG	AG	GG	GG	GG	AG	AG	GG	GG	GG	GG	GG	GG	AG	GG	AA	GG	GG	GG	GG	GG	GG	GG	GG	GG	GG	GG	GG	GG	AG	GG	AG	GG	GG	GG	GG	AG	AG	GG
594	Gga_rs10729824	43658315	19	8535189	0.8190286	AA	AC	AA	CC	AA	CC	AA	AA	AA	AA	AC	AA	CC	AA	AA	AC	AC	AC	CC	AC	AC	CC	AC	CC	AC	AA	AC	AA	AA	AA	AA	CC	CC	AA	AA	AC	AA	AA	AA	AA	CC	AC	AC	AC
595	Gga_rs10729827	13641320	7	3619538	0.886148	AG	AA	AA	AA	AA	AG	AA	AA	AG	AA	AA	AG	AA	AG	AA	GG	AG	AG	AA	AG	AA	AA	AA	AG	AG	AG	AA	AG	AG	AG	AA	AA	AG	AA	AA	AA	AA	AA	AG	AA	AA	AA	AA	AG
596	Gga_rs10729848	21697373	2	105705012	0.8024662	GG	NA	GG	GG	GG	GG	GG	GG	GG	GG	GG	GG	AG	GG	GG	GG	AG	GG	AG	GG	GG	GG	AG	AA	GG	GG	GG	GG	GG	GG	GG	GG	GG	GG	GG	AG	GG	GG	GG	GG	GG	GG	GG	GG
597	Gga_rs10729850	10620383	20	5446722	0.8623567	AC	AC	CC	AC	AA	CC	AA	CC	CC	AA	CC	AC	AA	AA	AC	AC	CC	AC	AC	AC	AC	AC	AC	CC	AC	AA	AC	AC	AC	AC	CC	CC	CC	AC	AC	AA	AC	AC	AC	AC	CC	CC	AA	AC
598	Gga_rs10729859	35665315	18	7808779	0.8846214	AA	AG	AA	AG	AG	AG	AG	AA	AA	GG	GG	AG	AG	GG	AG	AG	AG	AG	AG	AG	GG	GG	GG	AG	AG	AG	AG	AG	AG	AG	AG	AG	AG	AA	AG	GG	GG	GG	GG	AA	AA	AG	AG	AG
599	Gga_rs10729906	40658417	24	4430959	0.743686	AA	AA	AA	AA	AA	AA	AA	AA	AA	AA	AA	AA	AA	AA	AA	AA	AA	AA	AA	AA	AA	AA	AA	AA	AA	AA	AA	AA	AA	AA	AA	AA	AA	AA	AA	AA	AA	AA	AA	AA	AA	AA	AA	AA
600	Gga_rs10729915	24613359	13	15690553	0.8090831	GG	AG	GG	GG	GG	GG	AG	GG	AG	AG	GG	AG	AG	AG	GG	AG	GG	GG	AG	GG	AG	GG	GG	AG	GG	GG	AG	AG	GG	AG	AG	GG	AG	AG	AG	AA	AG	AA	GG	AG	GG	AA	GG	AG
601	Gga_rs10729928	21685342	1	25060262	0.889526	GG	AG	AG	GG	GG	GG	GG	AG	AA	GG	GG	GG	AG	GG	GG	GG	GG	GG	GG	AG	AG	GG	GG	AG	AG	AA	AG	AG	GG	GG	GG	GG	AG	AG	GG	GG	GG	AG	GG	AG	GG	GG	AG	GG
602	Gga_rs10729948	29674412	22	2718144	0.7359601	AG	AG	AA	GG	AG	NA	AA	GG	AG	AG	AG	GG	GG	AA	AG	AG	GG	AA	GG	AA	GG	GG	AG	GG	AA	AA	GG	AG	AA	AG	AG	AG	AG	GG	AG	AG	AG	AG	AG	GG	GG	AG	AG	AG
603	Gga_rs10729988	45617377	1	141721320	0.9119617	AG	AA	AG	AG	AA	AA	AA	AA	AA	GG	GG	AG	AA	AG	AA	GG	AA	AG	AA	AA	AA	AA	AG	AG	AA	GG	GG	AG	AG	AG	AG	AA	GG	AA	AA	AA	AA	AG	AG	AA	GG	AG	AA	AA
604	Gga_rs10730000	33675404	1	78802804	0.7741069	AA	AG	AG	AG	AA	AA	AA	AA	AG	AA	AA	AG	AG	AG	AA	AA	AA	AG	AG	AG	AG	AA	AA	AA	AG	AA	AA	AA	AA	AA	AA	AA	AA	AA	AA	AA	AG	AG	AG	AG	AA	AG	AG	AA
605	Gga_rs10730009	44607383	12	19938682	0.9237229	AA	AG	AA	AA	AA	AA	AA	AA	AA	AA	AA	AA	AA	AA	AG	AA	AA	AA	AA	AA	AA	AA	AA	AA	AA	AA	AA	AA	AA	AA	AA	AA	AA	AA	AA	AA	AA	AA	AA	AA	AA	AA	AA	AA
606	Gga_rs10730027	37678338	18	10589631	0.8346159	GG	GG	GG	GG	GG	GG	GG	GG	GG	GG	GG	GG	GG	GG	GG	GG	GG	GG	GG	GG	GG	GG	GG	GG	GG	GG	GG	GG	GG	GG	GG	GG	GG	GG	GG	GG	GG	GG	GG	GG	GG	GG	GG	GG
607	Gga_rs10730056	28686325	9	25338897	0.9313694	GG	GG	GG	GG	GG	GG	GG	GG	GG	GG	GG	GG	GG	GG	GG	GG	GG	GG	GG	GG	GG	GG	GG	GG	GG	GG	GG	GG	GG	GG	GG	GG	GG	GG	GG	GG	GG	GG	GG	GG	GG	GG	GG	GG
608	Gga_rs10730060	27626394	17	7702215	0.8632207	GG	GG	GG	GG	GG	GG	GG	GG	GG	GG	GG	GG	GG	GG	GG	GG	GG	GG	GG	GG	GG	GG	GG	GG	GG	GG	GG	GG	GG	GG	GG	GG	GG	GG	GG	GG	GG	GG	GG	GG	GG	GG	GG	GG
609	Gga_rs10730062	47678324	1	115849848	0.8714784	AA	NA	GG	GG	AG	AG	AG	GG	GG	GG	GG	GG	AA	AG	AG	AG	AG	AA	AG	GG	GG	AG	AG	GG	GG	GG	AG	GG	GG	AA	AA	GG	AG	AA	AG	AA	GG	AG	AG	GG	AG	AG	AG	GG
610	Gga_rs10730069	25654409	9	16366749	0.8139628	GG	GG	GG	AG	GG	GG	AG	GG	GG	GG	GG	GG	GG	GG	GG	AG	AG	AG	GG	AG	GG	AG	AG	GG	AG	AG	GG	AG	GG	AG	GG	AG	GG	GG	GG	AG	GG	AG	GG	AG	AG	GG	AG	AG
611	Gga_rs10730079	38684332	1	91098017	0.934357	AA	AA	AA	AA	AA	AA	AA	AA	AA	AG	AA	AA	AA	AA	AA	AA	AA	AA	AA	AA	AA	AA	AA	AA	AA	AA	AA	AA	AG	AA	AA	AA	AA	AA	AA	AA	AA	AA	AA	AA	AA	AA	AA	AA
612	Gga_rs10730088	20602311	3	3111929	0.7290647	AA	AG	AG	AA	AA	AG	AA	AA	AG	AG	AA	AG	AA	AA	AA	AA	AA	AA	AA	AA	AG	AG	AA	AA	AA	AA	AA	AA	AA	AA	AA	AA	AG	GG	AA	AA	AA	AA	AA	AA	AA	AA	AA	AA
613	Gga_rs10730089	14703408	5	34613912	0.8050814	AG	GG	GG	GG	GG	GG	GG	GG	AG	AG	GG	GG	AG	GG	GG	GG	AG	GG	AG	GG	AG	GG	GG	GG	GG	GG	GG	GG	GG	GG	AG	AG	GG	GG	GG	GG	GG	GG	GG	AG	GG	GG	GG	GG
614	Gga_rs10730113	32628393	2	144331563	0.916602	AG	AA	AA	AA	AA	AA	AA	AA	AA	AG	AA	AA	AA	AA	AA	AA	AG	AA	AA	AA	AA	AA	AA	AA	AA	AA	AA	AA	AA	AA	AA	AA	AA	AA	AA	AA	AA	AA	AA	AA	AA	AA	AA	AA
615	Gga_rs10730120	51632337	19	4826700	0.850296	AA	AA	AG	AA	AA	AA	AA	AA	AA	AA	AA	AA	AA	AA	AA	AA	AA	AA	AA	AA	AA	AA	AA	AA	AA	AA	AG	AA	AA	AA	AA	AA	AA	AG	AA	AA	AA	AA	AA	AA	AA	AA	AA	AA
616	Gga_rs10730121	40609423	4	11292338	0.8867713	AA	NA	AA	AG	AG	AA	AA	AA	AA	AG	AA	AG	AG	AG	AG	AG	AA	AG	AG	AG	GG	AG	AG	AG	AG	AA	AG	AG	AA	AG	AG	AA	AA	AG	AG	AA	AG	AG	AG	AA	AA	GG	GG	AG
617	Gga_rs10730128	44642340	13	809649	0.8994482	AA	NA	AA	AG	AA	AA	AA	AA	AA	AG	AG	GG	AA	AA	AA	AA	AA	AG	AA	AG	AA	AA	AA	AA	AG	AA	GG	AG	AA	AG	AA	AA	AG	AA	AA	AA	GG	AA	AG	AG	AA	AA	AG	AG
618	Gga_rs10730142	10718379	27	1034496	0.8487845	AA	NA	AA	AG	AG	GG	AG	AG	AA	AG	AA	AG	GG	GG	GG	AG	AG	AA	GG	AG	GG	GG	AA	AA	AG	AA	GG	AA	GG	AG	AG	AA	AA	AA	AG	GG	AG	AG	AG	AG	AG	GG	AG	GG
619	Gga_rs10730169	10716331	27	1021159	0.7504467	GG	NA	AG	GG	AG	AG	GG	GG	GG	GG	GG	AG	GG	GG	AG	AG	GG	AG	GG	AA	GG	AG	GG	GG	AA	GG	GG	AG	AG	GG	GG	GG	AA	GG	AG	GG	AG	AG	AA	GG	AG	GG	AG	GG
620	Gga_rs10730173	18651350	2	105260673	0.9234594	AA	AC	CC	CC	CC	AC	AA	AC	CC	AA	CC	CC	AC	AA	AC	AC	CC	AA	AA	AC	AC	CC	AA	AA	AC	AC	AC	AC	AA	AC	AC	CC	CC	AA	AA	AC	AC	AA	AC	AA	AC	AC	AC	AC
621	Gga_rs10730181	44658322	25	1999729	0.6556396	GG	GG	GG	GG	GG	GG	GG	GG	GG	GG	GG	GG	GG	GG	GG	GG	GG	GG	GG	GG	GG	GG	GG	GG	GG	GG	GG	GG	GG	GG	GG	GG	GG	GG	GG	GG	GG	GG	GG	GG	GG	GG	GG	GG
622	Gga_rs10730189	16641394	15	1327048	0.8803753	GG	GG	GG	GG	GG	GG	GG	GG	GG	GG	GG	GG	GG	GG	GG	GG	GG	GG	GG	GG	GG	GG	GG	GG	GG	GG	GG	GG	GG	GG	GG	GG	GG	GG	GG	GG	GG	GG	GG	GG	GG	GG	GG	GG
623	Gga_rs10730261	42693304	19	7902025	0.7775536	AG	GG	AG	GG	AG	GG	AG	AG	AG	AA	GG	GG	GG	GG	AG	AG	GG	GG	GG	GG	AG	GG	GG	GG	GG	GG	GG	GG	AG	GG	AA	GG	GG	GG	AG	GG	GG	GG	GG	GG	GG	AG	GG	AG
624	Gga_rs10730273	39714374	19	3227018	0.8946595	GG	GG	GG	GG	GG	GG	GG	GG	GG	GG	GG	GG	GG	GG	GG	GG	GG	GG	GG	GG	GG	GG	GG	GG	GG	GG	GG	GG	GG	GG	GG	GG	GG	GG	GG	GG	GG	GG	GG	GG	GG	GG	GG	GG
625	Gga_rs10730274	31682307	10	21946440	0.7432709	AA	AA	AA	AA	AA	AA	AA	AA	AA	AA	AA	AA	AA	AA	AA	AA	AA	AA	AA	AA	AA	AA	AA	AA	AA	AA	AA	AA	AA	AA	AA	AA	AA	AA	AA	AA	AA	AA	AA	AA	AA	AA	AA	AA
626	Gga_rs10730304	31611403	10	19612248	0.8373208	AA	NA	AA	AA	AA	AA	AG	AA	AA	AA	AA	AG	AG	AA	AG	AG	AA	AG	AG	AG	AA	AG	AA	AA	AG	AA	AG	AA	AG	AA	AA	AA	AA	AA	AG	AG	AA	AA	AG	AG	AA	AA	AA	AA
627	Gga_rs10730326	13617324	1	114602957	0.8544083	GG	NA	GG	GG	GG	GG	AG	GG	GG	GG	GG	AG	AG	GG	AA	GG	GG	GG	GG	GG	GG	AG	GG	GG	GG	GG	AG	GG	AG	GG	AG	GG	GG	GG	AG	AG	GG	GG	GG	GG	GG	GG	GG	GG
628	Gga_rs10730343	30652424	1	70288397	0.8926455	GG	GG	GG	GG	AG	GG	GG	AG	GG	GG	GG	GG	AG	GG	GG	GG	AG	AG	GG	GG	AA	GG	GG	GG	GG	GG	AG	GG	GG	GG	GG	GG	GG	AG	GG	GG	AA	AG	AG	GG	GG	AA	AG	GG
629	Gga_rs10730351	44644375	1	40105385	0.7978843	GG	GG	GG	GG	GG	GG	AG	GG	GG	GG	GG	GG	GG	GG	GG	GG	GG	GG	GG	GG	GG	GG	GG	GG	GG	GG	GG	GG	GG	GG	GG	GG	GG	GG	GG	GG	GG	GG	GG	GG	GG	GG	AG	GG
630	Gga_rs10730362	27667348	22	2746567	0.8508628	GG	GG	GG	GG	GG	GG	GG	GG	GG	GG	GG	GG	GG	GG	GG	GG	GG	GG	GG	GG	GG	GG	GG	GG	GG	GG	GG	GG	GG	GG	GG	GG	GG	GG	GG	GG	GG	GG	GG	GG	GG	GG	GG	GG
631	Gga_rs10730363	16684385	28	1163570	0.9147725	AA	GG	AG	AG	AA	AG	AG	GG	AA	AA	AG	AG	GG	AG	AG	AG	AG	AA	GG	AA	AG	AG	AG	AG	AA	AG	AG	AG	AA	AG	AA	AG	AG	GG	GG	GG	GG	AA	AG	AG	AG	AA	AA	AA
632	Gga_rs10730388	14690337	1	159120737	0.8762361	GG	AG	GG	GG	GG	GG	GG	GG	GG	GG	GG	GG	AG	GG	GG	GG	AG	GG	GG	GG	AG	GG	GG	GG	GG	GG	GG	GG	GG	GG	GG	GG	GG	GG	GG	GG	GG	GG	GG	GG	GG	GG	GG	GG
633	Gga_rs10730415	13660308	27	3382389	0.727501	AA	AG	AA	AG	AG	AG	AA	AG	AA	AA	AA	AA	AA	AA	GG	AG	AA	AG	AG	AG	AG	AG	AG	AA	AG	AG	AG	AG	AA	AG	GG	GG	AG	AG	AG	AG	AA	AG	AA	AG	AG	AG	AG	GG
634	Gga_rs10730431	23700427	1	198545126	0.8173752	AA	NA	GG	AG	AA	GG	AG	GG	AG	AA	AG	AG	GG	AA	AG	AG	AG	AG	AG	AG	AG	GG	AA	AA	AG	AG	AG	AA	AA	AA	AG	AG	AA	AG	AG	AG	AA	AA	AG	AG	AG	AA	AA	AG
635	Gga_rs10730439	28687360	23	194093	0.7983527	GG	GG	GG	AG	GG	GG	GG	AG	GG	GG	GG	GG	GG	GG	GG	GG	GG	GG	GG	GG	GG	GG	GG	GG	GG	GG	GG	GG	GG	GG	GG	GG	GG	GG	GG	GG	GG	GG	GG	GG	AG	GG	GG	AG
636	Gga_rs10730456	41625311	19	5362901	0.7160934	CC	AC	CC	AC	CC	AA	CC	AC	CC	CC	AC	CC	AC	AC	AC	AC	AC	CC	CC	CC	CC	AC	CC	CC	CC	AC	CC	AC	CC	CC	CC	AC	AA	CC	CC	AC	AC	CC	CC	CC	AC	CC	CC	AC
637	Gga_rs10730501	27618303	17	7520750	0.8924019	AG	NA	AG	AA	AG	AG	AA	AG	GG	AG	AA	AA	GG	AG	AA	AA	AG	AG	AG	GG	AG	GG	AG	AA	GG	GG	AA	AG	AG	AG	AG	AG	AG	AG	GG	AG	GG	GG	AG	AA	AG	AG	AG	GG
638	Gga_rs10730529	42673357	2	57063159	0.7884586	AG	AG	AG	GG	AA	AG	AA	GG	AA	AG	AA	AG	AA	AG	AA	GG	AG	AG	AG	AG	AG	GG	AG	AG	AG	AG	AG	AG	AA	AA	AG	GG	AG	AG	AG	AG	AG	AA	AG	AA	GG	AG	GG	AG
639	Gga_rs10730591	27713404	3	91145597	0.9003931	GG	AG	GG	GG	GG	GG	GG	GG	GG	GG	GG	GG	GG	GG	GG	GG	GG	GG	GG	GG	GG	GG	GG	GG	GG	GG	GG	GG	GG	GG	GG	GG	GG	GG	GG	GG	GG	GG	AG	GG	GG	GG	GG	GG
640	Gga_rs10730595	41627320	2	50066345	0.9112766	GG	GG	GG	GG	GG	GG	GG	GG	GG	GG	GG	GG	GG	GG	GG	GG	GG	GG	GG	GG	GG	GG	GG	GG	GG	GG	GG	GG	GG	GG	GG	GG	GG	GG	GG	GG	GG	GG	GG	GG	GG	GG	GG	GG
641	Gga_rs10730609	10612401	6	12344983	0.9267536	GG	GG	GG	GG	GG	GG	AG	GG	GG	GG	GG	GG	GG	GG	GG	GG	GG	GG	GG	GG	GG	GG	GG	GG	GG	AG	GG	AG	GG	GG	GG	GG	GG	GG	GG	GG	GG	GG	GG	GG	GG	GG	AG	GG
642	Gga_rs10730654	41601325	19	4969210	0.8927196	CC	AC	CC	AC	CC	AA	CC	AC	CC	CC	CC	AC	AC	AC	AC	AC	AC	CC	CC	CC	CC	CC	CC	CC	CC	AC	AC	AC	CC	AC	CC	AC	AC	AC	CC	AA	AC	AC	AC	CC	AC	AC	CC	AC
643	Gga_rs10730679	36623376	5	52131990	0.799507	AG	AG	AG	AA	AG	AG	AG	GG	AG	GG	GG	AG	AA	GG	AG	AG	AG	AA	AG	AG	GG	GG	AA	GG	AG	AG	AA	AG	GG	AA	AG	AG	AG	AG	AA	AG	AA	AA	AG	AA	AA	AA	AA	AA
644	Gga_rs10730688	40716406	19	4882429	0.9377273	AA	AG	AA	AG	AA	GG	AA	AG	AA	AA	AA	AG	AA	AA	AA	AG	AA	AA	AA	AA	AA	AA	AA	AA	AA	AA	AA	AG	AA	AA	AA	AG	AG	AA	AA	AA	AG	AA	AA	AA	AG	AA	AA	AG
645	Gga_rs10730693	51601329	13	10290844	0.9108517	GG	NA	GG	GG	GG	GG	GG	GG	GG	GG	GG	GG	GG	GG	GG	GG	GG	GG	GG	GG	GG	GG	GG	GG	GG	GG	GG	GG	GG	GG	GG	GG	GG	GG	GG	GG	GG	GG	GG	GG	GG	GG	GG	AG
646	Gga_rs10730702	27689375	21	5906550	0.8714601	GG	AG	GG	GG	GG	GG	AG	GG	GG	GG	GG	AG	GG	GG	GG	GG	AG	GG	AG	GG	GG	GG	GG	GG	GG	GG	GG	GG	GG	GG	GG	GG	GG	GG	AG	GG	AG	GG	GG	GG	GG	GG	GG	GG
647	Gga_rs10730722	48718388	1	1837922	0.906221	AG	NA	AA	AG	AA	AG	AA	AG	AA	AA	AA	AA	AG	AG	AA	AG	AG	AA	AG	AA	AG	AA	AA	AG	AA	AA	AA	AG	AA	AA	AA	AG	AG	AA	AG	AA	AG	AA	AG	AA	AA	AA	AG	AG
648	Gga_rs10730723	34722369	1	82598027	0.8228543	AA	AA	AA	AA	NA	AA	NA	AA	AA	AA	NA	AA	AA	AA	NA	AA	NA	AA	AA	AA	AA	AA	AA	NA	AA	AA	AA	NA	NA	AA	NA	AA	AA	AA	NA	AA	AA	AA	AA	AA	NA	AA	AA	AA
649	Gga_rs10730726	27623300	22	2256625	0.9001586	CC	AC	AC	CC	CC	AC	CC	AA	AC	AC	CC	AC	CC	AC	CC	CC	CC	AC	AC	AA	AC	AC	CC	AC	AA	AC	AC	CC	CC	CC	CC	CC	AA	AC	AC	CC	AC	CC	AC	AC	CC	CC	AC	CC
650	Gga_rs10730743	31621343	5	12608016	0.9337831	GG	AG	GG	AG	GG	GG	GG	AG	GG	GG	GG	AG	GG	AG	AG	GG	GG	GG	AG	AG	GG	GG	AG	AG	AG	GG	GG	GG	AG	GG	GG	AA	GG	GG	GG	AG	GG	GG	GG	GG	GG	GG	GG	GG
651	Gga_rs10730756	19618349	15	5993596	0.8887531	GG	NA	GG	AA	AG	AG	GG	GG	GG	GG	AG	AG	AG	AG	AG	GG	AA	AG	AG	AA	AG	AG	GG	AA	AA	GG	AG	GG	AG	GG	AG	GG	GG	AG	AG	GG	AG	GG	AG	GG	GG	AG	AG	AG
652	Gga_rs10730757	40674375	3	17385673	0.8539202	GG	GG	AG	AA	AA	AA	GG	AG	AG	AG	GG	GG	AG	AG	AG	AA	GG	GG	GG	GG	AG	GG	GG	GG	GG	AG	AA	AG	AA	AG	AG	GG	AG	AG	GG	AA	AG	GG	GG	GG	AG	AG	GG	GG
653	Gga_rs10730761	25683359	21	6922281	0.9273387	GG	GG	GG	GG	GG	GG	GG	GG	GG	GG	GG	AG	GG	GG	GG	GG	GG	GG	GG	GG	GG	GG	GG	GG	GG	GG	GG	GG	GG	GG	GG	GG	GG	GG	GG	GG	AG	GG	GG	GG	GG	GG	GG	GG
654	Gga_rs10730798	23684372	17	910367	0.8925446	CC	CC	CC	CC	CC	CC	CC	CC	CC	CC	CC	CC	CC	CC	CC	CC	CC	CC	CC	CC	CC	CC	CC	CC	CC	CC	CC	CC	CC	CC	CC	CC	CC	CC	CC	CC	CC	CC	AC	CC	CC	CC	CC	CC
655	Gga_rs10730812	10647303	26	4938738	0.7471192	AA	AA	AA	AA	AA	AA	AA	AA	AA	AA	AA	AA	AA	AA	AA	AA	AA	AA	AA	AA	AA	AA	AA	AA	AA	AA	AA	AA	AA	AA	AA	AA	AA	AA	AA	AA	AA	AA	AA	AA	AA	AA	AA	AA
656	Gga_rs10730813	31693320	3	103438184	0.913617	AG	AG	GG	GG	GG	AG	AA	GG	GG	GG	AG	GG	AG	AG	AG	GG	AG	AG	AG	GG	GG	AG	AA	AG	GG	AA	GG	AG	GG	AG	GG	AG	AA	GG	AG	GG	AG	AG	AA	AG	AG	GG	AG	AG
657	Gga_rs10730825	16640391	20	11980848	0.7711192	GG	NA	GG	AG	AG	GG	GG	AG	GG	AG	AA	GG	GG	GG	GG	GG	GG	GG	AG	GG	AG	AG	AG	AG	GG	GG	GG	GG	GG	GG	AG	AA	AG	GG	AG	GG	GG	GG	GG	GG	AG	AG	AG	GG
658	Gga_rs10730879	31667398	14	666755	0.9086174	GG	GG	GG	GG	GG	GG	GG	GG	GG	GG	GG	GG	GG	GG	GG	GG	GG	GG	GG	GG	GG	GG	GG	GG	GG	GG	GG	GG	GG	GG	GG	GG	GG	GG	GG	GG	GG	GG	GG	GG	GG	GG	GG	GG
659	Gga_rs10730887	10608333	14	8683267	0.8944374	AA	NA	AA	AG	AA	AG	AA	AG	AG	AA	AG	AG	GG	AG	AA	AG	AA	AG	AG	AG	AA	AA	AA	AA	AG	AA	GG	AA	AG	AA	AA	AG	AA	AG	AA	AA	GG	AG	AG	AG	AA	AA	AA	GG
660	Gga_rs10730900	12623372	3	46107184	0.8667711	AG	AG	GG	GG	GG	GG	AA	GG	GG	GG	NA	AG	GG	AA	AG	GG	GG	GG	GG	GG	NA	GG	AA	GG	GG	GG	GG	GG	GG	GG	AA	AA	AG	GG	AA	GG	AA	GG	GG	GG	GG	AA	GG	AG
661	Gga_rs10730948	25619305	2	2260431	0.8800336	CC	NA	AC	AA	AC	AC	CC	AC	CC	CC	AA	AA	AC	AC	CC	AC	AC	AC	AC	AC	AC	AC	CC	AA	AC	AC	AC	CC	AC	CC	AA	AA	AC	CC	AA	CC	AC	CC	AC	CC	AC	AC	AC	AC
662	Gga_rs10730957	40644318	14	3384363	0.7628071	GG	GG	GG	GG	GG	GG	GG	GG	GG	GG	GG	GG	GG	GG	GG	GG	GG	GG	GG	GG	GG	GG	GG	GG	GG	GG	GG	GG	GG	GG	GG	GG	GG	GG	GG	GG	GG	GG	GG	GG	GG	GG	GG	GG
663	Gga_rs10730962	14643314	27	4345413	0.7246355	GG	AG	GG	GG	AG	GG	AG	GG	AG	AG	AG	GG	GG	AG	GG	GG	AG	GG	AG	AG	AA	AG	GG	GG	AG	AG	AG	AG	AG	GG	GG	GG	GG	GG	AG	AG	GG	GG	GG	AG	GG	AG	AG	GG
664	Gga_rs10730967	29677357	10	12789123	0.9170361	AG	AA	AA	AA	AG	AA	AG	AG	AA	AA	AA	AG	AA	AA	AA	AA	AA	AA	AA	AG	AA	AG	AG	AA	AG	AA	AA	AG	AG	AA	AA	AA	AA	AG	AA	AA	GG	GG	AG	AG	AG	GG	AG	AA
665	Gga_rs10730988	26645335	3	78548522	0.8024017	GG	AG	AG	AG	AG	GG	GG	AG	AG	AG	GG	AA	AG	GG	AG	AG	AG	AG	AG	AG	GG	AA	AG	AA	AG	GG	AG	GG	GG	AG	GG	AG	GG	GG	GG	AA	GG	GG	GG	AG	GG	GG	GG	GG
666	Gga_rs10730989	19698301	15	8829700	0.9293057	AC	NA	AA	CC	AA	CC	AC	AC	AA	CC	AC	AC	AC	AC	CC	AA	CC	AC	AC	CC	CC	CC	AC	CC	CC	AA	AC	AC	AC	AC	AC	CC	AC	AC	AC	AC	AA	AC	AC	AA	AC	AA	AC	AC
667	Gga_rs10730990	13619329	4	54037359	0.93319	GG	GG	GG	GG	GG	GG	GG	GG	GG	GG	GG	GG	GG	GG	GG	GG	GG	GG	GG	GG	GG	GG	GG	GG	GG	GG	GG	GG	GG	GG	GG	GG	GG	GG	GG	GG	GG	GG	GG	GG	GG	GG	GG	GG
668	Gga_rs10731016	41638366	12	11059924	0.8847018	AA	NA	AA	GG	GG	AA	GG	GG	AG	AA	AA	AG	GG	AG	AA	AG	AG	AA	GG	GG	GG	AG	AG	AG	GG	AG	AG	AG	AG	AG	GG	GG	AA	AG	AG	GG	GG	GG	AA	AG	AG	GG	AA	AG
669	Gga_rs10731045	51678324	19	6012461	0.9203113	GG	GG	AG	GG	GG	GG	GG	GG	GG	GG	AG	AG	GG	AG	AG	GG	AG	AG	GG	GG	GG	AG	GG	GG	GG	AG	GG	GG	AG	GG	GG	GG	AG	GG	GG	AG	GG	GG	AG	GG	GG	GG	AG	GG
670	Gga_rs10731057	51699378	26	4559101	0.9152203	AA	NA	AA	AA	AA	AA	AA	AA	AA	AG	AG	AA	AG	AG	AA	AA	AG	AA	AG	AA	AA	AA	AA	AG	AA	AA	AG	AA	AG	AA	AA	AA	AA	AA	AA	AA	AA	AA	AA	AA	AA	AA	AA	AA
671	Gga_rs10731062	20662398	15	9164453	0.9231948	AG	NA	AG	AA	AA	AA	AA	AA	AA	GG	AA	AG	AA	GG	AG	AG	AA	AG	AA	AA	AA	AA	AA	AA	AA	AG	AA	AA	AA	AG	AA	AA	AA	AA	AA	AA	AA	AA	AG	AA	AA	AA	AA	AA
672	Gga_rs10731072	39694385	24	4500195	0.7856547	GG	GG	GG	GG	GG	GG	GG	GG	GG	GG	GG	GG	GG	GG	GG	GG	GG	GG	GG	GG	GG	GG	GG	GG	GG	GG	GG	GG	GG	GG	GG	GG	GG	GG	GG	GG	GG	GG	GG	GG	GG	GG	GG	GG
673	Gga_rs10731074	14693385	1	173442511	0.8282748	AA	AA	AA	AA	AA	AA	AA	AA	AA	AA	AA	AA	AG	AA	AA	AA	AA	AA	AA	AA	AA	AA	AA	AA	AA	AA	AA	AA	AA	AA	AG	AA	AA	AA	AG	AA	AA	AA	AA	AG	AA	AA	AA	AA
674	Gga_rs10731078	19656393	28	2673307	0.8098673	GG	GG	GG	GG	GG	GG	GG	GG	GG	GG	GG	GG	GG	GG	GG	GG	GG	GG	GG	AG	GG	AG	GG	GG	AG	GG	GG	GG	GG	GG	GG	GG	GG	GG	GG	GG	GG	GG	GG	GG	GG	GG	GG	GG
675	Gga_rs10731106	44671388	26	98635	0.7295642	AA	AA	AA	AA	AA	AA	AG	AG	AA	AA	AA	AA	AA	AG	AA	AA	AA	AA	AA	AA	AA	AA	AA	AA	AA	AA	AG	AA	AA	AG	AG	AG	AG	AA	AA	AG	AG	AA	AA	AG	AG	AA	AA	AG
676	Gga_rs10731107	37613364	4	3771331	0.8325255	GG	GG	GG	GG	AG	AG	AG	GG	GG	GG	GG	AG	GG	AA	AG	GG	GG	AA	AG	GG	AA	GG	GG	GG	GG	GG	GG	GG	GG	GG	GG	AG	GG	GG	AG	GG	AA	GG	AA	AG	AG	AG	AG	AG
677	Gga_rs10731144	30676326	2	22418978	0.8908406	AG	AA	AA	AA	AA	AA	AA	AA	AA	AA	AA	AA	AA	AA	AA	AA	AA	AA	AA	AA	AA	AA	AA	AA	AA	AG	AA	AA	AA	AA	AA	AA	AA	AA	AA	AA	AA	AA	AA	AA	AA	AA	AA	AA
678	Gga_rs10731166	37604410	2	41158270	0.7399099	GG	AG	AG	AG	GG	AA	AA	AA	AG	AA	AG	AG	AA	AA	AG	AG	AA	AG	AA	AG	GG	AG	AG	AG	AG	AG	AA	AA	AG	AA	AG	AA	AG	AG	AA	AA	GG	AA	AG	AG	AG	AA	AG	AG
679	Gga_rs10731173	50695411	4	40912021	0.9067222	AA	AC	AC	AC	CC	AC	CC	AA	AA	AA	CC	AC	AC	CC	AA	AA	AC	AC	AC	AC	AC	CC	CC	CC	AC	CC	AC	CC	AA	AA	AC	AC	AA	AC	CC	AC	AC	AC	AA	AA	CC	AC	CC	CC
680	Gga_rs10731175	40669389	1	125497753	0.7478834	GG	GG	AG	GG	GG	AG	GG	GG	GG	GG	AG	GG	GG	AG	GG	GG	GG	GG	GG	AA	GG	GG	AG	GG	AA	AG	GG	GG	GG	GG	GG	GG	GG	AG	GG	GG	GG	GG	GG	AG	AG	AG	GG	GG
681	Gga_rs10731189	28680354	3	93675632	0.9265029	AA	AC	AC	AA	AC	CC	AA	AC	AC	AA	AC	CC	AA	AA	AC	AC	CC	AC	AC	CC	AC	AC	AA	CC	CC	AC	AC	AC	AA	AA	AA	AC	AC	AC	AA	AA	AC	AA	CC	AA	AA	AA	AC	AA
682	Gga_rs10731202	26684334	22	1600677	0.8907986	AA	AA	AA	AA	AA	AA	AA	AA	AA	AA	AA	AA	AA	AA	AA	AA	AA	AA	AA	AA	AA	AA	AA	AA	AA	AA	AA	AA	AA	AA	AA	AA	AA	AA	AA	AA	AA	AA	AA	AA	AA	AA	AA	AA
683	Gga_rs10731232	25722406	28	3807332	0.8531818	GG	GG	GG	AG	GG	GG	GG	GG	GG	GG	GG	GG	GG	GG	GG	GG	GG	GG	GG	GG	GG	GG	GG	GG	GG	GG	GG	GG	GG	GG	GG	GG	GG	GG	GG	GG	AG	GG	GG	GG	GG	GG	AG	GG
684	Gga_rs10731240	23681387	2	119541965	0.827776	AG	AG	GG	GG	AG	GG	AG	AA	AG	GG	GG	GG	AG	AG	AG	AG	AA	GG	AA	GG	AA	AG	AA	AA	GG	AA	AG	AG	AG	AG	GG	AA	AA	AA	AA	AA	AA	AG	AA	AG	AG	AA	GG	AA
685	Gga_rs10731244	24686396	13	16162373	0.8849099	AA	AG	AA	AG	AA	AA	AA	AA	AA	AG	AG	AG	AG	AG	AA	AG	AA	AA	AA	AA	AA	AG	AA	AA	AA	AA	AG	AA	AA	AG	AA	AA	AA	AG	AG	AG	AG	AA	AG	AG	AG	AA	AG	AA
686	Gga_rs10731262	11682376	14	12724035	0.8044125	AA	AA	AA	AC	AA	AC	AA	AC	AA	AA	AA	AA	AA	AC	AA	AA	AA	AC	AA	AA	AA	AA	AA	AC	AA	AA	AA	AC	AA	AA	AA	AA	AA	AC	AC	AA	AA	AA	AA	AA	AC	AC	AA	AA
687	Gga_rs10731263	16692392	14	7449123	0.8388261	GG	GG	GG	AG	GG	AG	AG	AA	AG	AG	GG	GG	AA	GG	GG	GG	AG	GG	AG	GG	GG	AG	AA	AG	GG	AG	AA	AG	GG	GG	GG	AA	GG	AG	AA	GG	AG	AG	AG	GG	AG	AA	GG	AG
688	Gga_rs10731268	18694376	28	1257069	0.728869	GG	GG	GG	GG	GG	GG	GG	GG	GG	GG	GG	GG	GG	GG	GG	GG	GG	GG	GG	GG	GG	GG	GG	GG	GG	GG	GG	GG	GG	GG	GG	GG	GG	GG	GG	GG	GG	GG	GG	GG	GG	GG	GG	GG
689	Gga_rs10731282	50619389	26	3591015	0.8932055	AG	AG	GG	AG	GG	GG	AA	GG	AG	GG	AG	GG	GG	GG	GG	GG	GG	GG	GG	GG	GG	GG	AG	GG	GG	GG	AG	GG	GG	GG	GG	GG	GG	AG	AG	GG	AA	AG	GG	GG	GG	GG	AG	AG
690	Gga_rs10731303	17716339	7	37178185	0.8222772	AA	GG	GG	AG	AG	GG	AA	GG	GG	GG	AG	AG	GG	GG	GG	AG	GG	GG	AG	GG	GG	GG	AG	AA	GG	AG	GG	AA	GG	AG	AG	GG	GG	AG	AA	GG	AG	AG	AG	GG	GG	GG	AA	GG
691	Gga_rs10731323	19684305	8	14130017	0.8337936	AG	NA	AA	AA	AA	AA	AA	AA	AA	AA	GG	AG	AG	AG	AA	AA	AA	AA	AG	AG	AA	AA	AA	AG	AG	AA	AA	AA	AA	AG	AA	AA	AG	AG	AA	AA	AA	AG	AG	AG	AA	AA	AA	AG
692	Gga_rs10731348	31693383	3	103451621	0.8686954	GG	AG	GG	GG	GG	GG	GG	GG	GG	AG	AG	AG	AG	GG	GG	GG	GG	GG	GG	GG	GG	GG	GG	GG	GG	GG	AG	AG	AG	GG	GG	GG	GG	GG	GG	GG	AG	GG	GG	GG	GG	AG	GG	GG
693	Gga_rs10731372	36601348	23	5847688	0.8458945	GG	GG	GG	GG	GG	GG	GG	GG	GG	GG	GG	GG	GG	GG	GG	GG	GG	GG	GG	GG	GG	GG	GG	GG	GG	GG	GG	GG	GG	GG	GG	GG	GG	GG	GG	GG	GG	GG	GG	GG	GG	GG	GG	GG
694	Gga_rs10731373	47645412	3	28429509	0.9255294	GG	NA	GG	GG	GG	GG	GG	GG	GG	GG	GG	AG	GG	GG	GG	GG	GG	GG	GG	GG	GG	GG	GG	GG	GG	GG	GG	GG	AG	GG	GG	GG	GG	GG	GG	GG	GG	GG	GG	GG	GG	GG	GG	GG
695	Gga_rs10731407	45668401	2	65541333	0.89591	GG	GG	GG	GG	AG	GG	GG	GG	GG	GG	GG	GG	GG	GG	GG	GG	GG	GG	GG	GG	GG	GG	GG	GG	GG	GG	GG	GG	GG	GG	GG	GG	GG	GG	AG	GG	GG	GG	GG	GG	GG	AG	GG	GG
696	Gga_rs10731426	26623351	17	5813575	0.9012784	AC	AC	AC	AC	AA	AC	AC	AA	CC	AC	AA	CC	AC	AC	AC	AC	AC	AA	AC	CC	AC	AA	AC	AC	CC	AC	AC	CC	AC	CC	AC	AC	AC	AC	AC	AA	AC	CC	AA	AA	CC	AA	AC	AC
697	Gga_rs10731438	36723424	18	9992379	0.8750992	AA	AG	AA	AA	AG	AG	AG	AG	AA	AA	AA	AG	AA	AG	AG	AA	AG	AG	AA	AA	AG	AG	GG	AG	AA	AG	AA	AG	AA	AG	AA	GG	AA	AG	AG	AA	GG	GG	AG	AA	AA	AG	AG	GG
698	Gga_rs10731456	45619368	1	108853268	0.9205657	AA	AA	AA	AG	AA	AG	AG	AG	AA	AA	AG	AA	AG	AG	AA	AA	AA	AA	AA	AG	AA	AA	AA	AG	AG	AA	AG	AA	AA	AA	AA	AG	AG	AA	AG	AG	AA	AA	AA	AA	GG	AG	AG	AA
699	Gga_rs10731458	18714353	15	8348653	0.7960314	AG	AG	GG	AG	AA	GG	GG	GG	GG	GG	AG	AA	AA	AG	AG	AA	AG	GG	AA	AG	AG	AA	AG	AG	AG	AG	AG	AG	AA	GG	GG	AG	AA	AG	GG	AG	AA	AA	GG	AG	AG	AA	AG	AG
700	Gga_rs10731486	13675308	4	1454326	0.8968771	AG	AG	GG	GG	AG	AG	GG	GG	GG	GG	AG	AG	AA	GG	GG	GG	AA	GG	AG	AG	AG	AG	AA	AG	AG	AG	AG	AG	GG	AA	AG	AA	GG	AG	AA	AA	GG	AG	GG	GG	AG	AA	GG	GG
701	Gga_rs10731567	40687392	1	126235268	0.8719041	GG	GG	AG	AG	GG	AA	AG	GG	GG	GG	AG	GG	GG	AG	GG	GG	GG	GG	GG	AA	GG	AG	AG	AG	AA	AG	AG	AG	AG	GG	AG	AG	AG	AG	GG	GG	GG	GG	GG	AG	AA	AG	AG	GG
702	Gga_rs10731568	42688315	1	134663262	0.8192211	GG	GG	GG	GG	GG	GG	GG	GG	GG	GG	GG	GG	GG	GG	GG	GG	GG	GG	GG	GG	GG	GG	GG	GG	GG	GG	GG	GG	GG	GG	GG	GG	GG	GG	GG	GG	AG	GG	GG	GG	GG	GG	GG	GG
703	Gga_rs10731574	15618345	3	54927393	0.8927325	AA	AA	AA	AG	AA	AG	AG	AG	AA	AA	AA	AA	AA	AA	AG	AA	AA	AA	AA	AG	AA	AA	AA	AG	AG	AG	GG	AA	GG	AA	AG	AA	AA	AA	AG	AG	AG	AA	AA	AA	AG	AA	AA	AG
704	Gga_rs10731585	13674363	3	50742355	0.8298646	AG	AG	AG	GG	GG	AG	AG	AG	AG	AA	GG	AG	AG	GG	AG	AA	GG	AG	GG	GG	GG	GG	AA	GG	GG	AG	GG	AG	AA	GG	AG	AG	AG	AG	GG	GG	GG	AG	AG	AG	GG	GG	AG	GG
705	Gga_rs10731607	15718327	7	23496518	0.776732	GG	NA	GG	GG	GG	GG	GG	GG	GG	GG	GG	GG	GG	GG	GG	GG	AG	GG	AG	GG	AG	GG	AG	AG	GG	AG	AG	GG	GG	GG	GG	GG	AG	GG	GG	AG	AG	GG	GG	GG	AG	GG	GG	AG
706	Gga_rs10731630	25697362	9	18632123	0.9135004	AA	AA	AA	AA	AA	AA	AA	AA	AA	AA	AA	AA	AA	AA	AA	AA	AA	AA	AA	AA	AA	AA	AA	AA	AA	AA	AA	AA	AA	AA	AA	AA	AA	AA	AA	AA	AA	AA	AA	AA	AA	AA	AA	AA
707	Gga_rs10731631	27676324	1	26282475	0.8176002	GG	GG	GG	GG	GG	GG	GG	GG	GG	GG	GG	GG	GG	GG	GG	GG	GG	GG	GG	GG	GG	GG	GG	GG	GG	GG	GG	GG	GG	GG	GG	GG	GG	GG	GG	GG	GG	GG	GG	GG	GG	GG	GG	AG
708	Gga_rs10731632	24654365	9	10924392	0.9247075	GG	GG	AG	GG	GG	GG	GG	GG	GG	GG	GG	GG	AG	GG	GG	GG	AG	GG	AG	GG	GG	GG	GG	GG	GG	AG	GG	GG	GG	AG	GG	GG	GG	GG	GG	GG	GG	GG	GG	GG	GG	GG	GG	GG
709	Gga_rs10731643	26610413	17	5580613	0.7394979	AG	AG	AA	AG	AA	AA	AG	AG	AA	AA	AG	AG	AG	AG	AA	AA	AG	GG	AG	AA	AA	GG	AG	AG	AA	AA	AA	AA	AG	AA	AG	AG	AG	AA	GG	AG	AA	AA	AA	AG	AA	AG	AA	AG
710	Gga_rs10731646	41604367	3	19005048	0.8723803	GG	GG	GG	GG	GG	GG	GG	GG	GG	GG	GG	GG	GG	GG	GG	GG	GG	GG	GG	GG	GG	GG	GG	GG	GG	GG	GG	GG	GG	GG	GG	GG	GG	GG	GG	GG	GG	GG	GG	GG	GG	GG	GG	GG
711	Gga_rs10731652	39664422	4	9537145	0.825917	AG	AG	AG	AG	AA	AA	AG	AA	AA	AA	NA	AG	AG	AA	NA	AG	AG	AA	AA	AG	AG	AG	AA	AA	NA	GG	AA	AG	AG	AG	AA	AA	AG	AA	AG	AA	AG	AG	AA	AA	AA	AG	AA	AG
712	Gga_rs10731669	39683396	1	28460357	0.5591999	GG	NA	AA	AG	AG	AG	AG	AG	AG	GG	GG	AG	GG	GG	GG	GG	AA	GG	AG	AG	GG	AG	AG	AG	AG	AG	AG	AG	AG	GG	AG	AG	GG	AA	AG	GG	AG	GG	AG	GG	AG	GG	GG	AG
713	Gga_rs10731675	27713332	10	4600794	0.7674887	AA	AG	GG	AG	AG	AG	AG	AA	AG	AG	AG	AA	AA	AG	AA	AG	GG	AG	AA	AA	AA	AG	GG	AG	AA	GG	AA	GG	AA	AA	AA	AG	AA	AA	AA	AA	AA	AG	GG	AG	AA	AA	AG	AA
714	Gga_rs10731679	25706313	2	5170032	0.887791	AA	AA	AA	AA	AA	AA	AA	AA	AA	AA	AA	AA	AA	AA	AA	AA	AA	AA	AA	AA	AA	AA	AA	AA	AA	AA	AA	AA	AA	AA	AA	AA	AA	AA	AA	AA	AA	AA	AA	AA	AA	AA	AA	NA
715	Gga_rs10731779	19698349	28	2816809	0.8216199	AA	AA	AA	AA	AA	AA	AA	AA	AA	AA	AA	AA	AA	AA	AA	AA	AA	AA	AA	AA	AA	AA	AA	AA	AA	AA	AA	AA	AA	AA	AA	AA	AA	AA	AA	AA	AA	AA	AA	AA	AA	AA	AA	AA
716	Gga_rs10731847	28634314	2	14615501	0.8875368	AA	AA	AA	AA	AA	AA	AA	AA	AA	AA	AA	AA	AA	AA	AA	AA	AA	AA	AA	AA	AA	AA	AA	AA	AA	AA	AA	AA	AA	AA	AA	AA	AA	AA	AA	AA	AA	AA	AA	AA	AA	AA	AA	AA
717	Gga_rs10731853	27601327	5	38400997	0.9225254	GG	AG	AG	GG	GG	AG	GG	GG	AG	GG	GG	GG	GG	AG	GG	GG	GG	AG	GG	GG	AG	GG	GG	GG	GG	GG	GG	GG	GG	GG	GG	GG	GG	GG	GG	GG	AG	GG	GG	AG	GG	GG	GG	AG
718	Gga_rs10731855	17615406	1	180080075	0.863418	GG	AG	GG	GG	GG	GG	GG	GG	GG	GG	GG	AG	GG	GG	GG	GG	GG	GG	GG	GG	GG	GG	GG	GG	GG	GG	GG	GG	AG	AG	AG	GG	GG	GG	GG	GG	AG	GG	AG	GG	GG	GG	GG	GG
719	Gga_rs10731859	25647384	2	3342247	0.9211051	AG	NA	AA	AA	AA	AA	AA	AA	AG	AA	AA	AA	GG	AA	AG	AA	AG	AA	AG	AA	AG	AG	AA	AA	AA	AA	AG	AA	AA	AA	AA	AA	AG	AG	AA	AG	AA	AG	AA	AG	AA	AG	AA	AA
720	Gga_rs10731862	14688355	27	4750520	0.8304299	AA	AA	AA	AA	AA	AA	AA	AA	AA	AA	AA	AA	AA	AA	AA	AA	AA	AA	AA	AA	AA	AA	AA	AA	AA	AA	AA	AA	AA	AA	AA	AA	AA	AA	AA	AA	AA	AA	AA	AA	AA	AA	AA	AA
721	Gga_rs10731872	49671369	3	33533472	0.8558433	GG	AG	GG	GG	AG	AG	AG	AG	AG	AG	AG	AG	GG	GG	AG	AG	GG	GG	GG	AG	AG	AG	AG	GG	AG	AG	AG	AG	AA	GG	AG	GG	GG	AG	AG	GG	GG	GG	AG	GG	GG	AG	AG	GG
722	Gga_rs10731900	21657317	3	70988264	0.8693694	CC	AC	CC	AA	AC	AC	CC	AC	AC	AC	AC	AC	CC	AC	AA	AC	CC	AC	AC	AC	AC	AC	AC	CC	AC	AC	CC	AA	AC	CC	AC	AA	AA	AC	AC	CC	CC	AC	AC	AC	AA	CC	CC	AA
723	Gga_rs10731940	41602328	2	49140794	0.921281	GG	AG	AG	AA	AA	AG	GG	AA	AG	GG	AG	AG	AG	AG	AG	GG	GG	GG	AG	GG	AG	AG	AG	AG	GG	GG	AA	AG	AG	AG	AG	AA	GG	AG	AG	AA	AG	GG	GG	GG	AG	AG	AA	AA
724	Gga_rs10731946	46633349	1	95401480	0.7477637	AA	NA	AC	AA	AC	AA	AA	AA	AC	AA	AC	AC	AA	AA	AA	AC	AA	AC	AC	AA	AC	AC	AC	AA	AA	AA	AA	AA	AA	CC	AC	AA	AA	AA	AA	AC	AC	AA	AC	AA	AC	AA	AA	AA
725	Gga_rs10731948	41680324	12	12058735	0.8905144	AA	AG	AA	AG	AA	AA	GG	AG	AG	GG	AA	GG	AA	AG	GG	GG	AG	AG	AG	AG	AG	AA	AA	AA	AG	AG	AG	AG	AG	AA	AG	AA	AG	AG	AA	AA	GG	GG	AA	GG	AA	AA	AA	AG
726	Gga_rs10731958	18694361	15	8157962	0.9127606	AA	AC	AC	AA	AC	AA	CC	AA	AC	AA	AA	AA	AA	AA	AA	AC	AA	AA	AC	AA	AA	AA	AC	AA	AA	AA	AA	CC	AA	AA	AC	AA	AC	AA	AC	AA	AC	AC	AA	AC	AC	CC	AC	AC
727	Gga_rs10731962	40708301	3	18497527	0.9336782	AA	AA	GG	GG	GG	GG	AG	GG	GG	AG	AA	AG	AG	AG	AA	GG	AG	AG	AG	GG	GG	GG	AG	GG	GG	GG	GG	AG	AG	AG	AG	GG	AA	GG	AG	GG	GG	AG	AA	AG	AG	AG	AA	GG
728	Gga_rs10731983	49655300	5	60292268	0.8505329	AG	AA	AG	AA	AA	AA	AA	AG	AG	AG	AA	GG	AA	AG	AA	AA	AA	AA	AA	AA	AG	AA	AA	AG	AA	AA	AG	AA	AA	AG	AG	AA	AA	GG	AA	AA	AA	AG	AA	GG	AG	AG	AG	AA
729	Gga_rs10731996	29644353	22	2645770	0.8456582	AA	AA	AA	AA	AA	AA	AA	AA	AA	AA	AA	AA	AA	AA	AA	AA	AA	AA	AA	AA	AA	AA	AA	AA	AA	AA	AA	AA	AA	AA	AA	AA	AA	AA	AA	AA	AA	AA	AA	AA	AA	AA	AA	AA
730	Gga_rs10732001	50685412	4	40758933	0.764651	AG	NA	AG	AG	AG	AG	AG	GG	AG	GG	AA	GG	GG	AG	GG	GG	GG	GG	AG	GG	AG	GG	AG	AA	GG	GG	AG	AG	GG	GG	AG	AG	GG	GG	AA	GG	AG	GG	GG	GG	GG	AG	AG	AG
731	Gga_rs10732027	38648368	11	20891278	0.8910028	GG	GG	GG	GG	AG	GG	AG	AG	GG	AA	GG	GG	AG	GG	GG	AG	AG	GG	GG	AG	AG	GG	AG	GG	AG	GG	GG	GG	AA	GG	GG	AA	AG	AG	AA	GG	AA	GG	GG	AG	AG	AG	AG	GG
732	Gga_rs10732029	40601334	6	9077591	0.8310991	CC	AC	AC	AC	AC	AC	CC	AC	CC	CC	CC	AC	CC	AC	CC	AC	AC	CC	AA	CC	AC	CC	AC	AA	CC	AC	CC	AC	AC	AC	CC	AA	CC	CC	AC	AC	AC	CC	AC	CC	AC	AC	AC	AA
733	Gga_rs10732042	34715425	24	416618	0.8751522	GG	GG	GG	AG	GG	AG	GG	GG	GG	AG	GG	GG	GG	GG	GG	AG	GG	GG	GG	GG	GG	GG	GG	GG	GG	GG	GG	GG	GG	GG	GG	GG	GG	GG	GG	GG	GG	GG	GG	GG	GG	GG	GG	GG
734	Gga_rs10732045	29669330	13	18746956	0.8598058	AA	AA	AA	AA	AA	AA	AA	AA	AA	AA	AA	AA	AA	AA	AA	AA	AA	AA	AA	AA	AA	AA	AA	AA	AA	AA	AA	AA	AA	AA	AA	AA	AA	AA	AA	AA	AA	AA	AA	AA	AA	AA	AA	AA
735	Gga_rs10732054	37677365	Z	71146212	0.8985715	NA	AG	AA	AA	AA	AG	AA	AG	GG	AG	AA	AA	AA	AA	AA	AA	AG	AA	GG	AA	AA	AA	AA	GG	AA	AA	AA	AA	AA	AA	AA	AA	AA	AG	AG	AA	AA	AA	AA	AG	AA	AA	AA	AA
736	Gga_rs10732063	26626339	17	5863769	0.8542213	GG	GG	GG	GG	GG	GG	GG	GG	GG	GG	GG	GG	GG	GG	GG	GG	GG	GG	GG	GG	GG	GG	GG	GG	GG	GG	GG	GG	GG	GG	GG	GG	GG	GG	GG	GG	GG	GG	GG	GG	GG	GG	GG	GG
737	Gga_rs10732076	23611369	3	50071857	0.9317694	AA	NA	GG	AG	GG	AG	GG	GG	GG	AG	GG	GG	AG	AG	GG	GG	AG	GG	GG	AG	GG	GG	AG	AG	AG	AA	AA	AG	GG	GG	GG	AG	AG	GG	GG	AG	AG	AG	AG	GG	AG	GG	GG	AA
738	Gga_rs10732113	18690318	20	7809022	0.6923999	AA	AA	AA	AA	AA	AA	AA	AG	AG	AA	AA	AA	AA	AA	AG	AA	AA	AA	AA	AA	AA	AA	AA	AA	AA	AA	AA	AA	AA	AA	AG	AA	AA	AA	AA	AA	AA	AA	AA	AA	AA	AA	AA	AA
739	Gga_rs10732124	18646335	21	134575	0.7861305	NA	NA	NA	NA	NA	NA	NA	NA	NA	NA	NA	NA	NA	NA	NA	NA	NA	NA	NA	NA	NA	NA	NA	NA	NA	NA	NA	NA	NA	NA	NA	NA	NA	NA	NA	NA	NA	NA	NA	NA	NA	NA	NA	NA
740	Gga_rs10732131	13703316	20	9741339	0.8954863	AA	AG	AG	AG	AG	AA	AA	AG	AG	AG	AA	AA	AA	AA	AA	AG	AA	AA	AA	AA	AA	AA	AA	AA	AA	AA	AG	AA	AA	AA	AA	AA	AG	AA	AA	AA	AA	AA	AA	AA	AA	AA	AG	AA
741	Gga_rs10732133	37604328	4	3589044	0.7442913	AG	NA	GG	GG	AG	AA	AG	AG	AG	GG	GG	GG	AG	AG	GG	AG	AG	AA	NA	GG	AA	GG	AG	GG	GG	AG	GG	AG	AG	GG	GG	AG	AG	AG	AG	GG	AA	AG	AG	AA	AA	AG	AG	AG
742	Gga_rs10732136	35623406	1	82777776	0.8715878	AG	NA	AA	AA	AA	AA	AA	AG	AA	AA	AA	AG	AG	AA	AA	AG	AA	AA	AA	AA	AG	AA	AA	AA	AA	AA	AA	AA	AA	AA	AA	AA	AA	AG	AA	AA	AG	AA	AA	AA	AA	AG	AG	AA
743	Gga_rs10732146	34623396	5	19702704	0.7681726	AA	AA	AA	AA	AA	AA	AA	AA	AA	AA	AA	AA	AA	AA	AA	AA	AA	AA	AA	AA	AA	AA	AA	AA	AA	AA	AA	AA	AC	AA	AA	AA	AA	AA	AA	AA	AA	AA	AA	AA	AA	AA	AA	AA
744	Gga_rs13502786	39646385	3	11386498	0.8076564	GG	AG	AG	GG	GG	GG	GG	GG	AG	AG	AG	GG	GG	AG	GG	GG	AA	GG	GG	AG	GG	AG	GG	AA	AG	AG	GG	GG	GG	GG	GG	GG	GG	GG	GG	GG	GG	GG	AG	AG	GG	GG	GG	GG
745	Gga_rs13502871	20631319	3	11233728	0.8748778	AA	NA	AA	AA	AA	AA	AG	AA	AA	AA	AA	AA	AA	AA	AG	AA	AA	AA	AA	AA	AA	AA	AG	AA	AA	AA	AA	AG	AG	AA	AG	AA	AA	AA	AG	AA	AA	AG	AA	AA	AA	AA	AG	AA
746	Gga_rs13502881	39639392	3	11186944	0.9030871	AA	AA	AA	AA	AA	AA	AA	AA	AA	AA	AA	AA	AA	AA	AA	AA	AA	AA	AA	AA	AA	AA	AA	AA	AA	AA	AA	AA	AA	AA	AA	AA	AA	AA	AA	AA	AA	AA	AA	AA	AA	AA	AA	AA
747	Gga_rs13502947	20629315	3	11031284	0.915098	GG	NA	GG	GG	AG	AG	GG	GG	GG	AG	AG	AG	AA	GG	GG	AG	GG	GG	AG	GG	GG	GG	AG	GG	GG	GG	AG	GG	AG	GG	AG	AG	GG	GG	AG	GG	AG	GG	GG	GG	AG	GG	GG	AG
748	Gga_rs13503051	39630319	3	10833198	0.8480675	GG	NA	GG	GG	GG	AG	GG	GG	GG	AG	AG	GG	GG	GG	GG	GG	GG	GG	AG	GG	GG	GG	GG	GG	GG	GG	AG	GG	AG	GG	GG	GG	GG	GG	GG	GG	GG	GG	GG	GG	AG	GG	GG	GG
749	Gga_rs13503158	39622320	3	10502090	0.8793148	AG	NA	AG	GG	GG	AG	AG	GG	AG	AA	AA	AG	GG	AG	AA	GG	AA	GG	AG	AA	GG	AA	AA	AA	AA	AG	AA	AG	AA	AG	GG	AG	GG	GG	AA	AA	AG	AG	AG	AG	AG	GG	AG	AG
750	Gga_rs13503427	38710395	3	9824964	0.7127325	AG	AG	AG	AG	GG	AG	GG	GG	AG	AG	AA	GG	GG	AG	AG	AG	AG	GG	AG	GG	GG	GG	AG	GG	GG	AG	AA	AA	GG	AG	GG	AG	GG	GG	GG	AA	AG	AG	AG	AG	AG	GG	AA	AA
751	Gga_rs13503479	20616334	3	9707066	0.9408578	AA	AC	AC	CC	CC	CC	CC	CC	AC	AC	CC	AC	CC	AC	CC	CC	AC	CC	CC	CC	CC	CC	CC	CC	CC	AC	CC	CC	CC	CC	CC	CC	CC	CC	AC	CC	CC	CC	CC	AC	CC	CC	CC	CC
752	Gga_rs13503556	38702386	3	9623705	0.8178672	AG	GG	GG	GG	GG	GG	GG	GG	GG	GG	GG	GG	GG	GG	GG	GG	GG	GG	GG	GG	GG	GG	GG	GG	GG	GG	GG	GG	GG	GG	GG	GG	GG	GG	GG	GG	GG	GG	GG	GG	GG	GG	GG	GG
753	Gga_rs13503619	38699402	3	9541245	0.8056676	GG	AG	GG	GG	GG	AG	GG	GG	GG	GG	AA	GG	GG	GG	AA	AG	GG	GG	AG	AG	GG	AG	AG	GG	AG	GG	AA	AG	AG	AG	GG	AG	GG	GG	GG	AA	AG	AG	AG	GG	AG	GG	AG	AA
754	Gga_rs13503629	38699313	3	9528980	0.8756736	AG	AG	GG	GG	GG	GG	GG	GG	GG	GG	GG	GG	GG	GG	AG	GG	GG	GG	GG	GG	GG	GG	AG	GG	GG	GG	GG	AG	AG	GG	GG	GG	GG	GG	GG	GG	GG	AG	GG	GG	GG	GG	AG	GG
755	Gga_rs13503750	38684350	3	9333744	0.9261598	AG	AG	AG	AG	GG	GG	GG	GG	AG	AA	GG	AG	GG	AG	GG	GG	AA	GG	GG	AG	GG	AG	AG	AG	AG	AG	GG	AA	AG	GG	AG	GG	GG	GG	GG	GG	GG	AG	GG	AG	GG	GG	AA	GG
756	Gga_rs13503859	38654393	3	9090500	0.9182151	AA	AA	AA	AA	AA	AA	AA	AA	AA	AA	AA	AA	AA	AA	AA	AA	AA	AA	AA	AA	AA	AA	AA	AA	AA	AA	AA	AA	AA	AA	AA	AA	AA	AA	AA	AA	AA	AA	AA	AA	AA	AA	AA	AA
757	Gga_rs13504140	38623347	3	8551083	0.9088188	AG	AG	AG	AA	AG	AG	GG	AG	AG	AG	GG	AG	AA	AG	GG	AG	AA	GG	GG	AG	GG	AG	AG	AG	AG	AG	GG	AG	GG	GG	AA	AG	GG	GG	GG	GG	GG	GG	GG	AG	AG	GG	AG	GG
758	Gga_rs13504234	38613402	3	8395970	0.8816308	AG	AG	AG	AA	AG	AG	GG	AG	AG	AG	AG	AG	AA	AG	AG	AG	AA	GG	GG	AG	GG	AG	AG	AG	AG	AG	AG	AG	GG	AG	AG	AG	GG	GG	GG	AA	GG	GG	AG	AG	AG	GG	AG	GG
759	Gga_rs13504294	20602303	3	8250960	0.8955461	GG	GG	GG	AA	GG	AG	AG	AG	GG	GG	AG	GG	GG	GG	GG	GG	GG	GG	GG	AG	GG	AG	GG	GG	AG	GG	AG	AG	GG	GG	AG	AG	GG	GG	AA	GG	GG	GG	AG	GG	AG	GG	AG	AG
760	Gga_rs13504562	19697316	3	7810952	0.8214297	AG	NA	AG	AA	GG	AG	AG	AA	AG	AA	AG	AG	GG	AG	AA	AG	AA	GG	AG	AA	GG	AA	GG	AG	AA	AG	AA	AG	AA	AA	AA	AG	AG	GG	AA	AA	AG	AG	AA	AA	AA	AA	AG	AA
761	Gga_rs13504652	37702300	3	7714134	0.8263747	GG	GG	GG	GG	GG	GG	GG	GG	GG	GG	GG	NA	GG	GG	GG	GG	GG	NA	GG	GG	GG	GG	GG	GG	GG	GG	NA	GG	GG	GG	GG	GG	GG	GG	GG	NA	GG	GG	GG	GG	GG	GG	GG	GG
762	Gga_rs13504656	37701335	3	7690342	0.9161167	GG	GG	GG	GG	GG	GG	GG	GG	GG	GG	GG	GG	GG	GG	GG	GG	GG	GG	GG	GG	GG	GG	GG	GG	GG	GG	GG	GG	GG	GG	GG	GG	GG	GG	GG	GG	GG	GG	GG	GG	GG	GG	GG	GG
763	Gga_rs13504898	37667403	3	7263826	0.850296	GG	NA	AG	AG	GG	GG	AA	AG	AG	GG	AG	GG	AG	GG	GG	GG	AG	GG	AG	AG	AG	AG	AG	GG	NA	GG	AA	AG	GG	AA	AG	AG	GG	GG	AG	AA	AA	AA	AG	AA	GG	AG	AA	AA
764	Gga_rs13505059	37644347	3	6965129	0.8733424	AG	AG	GG	AA	AA	AG	GG	AG	AG	GG	AG	AG	AG	AG	AG	AG	GG	GG	AG	AG	AG	AG	AG	GG	AG	GG	AG	GG	AG	AG	AA	AG	GG	AA	AG	AA	AG	GG	GG	GG	AA	AG	AG	GG
765	Gga_rs13505193	19647313	3	6457338	0.9211563	GG	AG	GG	GG	GG	GG	GG	GG	AG	GG	AG	GG	GG	GG	AG	GG	GG	GG	AG	GG	GG	GG	GG	GG	GG	GG	AG	GG	AG	AG	GG	GG	GG	AG	GG	AA	GG	GG	GG	GG	AG	GG	GG	GG
766	Gga_rs13505234	37606328	3	6297028	0.8275393	AA	AA	AA	AA	AA	AA	AA	AA	AG	AA	AA	AA	AA	AA	AA	AA	AA	AA	AA	AA	AA	AA	AA	AA	AA	AA	AA	AA	AA	AA	AA	AA	AA	AG	AA	AA	AA	AA	AA	AA	AA	AA	AA	AA
767	Gga_rs13505346	36712411	3	6010155	0.8554261	AA	AG	AA	AG	AG	AA	AA	AG	AG	AA	AG	AA	AG	AG	AG	AG	AA	AA	AG	AG	AA	AG	AG	AA	AG	AA	AG	AA	AG	AG	AA	AG	AA	AG	AA	GG	AG	AA	AA	AG	AG	AA	AG	AA
768	Gga_rs13505603	27628408	13	17622709	0.8082243	AA	AG	AG	AG	AG	AG	AA	AG	AG	AA	AA	AA	AG	AA	AG	AA	AG	AA	NA	AG	AG	AA	AA	AA	AG	AA	AA	AA	AA	AA	AG	AA	AA	AA	AG	AA	AA	AA	AA	AA	AA	AA	AA	AA
769	Gga_rs13505642	27668301	13	17752715	0.7955766	AG	AG	AG	AA	AA	AG	AG	AA	AA	AG	AG	AA	AA	AA	AA	AA	AA	AG	AA	AA	AA	AG	AA	AG	AA	AG	AA	GG	AA	GG	AA	AA	GG	AA	AG	AG	AA	AG	GG	AA	AA	AA	AA	AA
770	Gga_rs13505669	27675397	13	17793698	0.8296325	GG	GG	GG	GG	GG	GG	GG	GG	GG	GG	GG	GG	GG	GG	GG	GG	GG	GG	GG	GG	GG	GG	GG	GG	GG	GG	GG	GG	GG	GG	GG	GG	GG	GG	GG	GG	GG	GG	GG	GG	GG	GG	GG	GG
771	Gga_rs13505767	13600357	13	17991191	0.4801871	AG	GG	AG	GG	AG	AG	AG	AG	AG	GG	GG	GG	GG	GG	GG	AG	GG	AG	AG	AG	GG	GG	AA	AG	AG	AG	AG	AG	AA	GG	AG	AA	GG	AG	AG	GG	AG	AG	GG	AG	AG	AG	AG	AA
772	Gga_rs13505793	27720332	13	18045994	0.7844251	GG	GG	GG	GG	GG	GG	GG	GG	GG	GG	GG	GG	GG	GG	GG	GG	GG	GG	GG	GG	GG	GG	AG	GG	GG	AG	GG	GG	GG	GG	GG	GG	GG	GG	GG	GG	GG	GG	GG	GG	GG	GG	AG	GG
773	Gga_rs13505813	28618311	13	18143055	0.9016498	GG	GG	GG	GG	GG	GG	GG	GG	GG	GG	GG	GG	GG	GG	GG	GG	GG	GG	GG	GG	GG	GG	AG	GG	GG	GG	GG	GG	GG	GG	AG	AG	GG	GG	AG	GG	GG	AG	GG	GG	GG	AG	GG	GG
774	Gga_rs13505882	28691326	13	18638796	0.9194325	GG	AG	GG	AG	GG	GG	AG	GG	GG	AG	GG	AG	AG	AG	GG	AG	GG	GG	GG	GG	GG	AG	GG	GG	GG	GG	AG	GG	AG	GG	GG	GG	GG	AG	GG	AG	AG	GG	GG	AG	AG	GG	AG	GG
775	Gga_rs13505928	29683336	18	186023	0.9369351	GG	GG	GG	GG	GG	GG	GG	GG	GG	GG	GG	GG	GG	GG	GG	GG	GG	GG	GG	GG	GG	GG	GG	GG	GG	GG	GG	GG	GG	GG	GG	GG	GG	GG	GG	GG	GG	GG	GG	GG	GG	GG	GG	GG
776	Gga_rs13505943	29693313	18	274806	0.7811135	AA	AA	AA	AA	AA	AA	AA	AA	AA	AA	AA	AA	AA	AA	AA	AA	AA	AA	AA	AA	AA	AA	AA	AA	AA	AA	AA	AA	AA	AA	AA	AA	AA	AA	AA	AA	AA	AA	AA	AA	AA	AA	AA	AA
777	Gga_rs13505957	29711391	18	376102	0.8927518	AA	AG	AA	AA	AG	AA	AA	AA	AG	AA	AG	AA	AA	AA	AA	AA	AA	AA	AA	AA	AA	AA	AA	AA	AA	AA	AA	AA	AA	AG	AA	AA	AA	AA	AA	AA	AA	AA	AG	AA	AG	AA	AA	AA
778	Gga_rs13506030	38649422	18	615438	0.8284692	GG	GG	GG	GG	GG	GG	GG	GG	GG	GG	GG	GG	GG	GG	GG	GG	GG	GG	GG	GG	GG	GG	GG	GG	GG	GG	GG	GG	GG	GG	GG	GG	GG	GG	GG	GG	GG	GG	GG	GG	GG	GG	GG	GG
779	Gga_rs13506050	30612414	18	662345	0.8733845	GG	GG	AG	GG	AG	GG	GG	GG	GG	AG	GG	GG	GG	GG	GG	AA	GG	GG	GG	GG	GG	GG	GG	GG	GG	GG	GG	GG	AG	AG	GG	GG	AG	GG	GG	GG	GG	AG	AG	GG	AG	AG	GG	GG
780	Gga_rs13506082	30615360	18	706718	0.790502	GG	NA	AG	GG	AG	GG	AG	GG	GG	AG	GG	GG	GG	GG	GG	AA	GG	GG	GG	GG	GG	GG	GG	GG	GG	GG	GG	AG	AG	AG	GG	GG	AG	GG	GG	GG	GG	AA	AG	GG	AG	AG	GG	GG
781	Gga_rs13506093	38653305	18	751452	0.9241236	GG	GG	GG	GG	AG	GG	GG	GG	GG	AG	GG	GG	AG	AG	AG	GG	GG	GG	GG	GG	GG	GG	GG	GG	GG	GG	AG	GG	GG	AG	GG	GG	GG	AG	GG	GG	GG	GG	GG	GG	AG	GG	GG	GG
782	Gga_rs13506127	30624362	18	900922	0.7116954	AA	NA	AC	AA	AA	NA	AC	AC	CC	CC	AC	AA	AC	AC	CC	CC	AA	AA	NA	CC	AC	CC	CC	CC	CC	CC	AC	CC	AC	AA	AA	AC	CC	CC	AC	AC	AA	CC	CC	AC	AA	CC	CC	AA
783	Gga_rs13506196	30633382	18	1063391	0.8662836	AG	AG	GG	AG	AG	GG	AG	AA	AG	AG	AG	AA	AA	AA	AG	GG	AA	AG	AG	AA	AG	AA	AA	GG	AA	AA	AA	AA	AG	AG	AA	AG	AG	AA	AA	AG	AA	AG	GG	AA	AG	AG	AA	AG
784	Gga_rs13506254	30637300	18	1143013	0.8178017	AA	AA	AC	AA	AC	AA	AA	AA	AA	AC	AA	AA	AA	AC	AA	CC	AA	AA	AA	AA	AA	AA	AA	AA	AA	AA	AA	AA	AC	AA	AA	AA	AC	AC	AA	AA	AA	AC	AC	AA	AC	AC	AA	AA
785	Gga_rs13506335	30654331	18	1378718	0.7973439	GG	GG	GG	GG	GG	GG	GG	GG	GG	GG	GG	GG	GG	GG	GG	GG	GG	GG	GG	GG	GG	GG	GG	GG	GG	GG	GG	GG	GG	GG	GG	GG	GG	GG	GG	GG	GG	GG	GG	GG	GG	GG	GG	GG
786	Gga_rs13506648	39622389	18	2081352	0.7917575	AG	GG	AG	GG	AG	GG	GG	AG	GG	AG	GG	GG	GG	GG	GG	GG	GG	GG	GG	AG	AG	AG	GG	GG	AG	AG	GG	AG	GG	GG	AG	GG	AG	GG	AG	GG	GG	GG	GG	GG	GG	AG	AG	GG
787	Gga_rs13506832	31608323	18	2504992	0.9086594	AG	AG	AG	AA	AA	AA	AG	AG	GG	AG	AG	AA	AG	AG	GG	GG	AG	AG	AG	AA	AG	AG	AG	AA	AA	AG	AG	AG	AG	AG	AA	AG	AA	GG	AA	AG	AG	GG	AG	AG	AA	AG	AG	AA
788	Gga_rs13506847	31609424	18	2515203	0.9250616	AG	AG	AG	GG	AA	AG	AG	AA	AG	AA	GG	GG	AG	AG	AG	AA	AG	AG	AA	AA	AA	AA	AA	AA	AA	AA	AG	AA	AG	GG	AG	AG	AA	AA	AA	AA	GG	AA	AA	AG	GG	AA	AG	GG
789	Gga_rs13506949	39651419	18	2869115	0.7134432	GG	NA	AG	AG	GG	AA	AG	AG	AA	GG	AG	AA	AG	AG	GG	GG	AA	AG	GG	GG	GG	GG	GG	AA	GG	GG	AG	GG	AG	AG	AG	AG	GG	AG	GG	AG	AG	GG	AG	AA	AA	GG	GG	AG
790	Gga_rs13506960	39654357	18	2917548	0.81922	AG	NA	AG	GG	AA	AG	AG	AG	GG	GG	AG	GG	GG	GG	AA	GG	GG	GG	GG	AG	AG	AG	GG	AA	AG	AG	GG	AA	GG	AG	GG	GG	AG	GG	GG	AG	AG	GG	AG	GG	GG	AG	GG	GG
791	Gga_rs13507010	39657391	18	3031804	0.8152679	AG	NA	GG	GG	GG	GG	GG	GG	GG	GG	GG	GG	GG	GG	GG	GG	GG	GG	GG	GG	GG	GG	GG	GG	GG	GG	GG	GG	GG	GG	GG	GG	GG	GG	GG	GG	GG	GG	GG	GG	GG	GG	GG	GG
792	Gga_rs13507022	31643348	18	3064413	0.7978843	AG	AG	AG	AA	GG	AG	AA	AA	AA	GG	AA	AA	AA	AA	AA	GG	AA	AG	NA	AG	AG	AA	AG	GG	AG	AG	AA	AA	AG	AA	AG	AA	GG	AA	GG	AG	AA	GG	AA	AA	AA	AG	AG	AG
793	Gga_rs13507077	31701313	18	3170701	0.9286719	AG	NA	AG	GG	GG	AG	AG	AG	AG	AA	GG	GG	AG	GG	GG	AA	GG	AG	AG	AG	AG	GG	GG	AA	AG	GG	AG	AG	AG	GG	GG	GG	AG	AG	GG	AA	GG	GG	GG	AG	GG	GG	GG	GG
794	Gga_rs13507124	31660394	18	3328060	0.8999233	AG	AG	AG	AA	AG	AA	AA	AA	AG	GG	AG	AA	AA	AG	AA	GG	AA	AG	AG	AG	AG	AG	AG	AA	AG	AA	AA	AA	AG	AA	AA	AG	AA	AG	AA	AA	AA	AA	AA	AA	AA	AA	AA	AA
795	Gga_rs13507129	31661374	18	3342968	0.7979406	AA	AA	AA	AA	AA	AA	AA	AG	AG	AA	AA	AA	AG	AA	AA	AA	AA	AA	AA	AA	AA	AA	AA	AA	AA	AA	AG	AA	AA	AA	AA	AA	AA	AG	AA	AG	AA	AA	AA	AG	AA	AA	AA	AA
796	Gga_rs13507150	39672396	18	3399456	0.9140778	GG	GG	GG	GG	GG	GG	GG	GG	GG	GG	GG	GG	GG	GG	GG	GG	GG	GG	GG	GG	GG	GG	GG	GG	GG	GG	GG	GG	GG	GG	GG	GG	GG	GG	GG	GG	GG	GG	GG	GG	GG	GG	GG	GG
797	Gga_rs13507274	31687356	18	3645687	0.8829519	AA	NA	AG	AA	AA	NA	AA	AA	AA	AA	AA	AA	AA	AA	AA	AA	AA	AA	AA	AA	AA	AA	AA	GG	AA	AA	AA	AA	AA	AA	AA	AA	AG	AA	AA	AG	AA	AA	AA	AA	AA	AA	AA	AA
798	Gga_rs13507576	32681408	18	4489616	0.8284267	GG	AG	GG	AG	GG	AG	GG	GG	GG	GG	GG	GG	GG	AG	GG	GG	AG	GG	GG	GG	GG	GG	AG	GG	GG	AG	GG	GG	GG	GG	GG	GG	GG	AG	GG	AG	AG	AA	GG	GG	GG	AG	AA	GG
799	Gga_rs13507599	32702308	18	4613497	0.7554306	AG	AG	AA	GG	AA	AG	GG	AA	AA	AA	AG	GG	GG	GG	AG	AA	GG	AG	AG	AG	AG	AG	GG	AA	AG	AG	GG	AG	AG	GG	GG	AG	AA	AG	AA	GG	GG	GG	AG	AG	GG	AG	GG	AG
800	Gga_rs13507707	33618409	18	4892847	0.7852725	AA	AG	AG	AG	AA	AG	AG	AA	AG	AA	AG	AG	AG	AG	AG	AA	AG	AG	AG	AA	AG	AA	AA	AA	AA	AA	AG	AA	AG	AG	GG	AA	AA	AA	AA	AA	AG	AA	AG	AG	GG	AA	AA	AG
801	Gga_rs13507752	33627345	18	4953456	0.8058131	AA	AG	AG	AG	AG	AA	AG	AG	AG	AA	AA	AA	AG	AA	AA	AA	AA	AA	AG	AG	AA	AG	AG	GG	AG	AA	AG	AG	AA	AA	AA	AG	GG	AG	GG	AG	AG	AA	AG	AG	AA	AA	AG	AG
802	Gga_rs13507933	33715396	18	5551957	0.9285282	GG	GG	GG	GG	AG	AG	GG	AG	GG	GG	GG	AG	GG	AG	GG	GG	AG	GG	AG	GG	AG	GG	AG	AA	GG	AG	GG	GG	GG	GG	GG	AG	GG	GG	AA	GG	GG	AA	GG	GG	GG	AA	AG	GG
803	Gga_rs13507949	33723394	18	5638229	0	NA	NA	NA	NA	NA	NA	NA	NA	NA	NA	NA	NA	NA	NA	NA	NA	NA	NA	NA	NA	NA	NA	NA	NA	NA	NA	NA	NA	NA	NA	NA	NA	NA	NA	NA	NA	NA	NA	NA	NA	NA	NA	NA	NA
804	Gga_rs13508120	34623327	18	6069783	0.9163321	AA	NA	AG	AA	AA	AG	AG	AA	AA	AA	AG	GG	AG	GG	AA	AA	AG	AG	AG	AA	AG	AG	GG	AA	AA	AG	AG	AG	AA	AA	AA	AG	AG	AG	AA	GG	AG	GG	GG	AA	AA	AG	AG	AA
805	Gga_rs13508142	34626302	18	6100804	0.8418164	AA	AC	AA	AA	AC	AA	AA	AA	AA	CC	AA	AC	AC	AC	AA	AC	AA	AC	NA	AA	AA	AA	AA	CC	AA	AA	AC	AA	CC	AC	AC	AA	AA	NA	CC	CC	AC	AA	AA	AC	AA	AA	AA	AA
806	Gga_rs13508222	34637391	18	6341023	0.8099389	AG	AG	AG	AA	AA	GG	AG	AG	AA	GG	AG	AG	AG	GG	AA	AG	AG	AG	AG	AG	GG	GG	GG	AA	AG	AG	AG	AG	GG	GG	AG	GG	AG	AG	AA	GG	AG	GG	GG	AG	AA	GG	AG	AA
807	Gga_rs13508282	34649342	18	6496305	0.914979	AA	AG	AA	AA	AA	AA	AA	AA	AA	AA	AA	AA	AA	AA	AA	AA	AA	AA	AA	AA	AA	AA	AA	AA	AA	AA	AA	AA	AA	AA	AA	AA	AA	AA	AA	AA	AA	AA	AA	AA	AA	AA	AA	AA
808	Gga_rs13508299	34654420	18	6550851	0.9239966	AA	AG	GG	AG	AG	GG	AG	AG	AG	GG	AG	GG	AG	AA	AG	AG	AG	AA	GG	AA	GG	AA	AA	AG	AA	AA	AG	AA	GG	GG	GG	AG	GG	AG	GG	AA	AA	AA	GG	AG	GG	AG	AA	AG
809	Gga_rs13508356	41689302	18	6705091	0.8478246	AA	AA	AA	AC	AA	AA	AA	AA	AA	AA	AA	AA	AA	AA	AA	AA	AA	AA	AA	AA	AA	AA	AA	AA	AA	AA	AA	AA	AA	AA	AA	AA	AA	AA	AA	AA	AA	AA	AA	AA	AA	AA	AC	AA
810	Gga_rs13508381	34672314	18	6786564	0.8169676	AG	AG	GG	AG	GG	GG	GG	GG	GG	GG	GG	AG	GG	GG	GG	GG	GG	GG	GG	AG	GG	AG	GG	GG	AG	GG	GG	GG	GG	GG	GG	GG	GG	GG	GG	GG	GG	GG	GG	GG	GG	GG	AG	GG
811	Gga_rs13508405	34675389	18	6840142	0.8872957	GG	AG	AG	AG	AG	AG	GG	GG	GG	AA	AG	AG	GG	GG	AG	AG	GG	GG	AA	GG	AG	GG	GG	AG	GG	GG	GG	GG	AA	AG	AA	GG	AA	GG	AA	GG	GG	GG	AG	AG	GG	GG	AG	GG
812	Gga_rs13508467	34685381	18	6959746	0.9202717	AG	AG	GG	AG	AA	GG	GG	AG	AG	GG	AG	GG	AG	AG	AG	AG	GG	AG	GG	AG	GG	GG	GG	AG	AG	AG	AG	AG	GG	GG	GG	GG	GG	AG	AA	AA	AG	GG	AG	AG	GG	GG	AG	AG
813	Gga_rs13508487	34693306	18	7091046	0.8180968	GG	AG	AA	AA	GG	AA	AA	AG	AG	AA	AG	GG	AG	AA	AA	AG	AG	AG	AA	GG	AA	AG	AG	AA	GG	GG	AG	AG	AA	AA	AA	AA	AA	AG	AG	GG	AA	GG	GG	AG	AA	AG	AG	AA
814	Gga_rs13508550	42616364	18	7281873	0	NA	NA	NA	NA	NA	NA	NA	NA	NA	NA	NA	NA	NA	NA	NA	NA	NA	NA	NA	NA	NA	NA	NA	NA	NA	NA	NA	NA	NA	NA	NA	NA	NA	NA	NA	NA	NA	NA	NA	NA	NA	NA	NA	NA
815	Gga_rs13508567	34705364	18	7293112	0.7341523	AG	AG	AG	AA	AG	AG	AG	AA	AA	GG	GG	AG	AG	AG	GG	AG	AG	AA	AG	AG	AG	GG	GG	AG	AG	AG	AG	AG	AG	AG	AG	AG	GG	AA	AG	GG	AG	GG	GG	AA	AA	AG	AG	AG
816	Gga_rs13508633	35620414	18	7478312	0.8263747	CC	CC	CC	CC	CC	CC	CC	CC	CC	CC	CC	CC	CC	CC	CC	CC	CC	CC	CC	CC	CC	CC	CC	CC	CC	CC	CC	CC	CC	CC	CC	CC	CC	CC	CC	CC	CC	CC	CC	CC	CC	CC	CC	CC
817	Gga_rs13508639	35625301	18	7527552	0.854625	AC	AC	CC	AC	AC	AA	CC	AA	AC	AA	AA	AA	AC	AC	AA	AC	AC	CC	AC	AC	AA	AC	AC	AC	AC	AC	AC	AC	AC	AA	AC	AC	AC	AA	AC	AA	AC	AA	AA	AC	CC	AA	AA	AC
818	Gga_rs13508675	35644371	18	7609674	0.8178149	GG	AG	GG	GG	AG	NA	AG	AG	GG	AA	AG	AG	AG	AG	AG	AG	AG	GG	AG	AG	AA	AA	AA	AG	AG	AG	AG	AG	AG	AA	AG	AA	AG	AG	AG	AA	AG	AA	AA	GG	GG	AA	AG	GG
819	Gga_rs13508774	35673300	18	7856229	0.9408814	AG	GG	AG	GG	GG	GG	GG	AG	AG	GG	GG	AG	GG	GG	GG	GG	GG	GG	AG	GG	GG	GG	GG	AG	GG	GG	GG	GG	GG	GG	GG	GG	AG	AG	GG	GG	AG	GG	GG	AG	GG	GG	GG	GG
820	Gga_rs13508957	35713356	18	8089126	0.9336782	AG	AA	AG	AA	AG	AG	AG	GG	AG	AA	AA	AG	AG	AA	AA	AA	AG	AA	AA	AA	AG	AG	GG	AG	AA	AG	GG	AG	AA	AG	AA	GG	AG	GG	AG	GG	AG	GG	AG	AG	AA	GG	AG	AA
821	Gga_rs13508981	42691363	18	8135718	0.8581843	AA	NA	AA	AA	AG	AG	AA	AG	AG	GG	AG	AA	AG	GG	AG	AG	AG	AG	AG	AA	GG	AA	AG	AG	AA	AG	AG	AG	AG	AG	AG	AA	AG	AG	AG	GG	AG	GG	AG	AG	AA	AG	AG	AG
822	Gga_rs13509027	36604325	18	8242288	0.8743397	AG	AG	AG	AG	AG	GG	AG	GG	AG	GG	GG	AG	AG	GG	AG	AG	AG	AG	GG	AA	GG	AG	GG	GG	AA	AG	AG	AG	AG	GG	AG	GG	GG	GG	AG	GG	GG	GG	GG	AG	AA	GG	GG	AG
823	Gga_rs13509037	36605377	18	8271292	0.8578455	AA	NA	AA	AG	AA	GG	AA	GG	AG	GG	GG	AG	AA	GG	GG	AG	AA	AG	AG	AA	AG	AA	AA	AA	AA	AA	AA	AA	AG	GG	AG	AG	AG	GG	AA	AA	AG	AA	AG	AG	AA	AG	AG	AG
824	Gga_rs13509086	36608343	18	8374434	0.9079438	GG	GG	GG	GG	GG	GG	GG	AG	AG	GG	GG	GG	GG	GG	GG	GG	GG	GG	GG	GG	GG	GG	GG	GG	GG	GG	GG	GG	GG	GG	GG	GG	GG	AG	GG	GG	GG	GG	GG	AG	GG	GG	GG	GG
825	Gga_rs13509104	43601415	18	8439165	0.8107761	GG	GG	GG	AG	AG	GG	AG	GG	GG	GG	AG	AG	AG	AG	GG	GG	AG	AG	NA	GG	AG	AG	AA	AG	GG	AG	AG	AG	GG	GG	GG	AG	GG	GG	AG	AA	AG	AA	AA	GG	GG	AG	AA	GG
826	Gga_rs13509109	36615311	18	8458048	0.8784665	GG	AG	GG	GG	AG	AG	GG	AG	AG	AA	AG	AG	AG	AG	AG	AG	AG	GG	AA	GG	AA	GG	AG	AA	GG	AG	AA	AG	AG	AG	AG	GG	AG	AG	AG	AA	AG	AA	AG	AG	GG	AG	AG	AG
827	Gga_rs13509208	36633388	18	8722904	0.8914024	AG	AG	AG	AG	AG	AG	AG	AA	AG	GG	AG	AA	AG	AG	AG	GG	AG	AG	GG	GG	AG	AG	AA	AG	GG	AG	AA	AG	GG	AA	GG	AA	AG	AA	AG	AA	AG	AA	AA	AG	GG	AA	AA	GG
828	Gga_rs13509236	36636386	18	8770493	0.8564678	CC	CC	CC	CC	CC	NA	CC	CC	CC	CC	CC	AC	CC	AA	CC	CC	CC	AC	CC	CC	CC	CC	CC	CC	CC	CC	AC	CC	CC	CC	CC	CC	CC	CC	CC	CC	CC	CC	CC	CC	CC	CC	CC	CC
829	Gga_rs13509281	36643344	18	8865187	0	NA	NA	NA	NA	NA	NA	NA	NA	NA	NA	NA	NA	NA	NA	NA	NA	NA	NA	NA	NA	NA	NA	NA	NA	NA	NA	NA	NA	NA	NA	NA	NA	NA	NA	NA	NA	NA	NA	NA	NA	NA	NA	NA	NA
830	Gga_rs13509385	36662412	18	9193623	0.8453355	AA	AG	AG	AG	AA	AG	AG	GG	AG	AA	GG	GG	AA	AG	GG	AA	AG	AA	AG	AA	AG	AG	AG	AA	AA	AA	AG	AA	AA	AG	AG	AG	GG	GG	AA	AA	GG	AA	AG	AG	AA	AG	AG	AG
831	Gga_rs13509877	44638414	1	106346151	0.8296147	GG	AG	GG	AG	GG	GG	AG	GG	AG	GG	GG	GG	AA	GG	GG	GG	AG	GG	GG	GG	GG	GG	GG	GG	GG	GG	AG	GG	GG	AG	AG	AG	GG	GG	AG	AG	GG	AG	AG	AA	GG	AG	AG	GG
832	Gga_rs13509925	44642382	1	106440546	0.8314143	AA	NA	AA	AA	AA	AA	AA	AA	AA	AA	AA	AA	AA	AA	AA	AA	AA	AA	AA	AA	AA	AA	AA	AA	AA	AA	AA	AA	AG	AA	AG	AA	AA	AA	AA	AA	AA	AA	AA	AA	AA	AA	AA	AA
833	Gga_rs13509947	50615410	1	106455683	0.8971626	AG	AG	AG	AG	AG	AA	AG	AA	GG	AA	AG	AA	GG	AG	AA	AA	AG	GG	AG	AA	AG	AA	AA	AA	AA	AA	GG	AA	AG	GG	AA	AG	AA	AG	AG	GG	AA	GG	AG	GG	AA	AG	AG	AA
834	Gga_rs13509996	44648394	1	106664182	0.80991	GG	GG	GG	GG	GG	GG	GG	GG	GG	GG	GG	GG	GG	GG	GG	GG	GG	GG	GG	GG	GG	GG	GG	GG	GG	GG	GG	GG	GG	GG	GG	GG	GG	GG	GG	GG	GG	GG	GG	GG	GG	GG	GG	GG
835	Gga_rs13510032	50646322	1	106899649	0.9093361	AG	NA	AA	AA	AA	AA	AA	AA	AA	AA	AA	AA	AA	AG	AA	AA	AA	AG	AG	AA	AG	AG	AG	AA	AA	AA	AG	AA	AG	AG	AA	AA	AA	AG	AA	AG	AA	AA	AA	AA	AA	AA	AA	AA
836	Gga_rs13510044	44667380	1	106954292	0.906174	GG	NA	AG	AG	AG	AG	AG	AG	GG	GG	GG	AG	GG	GG	AA	GG	AG	GG	AG	GG	AG	AA	AA	AA	GG	AA	GG	AA	AG	GG	AG	AG	AG	AG	AG	GG	AG	GG	GG	GG	AG	AG	AG	AG
837	Gga_rs13510067	44671317	1	107087322	0.9129881	GG	NA	GG	GG	AG	GG	GG	GG	GG	GG	AG	GG	GG	GG	GG	GG	GG	GG	GG	GG	GG	AG	AG	GG	GG	GG	GG	GG	AG	GG	GG	GG	GG	GG	GG	GG	GG	AG	GG	GG	GG	GG	GG	GG
838	Gga_rs13510102	20711362	1	107248316	0.9153864	AA	AG	GG	GG	AG	AG	GG	AG	GG	AA	AA	AG	GG	AA	GG	AA	GG	AG	AG	AA	AG	GG	GG	GG	AA	GG	AG	GG	AG	AG	GG	GG	AG	AG	GG	AG	AG	AG	AG	GG	GG	GG	GG	AG
839	Gga_rs13510120	44675318	1	107290073	0.901729	GG	GG	AG	GG	AG	GG	GG	GG	AG	GG	AG	GG	GG	AG	GG	GG	GG	GG	GG	AG	GG	GG	GG	GG	AG	GG	GG	GG	GG	GG	GG	GG	GG	GG	GG	GG	GG	AG	GG	GG	AG	GG	GG	GG
840	Gga_rs13510438	44698377	1	107971331	0.8952608	AA	NA	AA	AA	AG	AA	AG	AA	AA	AA	AA	AA	AA	AA	AA	AA	AA	AG	AA	AA	AA	AA	AA	AA	AA	AA	AA	AA	AA	AG	AA	AG	AA	AA	AA	AA	AA	AG	AA	AG	AA	AA	AA	AA
841	Gga_rs13510950	45625383	1	109052667	0.8847002	AA	NA	AA	AA	AA	AA	AG	AA	AG	AA	AA	AA	AG	AA	AA	AA	AG	AG	AA	AG	AA	AA	AG	AA	AG	AA	AA	AA	AA	AG	AG	AA	AA	AA	AA	AA	AA	AA	AA	GG	AA	AA	AA	AA
842	Gga_rs13510965	45630317	1	109090090	0.8960747	GG	GG	AG	GG	GG	GG	GG	GG	AA	GG	GG	GG	AG	AG	GG	GG	AG	GG	GG	AG	GG	GG	GG	GG	AG	GG	GG	GG	GG	GG	GG	GG	GG	GG	GG	GG	GG	GG	GG	AG	GG	GG	GG	GG
843	Gga_rs13511014	45636327	1	109224431	0.8474503	CC	NA	AC	AC	AC	CC	CC	CC	AC	CC	CC	CC	CC	AC	AA	AC	AC	CC	AC	AC	AC	CC	AC	AC	AC	AC	CC	AC	AC	CC	AC	AC	CC	CC	CC	CC	AC	AA	CC	CC	CC	CC	AC	AA
844	Gga_rs13511286	16687393	1	109737936	0.814932	AA	AA	AA	AA	AG	AA	AA	AA	AA	AA	AA	AA	AA	AA	AA	AG	AA	AA	AA	AA	AA	AA	AA	AA	AA	AA	AA	AA	AA	AA	AA	AA	AA	AA	AA	AA	AA	AG	AA	AA	AA	AA	AA	AA
845	Gga_rs13511365	45675303	1	109989220	0.7916159	GG	NA	GG	GG	GG	GG	GG	GG	GG	GG	GG	GG	GG	GG	AG	GG	GG	GG	GG	GG	GG	GG	GG	GG	GG	GG	GG	GG	AG	GG	GG	GG	GG	GG	GG	GG	GG	GG	GG	GG	GG	GG	GG	GG
846	Gga_rs13511392	45675362	1	110034202	0.7699102	AA	NA	AA	AG	AG	AA	AG	GG	AG	AA	AA	AA	AG	AA	AG	AA	GG	AA	AG	AA	GG	AA	AG	AG	AA	AG	AA	AG	AG	AA	AA	AG	AG	AA	AG	AA	AG	AG	AA	AG	AA	AG	AG	GG
847	Gga_rs13511457	45679329	1	110116604	0.9276221	AA	AA	AA	AA	AA	AA	AA	AA	AA	AA	AA	AA	AA	AA	AA	AA	AA	AA	AA	AA	AA	AA	AA	AA	AA	AA	AA	AA	AA	AA	AA	AA	AA	AA	AA	AA	AA	AA	AA	AA	AA	AA	AA	AA
848	Gga_rs13511616	45695306	1	110476918	0.8204702	GG	AG	AG	AG	GG	AG	AG	AG	GG	GG	AG	GG	GG	GG	AG	GG	AG	GG	AG	AG	AG	AG	AA	AA	AG	AA	GG	AA	AG	AG	AG	AG	AG	AG	GG	GG	AG	AG	AG	GG	AA	GG	AG	AA
849	Gga_rs13511734	45702415	1	110836503	0.9321471	AG	GG	GG	AG	GG	GG	AG	AG	GG	GG	GG	AG	GG	AG	GG	GG	AG	AG	AA	GG	AG	GG	AG	AG	GG	AG	AG	AG	GG	AG	GG	AG	GG	AG	GG	AG	AG	AG	GG	GG	GG	GG	AG	AA
850	Gga_rs13511789	45714428	1	110961396	0.7679809	GG	GG	AG	AG	GG	GG	GG	AG	AA	GG	GG	GG	AG	GG	GG	GG	AG	GG	GG	GG	AG	GG	GG	GG	GG	GG	GG	GG	GG	GG	GG	GG	AG	GG	GG	GG	GG	GG	GG	AG	GG	GG	AG	GG
851	Gga_rs13511810	45722352	1	110995324	0.9120983	AA	AA	AA	AA	AA	AA	AA	AA	AA	AA	AA	AA	AA	AA	AA	AA	AA	AG	AA	AA	AA	AA	AA	AA	AA	AA	AA	AA	AA	AA	AA	AA	AA	AA	AA	AA	AA	AA	AA	AG	AA	AA	AA	AA
852	Gga_rs13511819	45722364	1	111029396	0.9361793	AA	AA	AA	AC	AA	AA	AA	AA	AA	AA	AA	AA	AA	AC	AA	AA	AA	AA	AA	AC	AA	AA	AA	AA	AC	AA	AA	AA	AA	AA	AA	AA	AC	AA	AA	AA	AA	AA	AA	AA	AA	AA	AC	AA
853	Gga_rs13512010	46614374	1	111473375	0.813716	NA	AG	AG	AA	AG	GG	AG	AG	AG	GG	GG	AG	GG	NA	AG	GG	AG	AA	AA	GG	AG	GG	AG	AG	GG	AG	AG	AG	AG	NA	GG	AG	AG	NA	AG	AG	AG	AG	GG	AG	GG	AG	AA	AA
854	Gga_rs13512273	46641309	1	112065827	0.9003177	AG	NA	AA	GG	GG	AG	GG	AG	AA	GG	AG	GG	GG	AG	GG	GG	GG	AG	GG	AA	AG	AG	AG	AG	AA	AG	GG	GG	GG	AG	AG	AG	AG	AG	GG	GG	GG	GG	AG	AA	AA	GG	GG	GG
855	Gga_rs13512686	46677353	1	112791888	0.8848334	GG	NA	GG	GG	AG	AG	GG	GG	GG	AA	AG	AG	AG	GG	GG	AG	GG	GG	GG	GG	GG	AG	GG	GG	GG	GG	AG	GG	AG	GG	GG	GG	GG	GG	GG	AG	AG	GG	AG	GG	GG	AG	GG	GG
856	Gga_rs13512787	46697421	1	113081233	0.9249207	AA	NA	AA	AA	AA	AA	AA	AA	AA	AA	AA	AG	AA	AA	AG	AA	AA	AA	AA	AA	AA	AA	AA	AA	AA	AA	AA	AA	AG	AA	AA	AA	AA	AA	AA	AA	AA	AA	AA	AA	AA	AA	AA	AA
857	Gga_rs13512934	46708340	1	113350771	0.9165031	GG	GG	GG	GG	GG	GG	GG	GG	GG	GG	GG	GG	GG	GG	GG	GG	GG	GG	GG	GG	GG	GG	GG	GG	GG	GG	GG	GG	GG	GG	GG	GG	GG	AG	GG	GG	GG	GG	GG	GG	GG	GG	GG	GG
858	Gga_rs13513038	39604308	4	30973097	0.8645091	GG	AA	AG	AA	AA	AA	AA	AG	GG	AA	AG	AA	GG	AA	AG	AG	AA	AA	AG	AG	AG	AA	AA	AG	AG	AG	GG	AG	AA	GG	AG	AA	AG	GG	AA	AG	AA	AG	AG	GG	AA	AA	AA	AA
859	Gga_rs13513078	39612404	4	31065981	0.8653862	AA	AA	AG	AA	AA	AG	AA	AG	AA	AA	AA	AA	AG	AA	AG	AA	AA	AA	GG	AG	AG	AG	AA	AA	AG	AG	AA	AA	AA	AA	AA	AA	AA	AA	AA	AA	AA	AA	AG	AA	GG	AA	AA	AG
860	Gga_rs13513102	46645378	4	31184369	0.9044451	AA	AA	AA	AA	AA	AA	AA	AA	AA	AA	AA	AA	AA	AA	AA	AA	AA	AA	AA	AA	AA	AA	AA	AA	AA	AA	AA	AA	AA	AA	AA	AA	AA	AA	AA	AA	AA	AA	AA	AA	AA	AA	AA	AA
861	Gga_rs13513104	46650405	4	31200165	0.8073252	AA	AG	AA	GG	GG	AA	GG	AA	AA	AA	AG	AG	AG	AG	GG	AG	GG	AG	AG	GG	GG	AG	GG	AG	GG	AA	AA	AG	GG	AA	AG	GG	AG	AA	GG	AG	GG	AG	AG	AA	AA	GG	GG	AG
862	Gga_rs13513158	39626317	4	31334830	0.9413866	GG	AA	AG	AA	AA	AA	AA	AG	GG	AA	AG	AG	AG	AG	AA	AG	AA	AG	AA	AA	AA	AA	AA	AG	AA	AG	GG	AG	AA	GG	AG	AA	AG	GG	AA	AG	AA	AG	AG	GG	AA	AA	AA	AA
863	Gga_rs13513195	39627381	4	31368933	0.8795148	GG	NA	GG	GG	AG	GG	AG	GG	GG	AA	GG	GG	GG	AG	GG	GG	AA	AG	GG	AG	GG	GG	GG	GG	AG	GG	GG	GG	AA	GG	AG	GG	AG	GG	AG	AG	GG	AG	GG	GG	GG	AG	GG	GG
864	Gga_rs13513662	39699389	4	32549395	0.9121563	GG	GG	GG	GG	GG	GG	GG	GG	GG	GG	GG	GG	GG	GG	GG	GG	GG	GG	GG	GG	GG	GG	GG	GG	GG	GG	GG	GG	GG	GG	GG	GG	GG	GG	GG	GG	GG	GG	GG	GG	GG	GG	GG	GG
865	Gga_rs13513791	39700408	4	32636487	0.8474173	CC	AC	CC	CC	AC	CC	AC	CC	CC	AA	CC	AC	AC	AC	AC	AC	AA	AC	AC	AC	AC	CC	AC	CC	AC	CC	CC	CC	AA	CC	AC	CC	AC	CC	AC	CC	CC	AC	AA	CC	CC	AC	AC	CC
866	Gga_rs13514004	47623331	4	33233170	0.9113116	GG	AG	GG	AA	GG	GG	GG	AG	AG	AA	GG	AG	GG	GG	AG	GG	AG	GG	GG	AG	GG	GG	AG	AA	AG	GG	GG	AG	GG	GG	GG	AA	AG	AG	AG	GG	GG	GG	GG	AA	GG	GG	AG	GG
867	Gga_rs13514191	47645401	4	33565877	0.9153322	AA	AC	AC	CC	AC	CC	AC	CC	AC	CC	AA	AC	AA	AC	CC	AA	CC	AC	AC	CC	AA	AC	AC	CC	CC	AC	AA	AC	CC	AA	AC	CC	CC	AC	CC	AC	AA	AC	AC	CC	CC	AC	AC	AC
868	Gga_rs13514268	47659300	4	33834522	0.9066435	CC	CC	CC	CC	AC	CC	CC	CC	CC	CC	CC	CC	AC	CC	CC	CC	AC	AC	AC	AC	AC	CC	CC	CC	AC	CC	CC	CC	AA	CC	CC	CC	AC	CC	CC	AC	CC	AC	CC	CC	CC	AC	CC	CC
869	Gga_rs13514388	47682423	4	34211175	0.8508628	CC	CC	CC	CC	CC	CC	CC	CC	CC	CC	CC	CC	CC	CC	CC	CC	CC	CC	CC	CC	CC	CC	CC	CC	CC	CC	CC	CC	CC	CC	CC	CC	CC	CC	CC	CC	CC	CC	CC	CC	CC	CC	CC	CC
870	Gga_rs13514521	47702323	4	34551829	0.9099172	GG	NA	AG	AG	AG	AA	GG	AG	GG	GG	AG	GG	AG	GG	AG	GG	AG	AG	GG	AA	GG	AG	GG	GG	AA	AG	AG	AG	AA	AG	GG	GG	AG	GG	GG	AG	GG	GG	AG	GG	AA	AG	AG	AG
871	Gga_rs13514647	47710375	4	34676223	0.8999656	CC	CC	CC	CC	CC	CC	CC	CC	CC	CC	CC	CC	AC	CC	CC	CC	CC	CC	AC	CC	AC	CC	CC	CC	CC	CC	CC	CC	CC	CC	CC	CC	CC	CC	CC	CC	CC	CC	CC	CC	CC	CC	CC	CC
872	Gga_rs13514685	47712307	4	34744658	0.6996641	AA	AG	AA	AG	AG	AA	AG	AG	AG	GG	AA	AG	AG	AG	AG	AA	AG	AA	GG	AA	GG	AA	AG	GG	AA	AA	AA	AA	AA	AG	AG	GG	AG	AG	GG	AA	AG	AG	AA	GG	AA	AG	AA	AG
873	Gga_rs13514692	47712397	4	34779481	0.8188514	AA	AA	AA	AA	AA	AA	AA	AA	AA	AA	AA	AA	AG	AA	AA	AA	AA	AA	AG	AG	AG	AA	AA	AA	AG	AA	AA	AA	AA	AA	AA	AA	AA	AA	AA	AA	AA	AA	AA	AA	AA	AA	AA	AA
874	Gga_rs13514704	47713343	4	34820778	0.7444232	GG	AG	AG	AA	AG	AA	AA	AA	AG	AA	GG	AG	AG	AA	AG	GG	AG	AG	AA	AG	AA	AG	AG	AA	AG	AA	GG	AA	GG	AG	AG	AA	AG	AG	AA	GG	AG	AA	GG	AG	AA	AG	AG	AA
875	Gga_rs13514715	47717319	4	34867349	0.8514301	CC	AC	CC	AC	AC	CC	AA	AC	AC	AA	CC	AC	CC	AC	AC	CC	AC	CC	AC	CC	AC	CC	AC	AA	CC	AC	CC	AC	CC	AC	AC	AA	AC	AC	AA	CC	AC	AA	CC	AC	CC	AC	CC	AC
876	Gga_rs13514851	47723394	4	35055420	0.9213995	AA	NA	AA	AA	GG	AA	GG	AG	AG	GG	AG	AG	GG	AA	AA	AA	AG	AG	GG	GG	GG	AA	AA	AG	GG	AG	AG	AG	GG	GG	AG	AA	GG	AG	AG	AG	AG	GG	AA	AG	AA	GG	AA	AG
877	Gga_rs13514923	48602356	4	35159759	0.8255732	AA	AG	AG	AG	GG	GG	GG	GG	AG	GG	AG	AG	GG	AG	AG	AA	AG	GG	GG	GG	GG	AG	AA	AG	GG	GG	AG	GG	GG	GG	AG	AA	GG	GG	AG	AG	AG	GG	AG	AG	GG	GG	AG	GG
878	Gga_rs13515154	48623401	4	35590347	0.6128423	AA	AA	AA	AA	GG	AA	AA	AG	AG	AA	AG	AA	AG	AG	AA	AA	AG	GG	AA	GG	AG	AA	AA	AA	GG	AA	AG	AA	GG	GG	AA	AA	AG	GG	AA	AG	AG	AA	AA	AG	AA	GG	AA	AG
879	Gga_rs13515200	48631310	4	35662704	0.9350218	CC	AC	AC	AA	AA	AA	CC	AA	AC	CC	AA	CC	AC	AC	AC	CC	AA	AC	CC	AA	AC	AA	AC	AC	AA	AC	AC	AC	AA	AA	CC	AA	AC	AC	AC	AC	AA	CC	CC	AC	AA	AA	AC	AA
880	Gga_rs13515208	48633420	4	35697322	0.8470997	CC	CC	CC	CC	AC	AC	CC	CC	CC	CC	CC	CC	CC	CC	CC	CC	CC	CC	CC	AC	AC	CC	CC	CC	AC	CC	CC	CC	CC	CC	CC	CC	CC	CC	CC	CC	AC	CC	CC	CC	CC	AC	CC	AC
881	Gga_rs13515242	48636424	4	35779917	0.7650931	GG	AG	GG	AA	GG	GG	AG	GG	GG	GG	AG	GG	GG	AG	AG	GG	AG	GG	AG	GG	GG	AG	AG	AA	GG	GG	GG	AG	GG	GG	AG	AA	GG	GG	AA	GG	AG	GG	GG	GG	GG	GG	AG	GG
882	Gga_rs13515370	48648353	4	36044258	0.9273839	AA	AG	AG	GG	AA	AG	AG	AG	AA	AA	AG	AA	AG	AG	GG	AA	AG	AA	GG	AA	AG	AG	AG	GG	AA	AG	AA	AG	AA	AA	AG	GG	AA	AA	GG	AA	AG	AA	AG	AA	GG	AA	AG	AG
883	Gga_rs13515421	40636388	4	36148463	0.8359293	CC	CC	CC	CC	CC	CC	CC	CC	CC	CC	CC	CC	CC	CC	CC	CC	CC	CC	CC	CC	CC	CC	CC	CC	CC	CC	CC	CC	CC	CC	CC	CC	CC	CC	CC	CC	CC	CC	CC	CC	CC	CC	CC	CC
884	Gga_rs13515728	48705318	4	36802993	0.8556024	GG	GG	GG	GG	GG	GG	GG	GG	GG	GG	GG	GG	GG	GG	GG	GG	GG	GG	GG	AG	GG	GG	GG	GG	AG	GG	GG	GG	GG	GG	GG	GG	GG	GG	GG	GG	GG	GG	GG	GG	GG	GG	GG	GG
885	Gga_rs13515775	48714396	4	36958928	0.8508628	GG	NA	AG	GG	AG	AG	GG	AG	AG	GG	GG	GG	AG	AG	AG	AG	AG	AA	GG	AG	GG	AG	GG	GG	AG	AG	AG	GG	GG	AA	AG	GG	AG	AA	GG	AA	GG	GG	GG	AG	AA	AG	GG	AG
886	Gga_rs13515807	49600311	4	37066200	0.8513581	AA	AA	AA	AA	AG	AA	AA	AG	AG	AA	AA	AA	AG	AG	AG	AG	AG	GG	AA	GG	AA	AA	AA	AA	GG	AA	AG	AA	AA	GG	AG	AA	AG	GG	AA	GG	AA	AA	AA	AG	AA	AG	AA	AA
887	Gga_rs13515820	49605425	4	37153856	0.9358172	AA	NA	AG	AA	AA	AG	AA	AA	AA	AA	AA	AA	AA	AA	AA	AA	AA	AA	AA	AA	AA	AG	AA	AA	AA	AG	AA	AA	AA	AA	AA	AA	AA	AA	AA	AA	AA	AA	AA	AA	GG	AA	AA	AG
888	Gga_rs13515848	40643380	4	37450227	0.8924895	AA	AG	AG	AA	AG	AG	AA	AG	GG	AA	AA	AA	GG	AG	AA	AG	AG	GG	AG	GG	AG	AA	AA	AA	GG	AA	AG	AA	AA	GG	AG	AA	AG	GG	AA	GG	AA	AA	AA	AG	AA	AG	AA	AA
889	Gga_rs13515952	49656306	4	38074235	0.8186674	AG	AG	GG	GG	AG	GG	GG	AG	AG	AA	AG	AG	GG	AG	AG	AA	AG	AA	GG	AG	GG	GG	AG	GG	AG	GG	GG	GG	AG	AG	AG	GG	AA	AA	GG	AA	AG	AA	AG	AA	GG	AG	AG	GG
890	Gga_rs13516094	49668382	4	38351324	0.8801503	AG	NA	GG	GG	GG	GG	GG	GG	GG	AA	GG	AG	GG	AG	AA	AA	GG	AG	GG	GG	GG	GG	AG	GG	GG	GG	GG	GG	AA	GG	AG	GG	AG	AG	GG	GG	AG	AA	AA	AG	GG	GG	AG	GG
891	Gga_rs13516098	49670403	4	38423077	0.8758073	AA	AG	AG	AA	AA	AG	AA	AA	AG	AA	AA	AA	AG	AA	GG	AA	AA	AA	AG	AA	AG	AA	AA	AA	AA	AA	AA	AA	AG	AA	AA	AA	AA	AA	AA	AA	AA	AA	AG	AA	AA	AA	AA	AA
892	Gga_rs13516148	49695365	4	38842092	0.915098	GG	AG	AA	GG	GG	AA	AG	GG	AG	GG	GG	AG	AG	GG	AA	GG	GG	GG	GG	AG	GG	AG	AG	GG	AG	AA	AG	AG	AG	AG	GG	GG	GG	GG	GG	GG	GG	AG	AG	GG	AA	GG	AG	AG
893	Gga_rs13516194	49702300	4	39093053	0.9070762	AG	AG	AG	AA	AG	AG	AG	AG	GG	GG	AA	GG	AA	AG	GG	GG	AA	AG	AA	AA	AA	AA	AG	AA	AA	AG	AA	AG	GG	AA	AG	AA	AG	GG	AA	AA	AG	GG	GG	GG	AA	AA	AG	AA
894	Gga_rs13516461	40670392	4	40115709	0.9190914	AG	GG	AG	AA	AG	AG	AG	AG	AG	GG	AA	GG	AG	AA	AG	AG	AG	AA	AA	AG	AA	AG	AG	AA	AG	GG	AG	AG	AG	AG	AA	AA	AG	AG	AA	AA	AG	GG	AG	GG	GG	AA	AG	AG
895	Gga_rs13516467	40671312	4	40137867	0.7410416	AA	NA	GG	AA	AA	GG	AA	AA	AG	AA	AA	AA	GG	AA	AA	AA	GG	AG	AG	AG	AG	AG	AA	AA	AG	AG	AG	AA	AA	GG	AA	AA	AG	AA	AA	GG	AA	AA	AA	AA	GG	AG	AA	AG
896	Gga_rs13516487	50662343	4	40205013	0.8688782	AA	NA	AG	AA	AA	AG	AA	AA	AA	AA	AA	AA	AG	AA	AA	AA	AG	AA	AA	AA	AA	GG	AA	AA	AA	AG	AG	AA	AA	AG	AA	AA	AA	AA	AA	AA	AA	AA	AA	AA	GG	AA	AA	AG
897	Gga_rs13516508	40676395	4	40245067	0.835916	AG	AG	AA	GG	AG	AA	AG	AG	AA	AA	GG	AA	AA	AG	AA	AA	AA	AA	AG	AA	AG	AA	AG	GG	AA	AA	AG	AG	AA	AA	AG	GG	AA	AA	GG	AA	AG	AA	AA	AA	AA	AG	AG	AG
898	Gga_rs13516607	50677425	4	40508820	0.88433	AG	AA	AG	AA	AG	AG	AA	AA	AG	AA	AA	AA	AA	AA	AA	AA	AA	AA	AA	AA	AA	AA	AA	AA	AA	AA	AG	AA	AA	AA	AA	AA	AA	AA	AA	AA	AA	AA	AA	AA	AA	AA	AA	AA
899	Gga_rs13516840	40687317	4	40771731	0.8520674	AA	AG	AG	AG	AG	AG	AG	AG	AG	AG	AG	AG	AG	AG	AG	AA	AG	AG	AA	AG	AA	GG	AG	AG	AG	GG	AG	AG	AG	AG	AG	AG	AG	AG	AA	AG	AG	AG	AG	AG	GG	AA	AG	AG
900	Gga_rs13516886	50695349	4	40889705	0.8480362	AA	AA	AA	AA	AA	AA	AA	AA	AA	AA	AA	AA	AA	AA	AA	AA	AA	AA	AA	AA	AA	AA	AA	AA	AA	AA	AA	AA	AA	AA	AA	AA	AA	AA	AA	AA	AA	AA	AA	AA	AA	AA	AA	AA
901	Gga_rs13517301	51630370	4	41974805	0.9277681	AA	AA	AA	AA	AA	AA	AA	AA	AA	AA	AA	AA	AA	AA	AA	AA	AA	AA	AA	AA	AA	AA	AA	AA	AA	AA	AA	AA	AA	AA	AA	AA	AA	AA	AA	AA	AA	AA	AA	AA	AA	AA	AA	AA
902	Gga_rs13517348	51642347	4	42150298	0.8369502	AG	AG	AG	AG	AA	AG	AG	GG	AG	GG	AG	GG	GG	GG	AG	GG	GG	GG	AG	AG	AG	AG	AG	AA	AG	GG	AG	AG	GG	GG	AG	AG	AA	GG	AA	AG	AG	GG	GG	GG	GG	AG	AG	AG
903	Gga_rs13517394	51655394	4	42355969	0.8299083	AG	AG	AG	AG	AG	AA	AG	GG	GG	GG	AG	GG	AG	AG	AG	GG	AA	AA	AG	AA	AG	GG	AG	AG	AA	AG	AA	AG	GG	AA	AG	AG	AA	AG	AA	AA	AG	GG	GG	GG	AA	AA	AG	AA
904	Gga_rs13517411	51657350	4	42383094	0.8218273	AG	NA	AA	AG	GG	GG	AG	AA	AA	AA	AG	AA	AA	AA	AG	AA	AA	AA	AG	AG	AG	AA	AG	AG	AG	AA	GG	AG	AA	AA	AG	AG	GG	AA	GG	AG	AG	AA	AA	AA	NA	AG	AG	GG
905	Gga_rs13517429	51662384	4	42520509	0.8957705	AA	AA	AA	AA	AA	AA	AA	AA	AA	AA	AA	AA	AA	AA	AA	AA	AA	AA	AA	AA	AA	AG	AA	AA	AA	AA	AA	AA	AA	AA	AA	AA	AA	AA	AA	AA	AA	AA	AA	AA	AA	AA	AA	AA
906	Gga_rs13517477	41610309	4	42725427	0.8350826	AA	AA	AA	AA	AA	AA	AA	AA	AA	AA	AA	AA	AA	AA	AA	AA	AA	AA	AA	AA	AA	AA	AA	AA	AA	AA	AA	AA	AA	AA	AA	AA	AA	AA	AA	AA	AA	AA	AA	AA	AA	AA	AA	AA
907	Gga_rs13517500	51683357	4	42994333	0.8315882	AA	AA	AA	AA	AA	AA	AA	AA	AA	AA	AA	AA	AA	AA	AA	AA	AA	AA	AA	AA	AA	AA	AA	AA	AA	AA	AA	AA	AA	AA	AA	AA	AA	AA	AA	AA	AA	AA	AA	AA	AA	AA	AA	AA
908	Gga_rs13517516	51686347	4	43099066	0.8346159	AG	AG	AG	AG	AG	AA	AG	GG	GG	GG	AG	GG	AG	AG	AG	GG	AG	AG	AG	GG	AG	GG	AG	AG	GG	AG	AA	AG	GG	GG	AG	AG	AA	AG	AA	AG	AG	GG	GG	GG	AA	AG	AG	AA
909	Gga_rs13517835	42603336	4	44250685	0.926942	AA	AA	AG	AA	AA	AA	AA	AA	AG	AA	AA	AA	AA	AA	AA	AA	AA	AA	AA	AG	AA	AG	AA	AG	AG	AA	AA	AA	AA	AA	AA	AA	AA	AA	AA	AA	AA	AA	AA	AA	AA	AA	AA	AA
910	Gga_rs13517893	42619352	4	44478055	0.8098714	CC	CC	CC	CC	CC	CC	CC	CC	CC	CC	CC	CC	CC	CC	CC	CC	CC	CC	CC	CC	CC	CC	CC	CC	CC	CC	CC	CC	CC	CC	CC	CC	CC	CC	CC	CC	CC	CC	CC	CC	CC	CC	CC	CC
911	Gga_rs13517906	10622338	4	44560703	0.8174083	AA	AA	AA	AA	AA	AA	AA	AA	AA	AA	AA	AA	AA	AA	AA	AA	AA	AA	AA	AA	AA	AA	AA	AA	AA	AA	AA	AA	AA	AA	AA	AA	AA	AA	AA	AA	AA	AA	AA	AA	AA	AA	AA	AA
912	Gga_rs13517986	10633367	4	44848312	0.8293141	AC	AC	AA	AC	AC	AC	AC	AC	AC	AA	AC	AA	AA	AA	AC	AA	AA	AA	AC	AC	AC	AC	AA	AC	AC	AA	AC	AC	AA	AA	AC	AA	CC	AC	CC	AC	AC	AA	AA	AC	AA	AC	AC	AC
913	Gga_rs13518379	10684348	4	46231529	0.8851101	AG	AG	GG	AA	AA	AG	AA	AA	AG	GG	AG	AG	GG	GG	AG	AG	GG	GG	AG	GG	AG	AG	AG	GG	GG	AG	AG	AA	GG	GG	AA	AG	AA	AG	AG	AG	AG	AG	GG	AG	GG	AG	AG	AG
914	Gga_rs13518544	10697397	4	46571777	0.8764155	GG	NA	AG	AG	AG	AG	AG	AG	GG	AG	AG	AG	AG	AA	AG	GG	AA	AA	GG	AG	GG	AG	AA	AG	AG	AA	AG	AG	AG	GG	AG	AA	GG	AG	GG	AG	GG	AG	GG	GG	AA	AG	AG	AG
915	Gga_rs13518749	10723357	4	47102567	0.8349202	AG	AG	GG	GG	AG	AG	AG	AG	AG	AG	GG	GG	GG	GG	AG	GG	GG	AG	AG	GG	AG	GG	GG	GG	GG	GG	AG	GG	GG	AG	AG	GG	AA	AG	AG	GG	AG	AG	GG	AG	GG	AA	GG	AG
916	Gga_rs13518806	11605312	4	47196238	0.887088	AA	AA	AA	AA	AA	AA	AA	AA	AA	AA	AA	AA	AA	AA	AA	AG	AA	AA	AA	AA	AA	AG	AG	AG	AA	AA	AA	AA	AA	AA	AA	AG	AA	AA	AA	AA	AA	AA	AA	AA	AA	AA	AA	AA
917	Gga_rs13519237	44681354	4	47959042	0.889576	AG	AG	AA	AG	AG	AG	AG	AG	AA	GG	AG	GG	AA	GG	AG	AG	AG	GG	AG	AA	AA	AG	AG	AA	AA	GG	AA	AG	GG	AA	AG	AG	AA	AG	AA	AG	AG	GG	AG	AG	AG	AG	GG	AG
918	Gga_rs13519369	44710322	4	48309650	0	NA	NA	NA	NA	NA	NA	NA	NA	NA	NA	NA	NA	NA	NA	NA	NA	NA	NA	NA	NA	NA	NA	NA	NA	NA	NA	NA	NA	NA	NA	NA	NA	NA	NA	NA	NA	NA	NA	NA	NA	NA	NA	NA	NA
919	Gga_rs13519458	44722415	4	48443914	0.833792	CC	CC	CC	CC	CC	CC	AC	CC	CC	CC	CC	AC	AC	CC	CC	CC	AC	CC	CC	AC	AC	AC	AC	CC	AC	AA	CC	AC	CC	CC	CC	CC	CC	CC	CC	AC	CC	AC	CC	CC	CC	CC	AC	CC
920	Gga_rs13519519	45609411	4	48539356	0.7994907	GG	AG	AG	AG	GG	GG	GG	GG	GG	GG	AG	GG	GG	AG	AG	GG	GG	AG	GG	GG	GG	GG	GG	AG	GG	GG	GG	AG	AG	GG	GG	GG	GG	AG	AG	GG	GG	GG	AG	GG	AG	GG	GG	GG
921	Gga_rs13519568	45624376	4	48683212	0.8679444	AA	AA	AG	AA	AA	AA	AA	AA	AG	AA	AA	AA	GG	AA	AA	AA	AG	AA	AA	GG	AG	AA	AA	AA	GG	AA	AG	AA	AA	AA	AA	AA	AA	AA	AA	AG	AA	AA	AA	AA	AA	AA	AA	AA
922	Gga_rs13520130	11676398	4	49326097	0.8955384	AG	AG	AG	AA	AA	AG	AA	AA	AA	AG	AA	AG	AA	AA	AG	AG	AA	AG	AG	AA	AA	AA	AA	AA	AA	AA	AA	AA	GG	AA	AA	AA	AA	AA	AA	AA	AG	AG	GG	AA	GG	AG	AG	AG
923	Gga_rs13520414	11706321	4	50093674	0.8995737	AA	AA	AA	AA	AA	AA	AG	AA	AG	AA	AA	AG	AA	AA	AA	AA	AG	AA	AA	AA	AA	AG	AG	AA	AA	GG	AA	AG	AA	AA	AA	AA	AA	AA	AA	AG	AA	AG	AA	AA	AA	AA	AG	AA
924	Gga_rs13520450	11709332	4	50168171	0.8170353	AA	AG	AA	AA	AG	AA	AG	AA	AA	AA	AG	AG	AG	AA	AA	AG	AG	AA	AA	AG	AG	AG	AG	AG	AG	GG	AA	AG	AA	AA	AA	AA	AG	AA	AG	AG	AA	AG	AA	AA	AA	AA	AG	AA
925	Gga_rs13520713	12619408	4	50886737	0.7996094	AA	AA	AA	AG	AA	AG	AA	AG	AA	AG	AG	AA	AA	AG	AA	AG	AA	AA	AA	AA	AA	AA	AA	AA	AA	AA	AA	AA	AA	AA	AA	AG	AA	AA	AA	AA	AA	AA	AG	AG	AA	AA	AA	AA
926	Gga_rs13520772	12622389	4	50991126	0.7674839	GG	NA	GG	AG	GG	AG	GG	AG	GG	AG	AG	GG	AG	AG	AG	GG	AG	GG	GG	AA	AG	GG	GG	GG	AA	GG	AG	GG	AG	GG	GG	AG	GG	GG	GG	AG	GG	GG	AG	GG	GG	GG	GG	GG
927	Gga_rs13520944	12639327	4	51341512	0.723284	CC	CC	AC	AC	AC	AC	CC	AC	CC	CC	AC	CC	AC	AC	CC	AC	AC	AC	CC	AC	CC	AC	CC	CC	AC	AC	AC	CC	CC	CC	CC	AC	AC	AC	CC	AA	CC	AC	AA	AC	CC	AC	CC	CC
928	Gga_rs13521016	12645334	4	51487028	0.8093796	GG	GG	AG	GG	AG	GG	GG	GG	GG	GG	AG	GG	AG	AG	GG	AG	GG	AG	AG	GG	GG	AG	AG	AA	GG	AG	GG	GG	GG	GG	GG	GG	AG	AG	AG	AG	GG	AG	AG	AG	GG	AG	GG	GG
929	Gga_rs13521195	45708364	4	51669500	0.7909827	GG	GG	GG	AG	AG	NA	GG	AG	GG	GG	AG	GG	GG	GG	GG	GG	GG	GG	GG	GG	GG	GG	GG	GG	GG	GG	GG	GG	GG	GG	GG	AG	AG	GG	GG	GG	GG	AG	AG	GG	GG	AG	GG	GG
930	Gga_rs13521202	12656379	4	51743851	0.9273758	GG	GG	GG	GG	AG	GG	GG	GG	GG	AG	AG	GG	GG	AG	GG	GG	GG	GG	AG	GG	GG	GG	AG	AA	GG	GG	GG	AG	GG	GG	GG	GG	AG	GG	GG	GG	GG	AG	GG	GG	AG	AG	GG	GG
931	Gga_rs13521235	12660354	4	51861792	0.7871932	AA	AA	AA	AA	AG	AA	AA	AA	AA	AA	AA	AA	AA	AA	AA	AA	AA	AA	AA	AA	AA	AA	AA	AA	AA	AA	AA	AA	AA	AA	AA	AA	AG	AA	AA	AA	AA	AG	AA	AA	AA	AG	AA	AA
932	Gga_rs13521302	45722369	4	52023314	0.8834532	AA	AA	AA	AA	AA	AA	AA	AA	AA	AA	AA	AA	AA	AA	AA	AA	AA	AA	AA	AA	AA	AA	AA	AA	AA	AA	AA	AA	AA	AA	AA	AA	AA	AA	AA	AA	AA	AA	AA	AA	AA	AA	AA	AA
933	Gga_rs13521373	12675323	4	52218741	0.924517	AA	AA	AA	AA	AG	AA	AA	AA	AA	AA	AA	AA	AA	AA	AA	AA	AA	AA	AA	AA	AA	AA	AA	AA	AA	AA	AA	AA	AA	AA	AA	AA	AG	AA	AA	AA	AA	AG	AA	AA	AA	AG	AA	AA
934	Gga_rs13521481	12684398	4	52533155	0.8155651	AA	AA	AA	AA	AA	NA	AA	NA	NA	AA	AA	AA	AA	AA	AA	AA	AA	AA	AA	AA	AA	AA	AA	AA	AA	AA	AA	AA	AA	AA	NA	NA	AA	AA	NA	AA	AA	AA	AA	AA	AA	AA	AA	NA
935	Gga_rs13521588	12693300	4	52768948	0.9153644	CC	NA	AC	AC	AC	NA	AC	AC	CC	AA	AA	AC	AC	AA	AC	AA	NA	AC	AC	AA	AC	CC	AA	AA	AA	AC	AC	AC	CC	AC	AC	AC	AC	AC	AC	AC	CC	AA	AA	AC	AC	AC	AC	CC
936	Gga_rs13521814	12719413	4	53375709	0.8833748	AG	AG	AG	GG	GG	GG	AG	GG	GG	GG	GG	AG	GG	GG	AG	AG	AA	AG	AG	GG	GG	GG	AG	GG	GG	AG	AG	AG	AG	AG	AG	GG	GG	AG	GG	AG	AG	AG	GG	AG	AG	GG	AG	GG
937	Gga_rs13521930	13605386	4	53641320	0.8219145	AA	AA	AG	NA	GG	AG	AA	NA	AA	AG	GG	AA	AG	AG	AA	AA	AA	AA	AG	AG	AG	AG	NA	GG	AG	AG	AA	AA	AA	AA	AA	AG	AG	AA	NA	AG	AG	AG	AG	AA	AA	GG	AA	AG
938	Gga_rs13521963	46699427	4	53833480	0.9046061	AA	AA	AA	AA	AA	AA	AA	AA	AA	AA	AA	AA	AA	AA	AA	AA	AA	AA	AA	AA	AA	AA	AA	AA	AA	AA	AA	AA	AA	AA	AA	AA	AA	AA	AA	AA	AA	AA	AA	AA	AA	AA	AA	AA
939	Gga_rs13522046	13621320	4	54138324	0.9389927	AA	AA	AA	AA	AA	AA	AC	AA	AA	AC	AA	AA	AA	AC	AC	AA	AC	AA	AA	AA	AA	AA	AC	AA	AA	AC	AC	AC	AA	AC	AC	AA	AA	AA	AA	AC	AA	AC	AA	AA	AA	AA	AC	AA
940	Gga_rs13522144	46701362	4	54381612	0.9276916	GG	GG	AG	GG	GG	GG	GG	GG	GG	GG	AG	GG	AG	GG	GG	GG	GG	GG	AG	AG	GG	AG	AG	AG	AG	AG	GG	GG	GG	GG	GG	GG	GG	GG	GG	AG	GG	GG	GG	GG	GG	GG	GG	GG
941	Gga_rs13522688	13673409	4	55714579	0.8562267	AG	AG	AG	AA	AG	AA	GG	AA	AA	AG	AG	AA	AA	GG	AG	AG	AA	AA	AG	AA	AG	AA	GG	AG	AA	AG	AG	AG	AA	AG	GG	AA	AG	AA	AG	AG	AA	AG	AA	GG	AA	AA	AG	AA
942	Gga_rs13522695	13674360	4	55760501	0.7762871	AA	AA	AA	AA	AA	AA	AA	AA	AA	AA	AA	AA	AA	AA	AA	AA	AA	AA	AA	AA	AA	AA	AA	AA	AA	AA	AA	AA	AA	AA	AA	AA	AA	AA	AA	AA	AA	AA	AA	AA	AA	AA	AA	AA
943	Gga_rs13522771	13680320	4	56039692	0.818752	GG	GG	GG	GG	GG	GG	GG	GG	GG	GG	GG	GG	GG	GG	GG	GG	GG	GG	GG	GG	GG	GG	GG	GG	GG	GG	GG	GG	GG	GG	GG	GG	GG	GG	GG	GG	GG	GG	GG	GG	GG	GG	GG	GG
944	Gga_rs13523062	13722331	4	56905938	0.8336732	AG	AG	AG	AA	GG	AA	AG	AA	AA	AA	AG	AA	GG	AG	AA	AG	AG	AA	AG	AG	AG	AG	AG	AG	AG	AG	AA	AA	AA	AG	AG	AA	AG	AA	GG	AG	AG	AA	AA	GG	AA	AG	AA	AG
945	Gga_rs13523114	14605385	4	57166820	0.8079994	CC	CC	CC	CC	CC	CC	CC	CC	CC	CC	CC	CC	CC	CC	CC	CC	CC	CC	CC	CC	CC	CC	CC	CC	CC	CC	CC	CC	CC	CC	CC	CC	CC	CC	CC	CC	CC	CC	CC	CC	CC	CC	CC	CC
946	Gga_rs13523411	14637398	4	57973963	0.8641407	GG	NA	GG	GG	GG	GG	GG	GG	GG	GG	GG	GG	AG	GG	GG	GG	AG	GG	GG	AG	GG	GG	GG	GG	AG	GG	GG	GG	GG	AG	GG	GG	GG	GG	GG	GG	GG	GG	GG	GG	GG	GG	GG	GG
947	Gga_rs13523435	14643376	4	58056552	0.8430438	AC	AC	AC	AA	CC	AC	AC	AC	CC	AA	AC	AA	CC	CC	AC	AC	AC	AA	AC	CC	CC	AC	AC	AC	CC	AC	CC	AC	AC	AC	AC	AA	CC	AC	CC	CC	AC	AC	AC	CC	AC	CC	AA	AC
948	Gga_rs13523456	14644385	4	58075092	0.8640255	AA	AA	AG	AA	AA	AA	AA	AG	AG	AA	AG	AA	AG	AG	AG	AA	AA	AA	AG	AG	AA	AG	AG	AG	AG	AG	AG	AA	AG	AA	AA	AA	AG	AG	AA	AA	AA	AG	AG	AA	AA	AG	AA	AA
949	Gga_rs13523462	14645300	4	58107231	0.9066915	AA	AA	AA	AG	AG	AA	AA	AG	AA	AA	AA	AA	AA	AA	AA	AA	AA	AA	AA	AA	AG	AA	AA	AA	AA	AA	AA	AA	AA	AA	AA	AG	AA	AA	AG	AA	AG	AA	AG	AA	AA	AG	AA	GG
950	Gga_rs13523721	14664418	4	58598228	0.8407239	GG	NA	GG	GG	GG	GG	GG	GG	GG	GG	GG	GG	AA	GG	GG	GG	AG	GG	GG	AG	GG	AG	GG	GG	AG	GG	AG	GG	GG	GG	GG	GG	GG	GG	GG	GG	GG	GG	GG	GG	GG	GG	GG	GG
951	Gga_rs13523871	14684373	4	59067891	0.8849189	GG	NA	AG	GG	AG	GG	GG	AG	AG	GG	AG	GG	AA	AG	GG	GG	AG	AG	AG	AA	AG	AG	AG	AG	AA	AG	AG	GG	GG	GG	GG	GG	AG	AA	AG	GG	AG	AG	GG	GG	GG	AA	GG	AG
952	Gga_rs13524268	14711413	4	60086711	0.8569703	AA	AA	AA	AA	AA	AG	AA	AA	AG	AA	AA	AA	AG	AA	AG	AA	AA	AA	AA	AG	AG	AG	AA	AA	AG	AA	GG	AG	AG	AA	AA	AA	AG	AA	AA	GG	AA	AG	AG	AA	AG	AG	AA	AA
953	Gga_rs13524434	15612394	4	60440695	0.9095283	AA	AG	GG	AA	AG	AG	AG	AG	AG	AG	AG	AA	GG	AG	AG	AA	AG	AA	NA	GG	GG	GG	GG	AG	GG	GG	GG	GG	AG	AG	AG	AG	AG	AG	AG	GG	AG	GG	AA	AA	GG	GG	AG	AG
954	Gga_rs13524502	15625347	4	60646504	0.8851115	AG	AA	AA	AA	AG	AG	AG	AA	AA	AG	AA	AA	AA	AG	AA	GG	AA	AG	AA	AA	AG	AA	AA	AG	AA	AA	AG	AG	AA	AG	AG	AA	GG	AG	AG	GG	AA	AG	AA	GG	AG	AG	AA	AA
955	Gga_rs13524600	15660427	4	61048360	0.8858687	AC	NA	AC	AC	AC	AA	AC	CC	AC	AC	AC	AA	AC	CC	AA	CC	AC	AC	AC	AC	AA	AA	AC	CC	AC	AC	AA	AA	AA	AC	AC	AC	AC	CC	AC	AA	AA	AA	AC	CC	AC	AA	AA	AC
956	Gga_rs13524605	15662375	4	61088893	0.8524158	GG	NA	AA	AG	AG	AG	AG	AA	AG	AG	AG	GG	AG	AG	AA	GG	AG	GG	AA	AG	AA	AG	AA	AG	AG	AA	AG	AA	AA	AG	AG	AA	AG	AG	AG	AA	AG	AA	AA	GG	AA	AA	AG	AA
957	Gga_rs13524672	15682421	4	61383235	0.912392	AA	NA	AG	GG	AG	GG	AG	AG	AG	AG	AA	AG	AA	AA	GG	AA	AG	AG	AG	AA	GG	AG	AG	AA	AA	AG	AG	GG	GG	AG	AG	GG	AG	AA	AG	GG	AG	GG	GG	AA	AG	GG	GG	GG
958	Gga_rs13524700	15687409	4	61439746	0.900059	AG	AG	GG	AG	GG	AA	GG	GG	AG	GG	AG	AA	AG	GG	GG	GG	AG	AG	GG	AG	AG	AG	GG	GG	AG	GG	AA	AG	GG	GG	GG	GG	GG	GG	GG	AG	AG	GG	GG	GG	AG	GG	AG	GG
959	Gga_rs13524718	15695353	4	61513626	0.9224124	AC	AA	AC	AA	AA	AA	AA	AC	AC	AA	CC	AC	AC	AC	AA	AA	AA	AA	AC	CC	AA	AC	AC	AC	CC	AC	AC	AA	AA	AA	AA	AA	AC	AC	AA	AA	AC	AC	AA	AA	AC	AC	AA	AA
960	Gga_rs13525357	34622397	3	108766930	0.8876451	AC	AA	CC	AA	AC	AC	CC	AC	AA	AC	AA	CC	CC	AA	AA	AC	AC	AA	CC	AC	CC	AA	AC	AC	AC	CC	AC	CC	AC	AC	AA	AC	AC	AA	CC	CC	AC	AC	AA	AC	AC	AC	AC	AA
961	Gga_rs13525423	31706423	3	109033362	0.889401	AA	AA	AG	AA	AA	AA	AA	AA	AA	AG	AA	AG	AA	AA	AA	AG	AG	AA	AG	AA	AA	AA	AA	AG	AA	AA	AA	AG	AG	AA	AA	AA	AA	AA	AA	AA	AA	AA	AA	AA	AA	AA	AA	AA
962	Gga_rs13525538	32609343	3	109373789	0.9039801	AG	GG	AG	AG	AA	AG	AA	AG	GG	AA	GG	AG	AA	AG	GG	AG	AG	GG	AA	AA	AA	AG	AG	GG	AA	AA	AA	AG	AA	AG	AG	AG	AA	GG	AA	AA	AG	AG	AG	AG	AA	AA	AG	GG
963	Gga_rs13525787	34659401	3	109822145	0.7903872	AA	NA	AG	AA	AG	AA	AA	AG	GG	AA	AA	AG	AG	AA	AG	AG	AG	AA	AG	AA	AG	AG	AG	AG	AA	AA	AA	AA	AA	AA	AG	AG	AA	AG	AA	AG	AG	AG	AA	GG	AG	AA	AA	AG
964	Gga_rs13525874	34667344	3	109945836	0.8871526	GG	NA	AG	GG	GG	GG	AG	AG	AA	GG	GG	AG	GG	GG	AG	AG	AG	AG	GG	GG	GG	AG	AG	AG	GG	GG	GG	GG	GG	GG	AG	AG	GG	AG	AG	GG	AG	AG	GG	AG	GG	GG	GG	AG
965	Gga_rs13526053	34681354	3	110369951	0.8512504	AG	GG	AG	AG	AG	GG	AG	GG	GG	AG	GG	GG	GG	AG	GG	GG	GG	GG	GG	AA	AG	AG	AG	GG	AA	AA	AG	AA	AG	AG	GG	GG	AA	GG	GG	GG	GG	AG	GG	GG	AG	GG	AG	GG
966	Gga_rs13526117	34686335	3	110504081	0.7941883	GG	GG	GG	GG	GG	GG	AG	GG	GG	GG	GG	GG	GG	GG	GG	GG	GG	GG	GG	GG	GG	GG	GG	GG	GG	GG	GG	GG	GG	GG	GG	GG	GG	GG	AG	GG	GG	GG	GG	GG	GG	GG	GG	GG
967	Gga_rs13526127	34686385	3	110540291	0.8931111	GG	GG	GG	GG	AA	AG	GG	AG	GG	AG	GG	AG	AG	GG	GG	AG	GG	AG	AG	GG	GG	GG	GG	AG	GG	GG	AG	GG	GG	GG	GG	AG	AG	GG	AG	AG	GG	GG	AG	GG	AA	AG	GG	GG
968	Gga_rs13526312	34697339	3	110982215	0.9155344	AA	AA	AA	AA	AG	AA	AG	AA	AA	AA	AA	AG	AA	AA	AA	AA	AA	AG	AG	AA	AG	AG	AA	AG	AA	AA	AA	AA	AA	AA	AA	AA	AG	AA	AG	AA	AA	AA	AA	AG	AG	AA	AA	AA
969	Gga_rs13526324	34698323	3	111029239	0.8801663	AA	AA	AA	AA	AG	AA	AG	AA	AA	AA	AA	AG	AA	AA	AA	AA	AA	AG	AA	AA	AA	AG	AA	AG	AA	AA	AA	AA	AA	AA	AA	AA	AA	AA	AG	AA	AA	AA	AA	AG	AG	AA	AA	AA
970	Gga_rs13526348	32654356	3	111112287	0.8328647	AA	AA	AA	AA	AA	AA	AA	AA	AA	AA	AA	AA	AA	AA	AA	AA	AA	AA	AG	AA	AG	AA	AA	AA	AA	AA	AA	AA	AA	AA	AA	AA	AA	AA	AA	AA	AA	AA	AA	AA	AA	AA	AA	AA
971	Gga_rs13527408	35722327	3	113445251	0.7428295	GG	GG	GG	GG	GG	GG	GG	GG	GG	GG	GG	GG	GG	GG	GG	GG	AG	GG	GG	GG	GG	GG	GG	GG	GG	GG	GG	GG	AG	GG	AG	GG	GG	GG	GG	GG	GG	GG	GG	GG	GG	GG	GG	GG
972	Gga_rs13527414	36602332	3	113576859	0.8537544	GG	GG	GG	GG	GG	GG	AG	GG	AG	GG	GG	GG	GG	GG	GG	GG	AG	GG	GG	GG	GG	GG	GG	GG	GG	GG	GG	GG	AG	GG	AG	GG	AG	GG	AG	GG	GG	GG	GG	GG	GG	GG	GG	GG
973	Gga_rs13527470	18630344	15	7276385	0.9254004	GG	GG	GG	GG	GG	GG	GG	GG	GG	GG	GG	GG	GG	GG	GG	GG	GG	GG	GG	GG	GG	GG	GG	GG	GG	GG	GG	GG	GG	GG	AG	GG	GG	GG	GG	GG	GG	GG	GG	GG	GG	GG	GG	GG
974	Gga_rs13527702	18683394	15	7944693	0.8012106	AC	CC	CC	CC	CC	CC	CC	AC	AC	AC	CC	CC	CC	AC	CC	CC	CC	AC	CC	CC	CC	CC	CC	CC	CC	CC	CC	CC	CC	AC	AC	CC	CC	CC	CC	CC	CC	CC	CC	AC	CC	CC	CC	CC
975	Gga_rs13527741	18688372	15	8010368	0.754818	GG	NA	GG	AG	AG	GG	GG	GG	GG	GG	AG	GG	AG	AG	GG	GG	AG	GG	AG	AG	AG	AA	GG	AG	AG	GG	GG	GG	AA	NA	GG	GG	AG	GG	GG	AG	GG	GG	GG	GG	GG	GG	GG	GG
976	Gga_rs13527777	18691388	15	8072300	0.8683822	AA	AA	AA	AG	AA	GG	AA	AG	AA	AA	AG	AA	AA	AA	AG	AA	AG	AG	AA	AG	AG	AA	AA	AG	AG	AA	AG	AA	AA	AA	AG	AG	AA	AG	AG	AA	AA	AA	AG	AA	AG	AA	AA	AG
977	Gga_rs13527881	23605392	15	8291397	0.9148549	AC	AA	AA	AA	AC	AA	AA	AA	AA	AA	AA	AA	AC	AA	AA	AA	AA	AA	AA	AA	AA	AA	AA	AA	AA	AA	AC	AA	AA	AA	AA	AA	AA	AA	AA	AA	AC	AA	AA	AA	AA	AC	AA	AC
978	Gga_rs13527907	18717419	15	8372606	0	NA	NA	NA	NA	NA	NA	NA	NA	NA	NA	NA	NA	NA	NA	NA	NA	NA	NA	NA	NA	NA	NA	NA	NA	NA	NA	NA	NA	NA	NA	NA	NA	NA	NA	NA	NA	NA	NA	NA	NA	NA	NA	NA	NA
979	Gga_rs13528066	19675368	15	8690689	0.7737888	AA	AG	GG	GG	GG	GG	GG	GG	GG	AA	GG	GG	AG	AG	AG	GG	GG	AG	GG	GG	GG	GG	GG	GG	GG	GG	AG	GG	GG	AG	AG	GG	GG	GG	GG	GG	GG	GG	AG	GG	GG	GG	GG	GG
980	Gga_rs13528138	19717300	15	8920981	0.818628	GG	GG	GG	AG	GG	AA	GG	AA	AG	GG	GG	AG	GG	GG	AG	GG	AG	GG	GG	AG	AG	GG	GG	AG	AG	GG	AG	GG	GG	AG	AG	AG	GG	AG	AG	AG	GG	AG	GG	AA	AG	GG	GG	AG
981	Gga_rs13528149	20602335	15	8997809	0.8763247	AG	NA	GG	GG	GG	GG	GG	GG	GG	AA	GG	GG	GG	AG	AG	GG	GG	AG	GG	GG	GG	GG	GG	GG	GG	GG	GG	GG	GG	AG	GG	GG	GG	GG	GG	GG	GG	GG	AG	GG	GG	GG	GG	GG
982	Gga_rs13528161	20606345	15	9009449	0.9054187	AG	AG	GG	GG	GG	GG	GG	GG	GG	AA	GG	GG	GG	AG	AG	GG	GG	AG	GG	GG	GG	GG	GG	GG	GG	GG	GG	GG	GG	AG	AG	GG	GG	GG	GG	GG	GG	GG	AG	GG	GG	GG	GG	GG
983	Gga_rs13528221	20658338	15	9135723	0.9217131	GG	GG	GG	AG	GG	AA	GG	AG	GG	GG	GG	AG	GG	GG	AG	GG	AG	GG	GG	AG	AG	GG	GG	AG	AG	GG	AG	GG	GG	GG	AG	AG	GG	AG	AG	GG	GG	AG	GG	GG	AG	GG	GG	AG
984	Gga_rs13528272	20681349	15	9248660	0.8853843	AG	GG	AG	GG	GG	GG	GG	GG	GG	GG	GG	AG	AG	AG	GG	AG	GG	GG	GG	GG	GG	GG	GG	GG	GG	AG	AG	GG	GG	GG	GG	GG	GG	GG	GG	AG	GG	GG	GG	GG	GG	GG	GG	GG
985	Gga_rs13528442	20718387	15	9501151	0.884721	CC	NA	AC	AC	CC	AA	CC	AC	CC	AC	CC	AA	CC	AC	AA	AC	AC	CC	NA	AC	AC	CC	CC	AC	AC	AC	AC	CC	CC	CC	AC	AC	CC	AA	NA	CC	CC	AC	AC	CC	AC	CC	CC	AC
986	Gga_rs13528575	21612406	15	9738857	0.886858	NA	NA	AG	AG	AA	AA	AG	AA	AA	AG	AA	AG	GG	AG	AG	AG	AG	AA	AG	AA	AG	GG	AG	AG	AA	AG	NA	AG	AG	AA	AG	AG	AA	AA	AA	NA	AA	AA	AG	AA	AA	AA	AG	AA
987	Gga_rs13528603	21614335	15	9777147	0.8558969	AG	GG	AG	AA	GG	AA	AG	AA	AG	GG	AG	AA	AA	AG	AG	AG	AA	GG	AG	AG	AA	AA	AG	AA	AG	AG	AA	AG	AG	GG	AG	AA	AG	AA	AG	AA	GG	AG	GG	AA	AG	GG	AG	AG
988	Gga_rs13528860	21658370	15	10503784	0.7762446	AG	AG	GG	GG	GG	GG	GG	GG	GG	GG	GG	AG	AG	AG	GG	GG	GG	AG	AG	AG	GG	GG	GG	GG	AG	GG	AG	AG	AG	AG	GG	GG	GG	AA	GG	AG	GG	AG	GG	GG	GG	GG	GG	GG
989	Gga_rs13528863	21658415	15	10514544	0.827174	AG	AG	AG	AG	AG	GG	GG	AG	AG	AG	GG	AG	AG	AA	AG	GG	GG	AA	AG	AG	GG	GG	AG	GG	AG	AA	AG	AG	AG	AA	AG	GG	AA	AA	GG	AA	AA	AA	GG	AA	AG	AG	AG	AG
990	Gga_rs13528884	21667324	15	10600702	0.8289747	AG	AG	AG	AA	AG	AA	GG	AG	GG	AA	AA	AA	GG	AA	AG	AG	AG	AA	AG	AA	AG	GG	AG	AG	AA	AG	AG	AG	AG	AA	AA	AG	AA	AA	AG	GG	AA	GG	AG	GG	AA	AG	AG	AA
991	Gga_rs13528895	21671397	15	10653235	0.7744033	AA	AC	AC	AC	AC	AA	AA	AA	AA	CC	AC	AC	AA	AC	AA	AA	AA	AC	AA	AA	AA	AA	AC	AA	AA	AC	AA	AA	AA	AC	AC	AA	CC	AA	AA	AA	CC	AA	CC	AA	AC	AC	AC	AC
992	Gga_rs13528978	24679406	15	11062654	0.6706321	AA	AA	AA	AA	AA	AA	AA	AA	AA	AA	AA	AA	AA	AA	AA	AA	AA	AA	AA	AA	AA	AA	AA	AA	AA	AA	AA	AA	AA	AA	AG	AA	AG	AA	AA	AA	AA	AA	AA	NA	AA	AA	AA	AA
993	Gga_rs13529023	21691388	15	11169751	0.7451476	GG	AG	AG	GG	AA	GG	AG	GG	GG	AG	AG	AG	GG	AA	GG	AG	AA	AG	AA	AG	AG	AG	AA	AG	AG	AA	GG	AA	AG	AG	AG	AG	AG	AA	GG	AG	AA	AA	AA	GG	GG	AA	AG	AG
994	Gga_rs13529083	21698325	15	11283257	0.865854	AG	AA	AA	AA	AA	AA	AA	AA	AA	AA	AA	AA	AG	AA	AA	AA	AA	AA	AA	AA	AA	AA	AA	AA	AA	AA	AG	AA	AA	AA	AA	AA	AA	AA	AA	AG	AA	AA	AA	AA	AA	AA	AA	AA
995	Gga_rs13529092	21699356	15	11311835	0.8941616	GG	AG	AG	GG	GG	GG	AG	GG	AG	AG	GG	GG	AG	GG	GG	GG	GG	GG	GG	GG	GG	AG	GG	GG	GG	GG	GG	GG	AG	GG	GG	GG	GG	GG	AG	GG	GG	GG	GG	GG	GG	GG	GG	GG
996	Gga_rs13529253	22658307	15	11723258	0.7513949	AG	AG	AG	GG	AG	GG	GG	GG	GG	AG	GG	GG	AG	AA	AG	GG	GG	AG	AG	AG	GG	AG	AG	AG	AG	AG	AG	GG	GG	AG	AG	AG	AG	AG	GG	AA	AA	GG	AG	AG	AG	AG	GG	AG
997	Gga_rs13529279	25690385	15	11769107	0.8702217	AG	AG	AG	AG	AG	AG	GG	AG	GG	GG	AG	AG	AG	AG	AA	AG	GG	GG	AG	AG	AG	AG	AG	AA	AG	AG	AG	GG	GG	AG	AG	AA	AG	AG	AG	AA	AG	GG	AG	AG	AA	AG	GG	AA
998	Gga_rs13529314	25705404	15	11806633	0.8593165	AG	GG	GG	GG	GG	GG	GG	GG	GG	AG	GG	GG	AG	AG	GG	GG	GG	AG	GG	GG	GG	GG	GG	GG	GG	GG	AG	GG	GG	GG	AG	GG	GG	AG	GG	AG	AG	GG	AG	GG	GG	GG	GG	GG
999	Gga_rs13529438	22719346	15	12143568	0.9221613	AA	AA	AA	AA	AA	AA	AA	AA	AA	AA	AA	AA	AA	AA	AA	AG	AG	AA	AA	AG	AA	AA	AA	AA	AG	AA	AG	AA	AA	AA	AA	AA	AG	AA	AA	AA	AA	AA	AA	AA	AA	AA	AA	AA
1000	Gga_rs13529479	26605395	15	12387809	0.7264304	AG	AA	AA	AA	AA	AA	AA	AA	AA	AG	AA	AA	AA	AG	AA	AA	AA	AG	AA	AA	AA	AA	AA	AA	AA	AA	AA	AA	AA	AA	AG	AA	AA	AG	AA	AA	AG	AA	AA	AA	AA	AA	AA	AA
1001	Gga_rs13529493	23621339	15	12538140	0.8548642	AG	AG	AA	AA	AA	AA	AA	AA	AA	AG	AA	AA	AA	AG	AA	AA	AA	AG	AA	AA	AA	AA	AA	AA	AA	AA	AA	AA	AA	AA	AA	AA	AA	AA	AA	AA	AG	AA	AA	AA	AA	AA	AA	AA
1002	Gga_rs13529495	23622306	15	12547551	0.9241236	AG	AG	AG	AG	AG	AG	GG	AA	AG	GG	AG	AG	GG	AG	AA	AG	AG	GG	AG	GG	AA	AG	AG	AA	GG	AA	GG	GG	GG	AG	AG	AA	AG	AG	AG	GG	AG	AG	GG	AA	AA	AG	GG	AA
1003	Gga_rs13529517	23661411	15	12791969	0.8874356	GG	AG	AG	AG	AG	AG	AA	GG	AG	GG	AG	AG	AG	GG	GG	GG	GG	AG	AG	GG	GG	AG	AG	GG	GG	GG	GG	AA	AA	AG	GG	GG	GG	AG	AG	GG	GG	AG	AG	GG	GG	AG	AA	GG
1004	Gga_rs13529576	29648369	23	649378	0.9310192	GG	AG	AA	GG	AA	AG	GG	AG	AA	AG	GG	AA	AG	AG	AA	AA	AA	AA	GG	AG	AA	GG	GG	AA	AG	AG	GG	AG	AG	GG	AG	AG	AA	AA	AG	AG	AG	GG	AG	AA	AG	AG	GG	GG
1005	Gga_rs13529625	29675429	23	759715	0.7859516	AA	AA	AA	AA	AA	AA	AA	AA	AA	AA	AA	AA	AA	AA	AA	AA	AA	AA	AA	AA	AA	AA	AA	AA	AA	AA	AA	AA	AA	AA	AA	AA	AA	AA	AA	AA	AA	AA	AA	AA	AA	AA	AA	AA
1006	Gga_rs13529633	31601319	23	773660	0.7397735	AA	AG	AG	AG	AA	AG	AG	AA	AG	AG	AG	GG	AA	AG	AA	AG	AG	AG	AG	GG	AA	GG	GG	AA	GG	AG	AG	AG	AA	AG	AA	AG	AG	GG	AA	AA	AG	AG	AG	AA	AA	AG	GG	AA
1007	Gga_rs13529722	31613389	23	1034408	0.8941133	GG	GG	GG	GG	GG	GG	GG	GG	GG	GG	GG	AA	GG	GG	GG	AG	GG	GG	GG	GG	GG	GG	GG	GG	GG	GG	GG	GG	GG	GG	GG	GG	GG	GG	GG	GG	AG	GG	AG	GG	GG	GG	GG	GG
1008	Gga_rs13529757	31623385	23	1150835	0.8199695	GG	GG	GG	GG	GG	GG	GG	GG	GG	GG	GG	GG	GG	GG	GG	GG	GG	GG	GG	GG	GG	GG	GG	GG	GG	GG	GG	GG	GG	GG	GG	GG	GG	GG	GG	GG	GG	GG	GG	GG	GG	GG	GG	GG
1009	Gga_rs13529785	30630333	23	1296196	0.7395847	AG	GG	GG	AG	GG	AG	GG	AA	AG	GG	GG	GG	AA	GG	GG	GG	AG	GG	GG	GG	AG	AG	AA	AG	GG	GG	AA	AG	GG	AG	GG	AA	GG	GG	GG	AA	GG	GG	AG	AG	AG	AG	GG	AG
1010	Gga_rs13529804	30634394	23	1340162	0.8189337	AG	AG	AG	GG	GG	GG	GG	GG	GG	AG	GG	AA	GG	AG	GG	AA	GG	AG	GG	GG	GG	GG	GG	GG	GG	GG	GG	GG	GG	GG	GG	GG	GG	GG	GG	GG	AA	GG	GG	AG	GG	GG	GG	AG
1011	Gga_rs13529918	30670389	23	1635333	0.7820854	AG	NA	AG	AG	GG	AG	AG	AG	AG	AG	AG	GG	AG	AG	AG	AG	AA	AG	GG	AA	AG	AG	AG	AA	AA	AG	GG	AG	AA	GG	AG	AG	AG	AG	AG	AA	GG	AG	GG	AA	GG	GG	AG	GG
1012	Gga_rs13529921	30672303	23	1655454	0.7841927	AG	AG	GG	AG	GG	GG	GG	AG	AG	AG	GG	GG	AG	AG	AG	AG	GG	AG	GG	GG	GG	AG	AG	GG	GG	GG	AA	GG	AG	AA	GG	AG	GG	GG	GG	GG	GG	GG	AG	AG	AG	AG	GG	AG
1013	Gga_rs13529924	30674375	23	1669198	0.750503	AA	AA	AA	AA	AA	AA	AA	AA	AA	AA	AA	AC	AA	AA	AC	AC	AA	AA	AA	AA	AA	AA	AA	AA	AA	AA	AA	AA	AC	AA	AA	AA	AA	AA	AA	AA	AC	AA	AA	AA	AA	AA	AA	AC
1014	Gga_rs13529945	30684324	23	1780334	0.901428	AG	NA	AG	AG	AA	AA	AG	AA	AA	AG	AG	AA	AA	AG	AG	GG	AG	AG	AA	GG	AA	AG	AG	AA	GG	AA	AA	AG	GG	AA	AG	AA	AG	AA	AG	AA	AG	AG	AA	AG	AA	AA	AG	AG
1015	Gga_rs13529993	30657355	14	128251	0.8754689	GG	GG	AG	AG	AA	GG	AG	AG	AG	AA	AA	AA	AA	GG	AG	AG	AA	GG	AG	GG	AA	AG	AG	GG	GG	GG	AG	GG	AG	AG	AG	AG	AG	AA	GG	AG	AG	AG	AA	AA	AG	AG	AG	AA
1016	Gga_rs13529998	30681304	14	196818	0.7895423	GG	GG	GG	GG	AG	GG	GG	GG	GG	GG	GG	GG	GG	GG	GG	GG	GG	GG	GG	GG	GG	GG	GG	GG	GG	GG	GG	GG	GG	AG	GG	GG	GG	GG	GG	GG	GG	GG	GG	GG	GG	GG	GG	GG
1017	Gga_rs13530002	30689333	14	230612	0.8962066	AA	AA	AA	AA	GG	AA	AA	AG	AA	AA	AA	AA	GG	AA	AG	AA	AG	AA	AG	AA	AG	AA	AA	AA	AA	AA	AG	AA	AG	AG	AG	AA	AA	AG	AA	AG	AA	AG	AG	GG	AA	AA	AA	AG
1018	Gga_rs13530003	30690324	14	249000	0.8371156	GG	AA	AG	AG	AA	AA	AG	AA	AA	GG	GG	AG	AA	AA	AA	AG	AG	AG	AA	GG	AG	AG	AG	AG	GG	AG	AG	AG	AA	AG	AA	AA	GG	AA	AA	AG	AG	AA	AG	AA	AA	AA	AA	AA
1019	Gga_rs13530022	30699373	14	334669	0.9095699	GG	GG	AG	AG	AA	GG	AG	AG	AG	AA	AA	AG	AA	GG	AG	AG	AA	GG	AG	GG	AA	AG	AG	GG	GG	GG	AG	GG	AG	AG	AG	AG	AG	AA	GG	AG	AG	AG	AA	AA	AG	AG	AG	AG
1020	Gga_rs13530025	30699381	14	355175	0.8995507	AA	AA	AA	AA	GG	AA	AA	AG	AA	AA	AA	AA	GG	AA	AG	AA	AG	AA	AG	AA	AG	AA	AA	AA	AA	AA	AG	AA	AG	AG	AG	AA	AA	AG	AA	AG	AA	AG	AG	GG	AA	AA	AA	AG
1021	Gga_rs13530032	30723316	14	374509	0.8335474	GG	GG	GG	GG	AA	GG	GG	AG	GG	GG	GG	GG	AA	GG	AG	GG	AG	GG	AG	GG	AG	GG	GG	GG	GG	GG	AG	GG	AG	AG	AG	GG	GG	AG	GG	AG	GG	AG	AG	AA	GG	GG	GG	AG
1022	Gga_rs13530050	31621385	14	452709	0.9058486	AA	AA	AA	AA	GG	AA	AA	AG	AA	AA	AA	AA	GG	AA	AG	AA	AG	AA	AG	AA	AG	AA	AA	AA	AA	AA	AG	AA	AG	AG	AG	AA	AA	AG	AA	AG	AA	AG	AG	GG	AA	AA	AA	AG
1023	Gga_rs13530082	31657315	14	632501	0.9232365	AA	AA	AC	AC	CC	AA	AC	AC	AC	CC	CC	AC	CC	AA	AC	AC	CC	AA	AC	AA	CC	AC	AC	AA	AA	AA	AC	AA	AC	AC	AC	AC	AC	CC	AA	AC	AC	AC	CC	CC	AA	AC	AA	AC
1024	Gga_rs13530101	31681318	14	742709	0.9261023	AA	AA	AA	AA	GG	AA	AA	AG	AA	AA	AA	AA	GG	AA	AG	AA	AG	AA	AG	AA	AG	AA	AA	AA	AA	AA	AG	AA	AG	AG	AG	AA	AA	AG	AA	AG	AA	AG	AG	GG	AA	AA	AA	AG
1025	Gga_rs13530110	31686327	14	787879	0.7342165	GG	GG	AG	AG	AA	GG	AG	AG	GG	AA	AA	AG	AA	GG	AG	AG	AA	GG	AA	GG	AA	AG	AG	GG	GG	GG	AG	GG	AG	AG	AA	GG	AG	AG	AG	AG	AG	AG	AA	AA	GG	GG	GG	AG
1026	Gga_rs13530121	31693326	14	853962	0.8227099	AA	AA	AA	AA	AA	AA	AA	AA	AA	AA	AA	AA	AA	AA	AA	AA	AA	AA	AA	AA	AA	AA	AA	AA	AA	AA	AA	AA	AA	AA	AA	AA	AA	AA	AA	AA	AA	AA	AA	AA	AA	AA	AA	AA
1027	Gga_rs13530130	31699388	14	929793	0.8539751	AA	AG	AA	AG	AA	GG	AG	AG	AA	AA	AA	AA	AA	AG	AA	AG	AA	AG	AA	AA	AA	AG	AG	AG	AA	AA	AA	AA	AG	AA	AA	AG	AA	AA	AG	AA	AG	AA	AA	AA	AG	AG	AA	AA
1028	Gga_rs13530200	34605367	14	1076124	0.7023606	AA	AA	AA	AA	AA	AA	AA	AA	AA	AA	AA	AA	AA	AA	AA	AA	AA	AA	AA	AA	AA	AA	AA	AA	AA	AA	AA	AA	AA	AA	AA	AA	AA	AA	AA	AA	AA	AA	AA	AA	AA	AA	AA	AA
1029	Gga_rs13530342	34688358	14	1487698	0.7775877	AA	AG	AA	AG	AA	GG	AA	AG	AA	AA	AA	AA	AA	AG	AA	AG	AA	AG	AA	AA	AA	AG	AG	AG	AA	AA	AA	AA	AG	AA	AA	AG	AA	AA	AG	AA	AG	AA	AA	AA	AG	AG	AA	AA
1030	Gga_rs13530452	35627408	14	1655649	0.8933367	GG	AG	AG	GG	AG	GG	AG	AG	AG	GG	GG	GG	AA	AG	AA	GG	NA	GG	AA	GG	AG	GG	AG	GG	GG	AG	AG	AG	AG	GG	AA	GG	AG	AG	AG	AG	GG	AA	AG	AA	GG	GG	AG	AG
1031	Gga_rs13530536	36615362	14	1780737	0.6955878	CC	CC	CC	CC	CC	CC	AC	CC	CC	CC	CC	CC	CC	CC	CC	CC	CC	CC	CC	CC	CC	CC	CC	CC	CC	CC	CC	CC	CC	CC	CC	CC	CC	CC	CC	CC	CC	CC	CC	CC	CC	CC	CC	CC
1032	Gga_rs13530679	36649389	14	1986748	0.9027591	GG	GG	GG	GG	GG	GG	GG	GG	GG	GG	GG	GG	GG	GG	GG	GG	GG	GG	GG	GG	GG	GG	GG	GG	GG	GG	GG	GG	GG	GG	GG	GG	GG	GG	GG	GG	GG	GG	GG	GG	GG	GG	GG	GG
1033	Gga_rs13530693	36670333	14	2076917	0.8530895	AG	AG	AG	AA	AG	AA	AG	AG	GG	AA	AA	AG	AA	AG	AG	AA	AA	AA	AG	AA	AG	AA	AG	AA	AA	AG	AA	AG	AA	GG	AG	AG	AG	AG	AG	AG	AA	AG	AA	AG	AA	AG	AG	GG
1034	Gga_rs13530777	36697360	14	2287807	0.8269411	GG	GG	GG	GG	AG	GG	GG	AG	AG	GG	GG	AG	GG	GG	GG	GG	GG	GG	GG	GG	GG	GG	GG	GG	GG	GG	GG	GG	GG	AG	GG	GG	GG	AG	GG	GG	GG	GG	GG	AG	AG	AG	AG	AA
1035	Gga_rs13530999	39660359	14	2884166	0.8313259	AG	AA	AA	AA	AA	AA	AA	AA	AA	AA	AA	AA	AA	AA	AA	AA	AA	AA	AG	AA	AA	AA	AA	AA	AA	AA	AA	AA	AA	AA	AG	AG	AA	AA	AG	AA	AA	AA	AA	AA	AA	AA	AA	AA
1036	Gga_rs13531030	13667340	14	2928265	0.6725386	AG	AG	AG	AG	AG	AG	AG	AA	AA	GG	GG	AG	AA	AG	AG	GG	AG	GG	AG	GG	AG	GG	AG	GG	GG	AG	AG	GG	AG	AA	AG	AA	AG	AA	AG	AA	AG	AA	AG	AG	AA	AA	AG	AA
1037	Gga_rs13531105	39682362	14	3075471	0.7967398	AA	AA	AA	AA	AA	AA	AA	AA	AA	AA	AA	AA	AA	AA	AA	AA	AA	AA	AA	AA	AA	AA	AA	AA	AA	AA	AA	AA	AA	AA	AA	AA	AA	AA	AA	AA	AA	AA	AA	AA	AA	AA	AA	AA
1038	Gga_rs13531123	39688382	14	3111577	0.8107052	AG	AG	AG	AG	AG	GG	AG	AG	AG	AA	AA	AA	GG	GG	AG	AG	AG	AG	AG	AA	AG	AG	GG	AG	AA	GG	AG	AA	AG	AA	AG	GG	AG	AG	AG	AG	AG	GG	AG	AA	AG	GG	AA	AA
1039	Gga_rs13531256	40648393	14	3402020	0.9246109	AG	AG	GG	AG	AG	GG	GG	GG	GG	AA	AG	AG	GG	GG	GG	AG	GG	GG	AG	GG	AG	AG	AG	GG	GG	GG	GG	AA	AG	AG	AG	AG	GG	GG	AG	AG	AG	AG	AG	AG	GG	GG	AG	GG
1040	Gga_rs13531384	13676337	14	3687645	0.8857831	AA	AG	AA	AA	AA	AG	AA	AG	AG	AA	AG	AA	AA	AG	AA	AG	AG	AG	AA	AG	AA	AA	AA	GG	AG	AG	AG	AA	AA	AG	AA	AA	AA	AG	AA	AA	AA	AA	AA	AG	AA	AA	AA	GG
1041	Gga_rs13531412	13677323	14	3729257	0.7132814	GG	GG	GG	GG	GG	GG	GG	GG	GG	GG	GG	GG	GG	GG	GG	GG	GG	GG	GG	GG	GG	GG	GG	GG	GG	GG	GG	AG	GG	AG	GG	GG	GG	GG	GG	AG	GG	GG	GG	GG	GG	GG	AG	GG
1042	Gga_rs13531477	41627367	14	3847393	0.7723419	AA	AG	AA	AG	AA	AA	AG	AA	AA	AA	AG	GG	AG	AA	AA	AA	AA	AA	AG	AA	AG	AA	AA	AA	AA	AA	AA	GG	AG	AG	AA	AA	AA	AA	AA	GG	AG	AA	GG	AG	AA	AA	GG	AA
1043	Gga_rs13531490	41634356	14	3872960	0.7311669	GG	GG	AG	GG	GG	GG	AG	GG	GG	GG	GG	GG	GG	GG	GG	GG	GG	GG	AA	GG	AG	AG	GG	GG	GG	GG	GG	AG	GG	GG	AG	GG	GG	GG	AG	GG	GG	GG	GG	GG	GG	GG	AG	GG
1044	Gga_rs13531925	42698382	14	4982961	0.8773016	AA	AA	AA	AA	AA	AA	AA	AA	AA	AA	AA	AA	AA	AA	AA	AA	AA	AA	AA	AA	AA	AA	AA	AA	AA	AA	AA	AA	AA	AA	AA	AA	AA	AA	AA	AA	AA	AA	AG	AA	AA	AA	AA	AA
1045	Gga_rs13531939	43606330	14	5027307	0.7991298	GG	AG	GG	GG	GG	GG	GG	GG	GG	GG	GG	GG	GG	GG	AG	GG	GG	GG	GG	GG	GG	GG	GG	GG	GG	GG	GG	GG	GG	GG	AG	GG	GG	GG	GG	GG	GG	GG	GG	GG	GG	GG	GG	GG
1046	Gga_rs13532000	43716303	14	5194677	0.7748284	CC	CC	CC	CC	CC	CC	CC	CC	CC	CC	CC	CC	CC	CC	AC	CC	CC	CC	CC	CC	CC	CC	CC	CC	CC	CC	CC	CC	CC	CC	AC	CC	CC	CC	CC	CC	CC	CC	CC	CC	CC	CC	CC	CC
1047	Gga_rs13532034	44626312	14	5301516	0.8742362	AA	AA	AA	AA	AA	AA	AA	AA	AA	AA	AA	AA	AA	AA	AC	AA	AA	AA	AA	AA	AA	AA	AA	AA	AA	AA	AA	AA	AA	AA	AC	AA	AA	AA	AA	AA	AA	AA	AA	AA	AA	AA	AA	AA
1048	Gga_rs13532055	44632410	14	5340821	0.9103652	CC	CC	CC	CC	CC	CC	CC	CC	CC	CC	CC	CC	CC	CC	AC	CC	CC	CC	CC	CC	CC	CC	CC	CC	CC	CC	CC	CC	CC	CC	AC	CC	CC	CC	CC	CC	CC	CC	CC	CC	CC	CC	CC	CC
1049	Gga_rs13532091	44636390	14	5401985	0.8044139	AA	NA	AA	AA	AA	AA	AA	AA	AA	AA	AA	AA	AA	AA	AA	AA	AA	AA	AA	AA	AA	AG	AG	AA	AA	AA	AA	AA	AA	AA	AA	AG	AA	AA	AA	AA	AA	AA	AA	AA	AA	AA	AA	AA
1050	Gga_rs13532132	44660320	14	5487443	0.7969949	AG	AG	AG	AG	GG	GG	GG	AG	GG	GG	AG	AA	GG	AG	AG	GG	GG	AG	GG	AG	GG	AG	GG	GG	AG	AG	GG	GG	GG	GG	AG	GG	AA	GG	GG	GG	AG	AG	AG	AG	AG	GG	AG	AG
1051	Gga_rs13532201	44670325	14	5553001	0.8906909	GG	AG	GG	GG	GG	GG	GG	GG	GG	GG	GG	GG	GG	GG	GG	GG	GG	GG	GG	GG	GG	AG	AG	GG	GG	GG	GG	GG	GG	GG	GG	AG	GG	GG	GG	GG	GG	GG	GG	GG	GG	GG	GG	GG
1052	Gga_rs13532415	45634335	14	6034320	0.7607694	GG	GG	GG	GG	GG	GG	GG	GG	GG	GG	GG	GG	GG	GG	GG	GG	GG	GG	GG	GG	GG	GG	GG	GG	GG	GG	GG	GG	GG	GG	GG	GG	GG	GG	GG	GG	GG	GG	GG	GG	GG	GG	GG	GG
1053	Gga_rs13532559	46614407	14	6305452	0.8924836	AG	AG	AA	AG	GG	GG	AG	GG	AA	AG	AG	AA	AA	GG	AG	AG	AA	GG	AG	GG	GG	AG	GG	AG	GG	AG	AA	GG	GG	GG	AA	GG	GG	AG	GG	GG	AA	GG	AG	GG	GG	GG	AG	AG
1054	Gga_rs13532617	46652398	14	6389015	0.8888757	AA	NA	AA	AG	GG	AG	AG	AG	AA	AG	AG	AA	AA	AG	AG	AA	AA	AG	AA	GG	AG	AA	AG	AA	GG	AG	AA	AG	GG	AG	AA	AG	GG	AG	GG	GG	AA	AG	AG	AG	GG	AG	AA	AA
1055	Gga_rs13532829	14633383	14	6995259	0	NA	NA	NA	NA	NA	NA	NA	NA	NA	NA	NA	NA	NA	NA	NA	NA	NA	NA	NA	NA	NA	NA	NA	NA	NA	NA	NA	NA	NA	NA	NA	NA	NA	NA	NA	NA	NA	NA	NA	NA	NA	NA	NA	NA
1056	Gga_rs13533075	28642390	14	7703346	0.8352152	AA	AA	AA	AA	AA	AA	AA	AA	AA	AA	AA	AA	AA	AA	AA	AA	AA	AA	AA	AA	AA	AA	AA	AA	AA	AA	AA	AA	AA	AA	AA	AA	AA	AA	AA	AA	AA	AA	AA	AA	AA	AA	AA	AA
1057	Gga_rs13533081	31653376	14	7807504	0.8854185	AG	NA	GG	GG	AA	GG	AA	GG	GG	AG	GG	GG	GG	AG	AG	GG	AG	AG	AG	GG	AA	GG	GG	GG	GG	GG	GG	AG	GG	AA	GG	GG	AA	AG	AG	AA	GG	GG	GG	GG	AG	GG	AG	GG
1058	Gga_rs13533098	36682381	14	7940437	0	NA	NA	NA	NA	NA	NA	NA	NA	NA	NA	NA	NA	NA	NA	NA	NA	NA	NA	NA	NA	NA	NA	NA	NA	NA	NA	NA	NA	NA	NA	NA	NA	NA	NA	NA	NA	NA	NA	NA	NA	NA	NA	NA	NA
1059	Gga_rs13533137	41722371	14	8062716	0	NA	NA	NA	NA	NA	NA	NA	NA	NA	NA	NA	NA	NA	NA	NA	NA	NA	NA	NA	NA	NA	NA	NA	NA	NA	NA	NA	NA	NA	NA	NA	NA	NA	NA	NA	NA	NA	NA	NA	NA	NA	NA	NA	NA
1060	Gga_rs13533186	46677368	14	8278915	0.8882434	AG	AG	GG	GG	GG	AG	GG	AG	AG	GG	GG	GG	AA	AG	GG	AG	GG	AG	AG	AG	GG	AG	AG	AG	AG	GG	AA	GG	AG	AG	GG	AA	GG	AG	GG	GG	AG	AG	GG	AG	GG	AG	GG	AA
1061	Gga_rs13533402	24689388	2	806628	0.8157563	AA	AA	AA	AA	AA	AA	AA	AA	AA	AA	AA	AA	AA	AA	AA	AA	AA	AA	AA	AA	AA	AA	AA	AA	AA	AA	AA	AA	AA	AA	AA	AA	AA	AA	AA	AA	AA	AA	AA	AA	AA	AA	AA	AA
1062	Gga_rs13533437	24691311	2	934588	0.8719017	AG	AG	GG	AA	AA	AG	AG	AG	AA	AG	AA	GG	AG	AA	AG	AG	AG	AA	AG	AG	AA	AG	AG	AG	AG	AG	AA	AA	AA	AG	AA	AG	AG	AG	AA	AA	AG	AG	GG	AA	AA	AA	AA	AA
1063	Gga_rs13533611	51722389	2	1318275	0.885023	AA	AG	GG	AA	AA	AA	AA	AA	AG	AA	AA	GG	GG	AG	AG	AA	GG	AA	AG	AA	AA	AG	AA	AG	AA	AA	AG	AG	AA	AA	AA	AG	AA	AA	AA	AG	AG	AA	AG	AA	AA	AA	AA	AA
1064	Gga_rs13533812	25604342	2	1753120	0.8992624	AA	AC	CC	AA	AA	AC	CC	AA	AC	AA	AA	CC	AC	AC	CC	AA	AC	AC	AC	AA	AA	AC	CC	AC	AA	AC	AC	CC	AC	AC	AA	AC	AA	AC	AA	CC	CC	AC	CC	AC	AC	AA	AC	AC
1065	Gga_rs13533926	25607396	2	1942402	0.8368822	AC	AA	AC	AA	AA	AC	AC	AA	AC	AC	AA	AC	AC	AA	AC	AA	AC	AA	CC	AC	AC	CC	AC	AC	AC	AC	AA	AA	AA	AA	AA	AC	AC	AA	AA	AA	AA	CC	AC	AC	AA	AC	AA	AA
1066	Gga_rs13534020	25616428	2	2211667	0.847874	CC	AC	CC	CC	CC	NA	AC	CC	CC	CC	CC	CC	AC	CC	AC	CC	AC	CC	CC	CC	CC	CC	AC	CC	CC	AC	CC	CC	CC	CC	CC	CC	CC	CC	CC	CC	CC	NA	AC	CC	CC	CC	CC	CC
1067	Gga_rs13534113	25622304	2	2434815	0.8552469	GG	NA	AG	GG	GG	GG	GG	GG	GG	AG	GG	AG	AG	GG	GG	GG	AA	AG	AG	AA	GG	AG	AG	AG	AA	AG	GG	GG	GG	GG	GG	AG	GG	AG	GG	GG	GG	AG	GG	GG	GG	GG	GG	GG
1068	Gga_rs13534378	25646361	2	3299131	0.8265613	GG	AA	AA	GG	AG	AG	AA	AG	GG	AG	GG	AA	AG	AG	AA	GG	AA	AA	AG	AG	GG	AG	AA	AG	AG	AG	GG	AG	AG	AG	GG	AG	AG	AG	GG	AG	AA	AG	AA	AG	AG	GG	AG	AG
1069	Gga_rs13534393	25647367	2	3321260	0	NA	NA	NA	NA	NA	NA	NA	NA	NA	NA	NA	NA	NA	NA	NA	NA	NA	NA	NA	NA	NA	NA	NA	NA	NA	NA	NA	NA	NA	NA	NA	NA	NA	NA	NA	NA	NA	NA	NA	NA	NA	NA	NA	NA
1070	Gga_rs13534444	25653314	2	3479832	0.8861599	GG	GG	GG	GG	GG	GG	GG	GG	GG	GG	GG	GG	GG	GG	GG	GG	GG	GG	GG	GG	GG	GG	GG	GG	GG	GG	GG	GG	GG	GG	GG	GG	GG	GG	GG	GG	GG	GG	GG	GG	GG	GG	GG	GG
1071	Gga_rs13534606	25667380	2	3810741	0.9336782	AG	NA	AG	AA	AG	AG	GG	AG	AA	AG	AA	AG	AG	AG	AG	AA	AG	GG	AA	GG	AA	AA	GG	AA	GG	AG	AG	AG	GG	AG	AA	AA	AG	AG	AA	GG	AA	GG	GG	AG	AG	AG	AG	AA
1072	Gga_rs13534814	10608319	2	4358693	0.9344565	AA	NA	AA	AA	AA	AA	AA	AA	AG	AA	AA	AG	AG	AA	AA	AA	AG	AA	AA	AA	AA	AA	AA	AA	AA	AA	AA	AG	AA	AA	AA	AA	AA	AA	AA	AA	AG	AA	AA	AA	AA	AA	AA	AA
1073	Gga_rs13534898	25689319	2	4517713	0.7905148	AG	AG	GG	GG	AG	GG	AG	AG	GG	AA	GG	AA	AG	AG	AA	AG	GG	AG	GG	AG	GG	AG	AA	GG	AG	AG	AG	AG	AG	AG	GG	GG	AG	AG	GG	AA	AG	AA	AA	AG	GG	AG	AG	GG
1074	Gga_rs13535126	25697315	2	4925307	0.8794965	AA	AG	AG	AG	AA	AG	AA	AA	AA	AG	AG	AA	NA	AA	AA	GG	GG	AG	AA	GG	AA	AA	AA	AG	GG	AA	GG	AA	AA	AA	AA	AA	AA	AA	AA	AA	AA	AA	AA	AA	AG	AA	AA	AG
1075	Gga_rs13535309	25713336	2	5320989	0.9142041	CC	CC	CC	CC	CC	CC	CC	CC	CC	CC	CC	CC	CC	CC	CC	CC	CC	CC	CC	CC	CC	CC	CC	CC	CC	CC	CC	CC	CC	CC	CC	CC	CC	CC	CC	CC	CC	CC	CC	CC	CC	CC	CC	CC
1076	Gga_rs13535578	26610347	2	5908202	0.9192446	GG	GG	GG	GG	GG	GG	GG	GG	GG	GG	GG	GG	GG	GG	GG	GG	GG	GG	GG	GG	GG	GG	GG	GG	GG	GG	GG	GG	GG	GG	GG	GG	GG	GG	GG	GG	GG	GG	GG	GG	GG	GG	GG	GG
1077	Gga_rs13535789	26621354	2	6292975	0.8912995	AA	AG	AG	GG	AG	GG	AG	AG	GG	AA	GG	AG	AG	AG	AA	AG	GG	AA	AG	AG	GG	AA	AA	AG	AG	AG	AG	AA	AA	AA	GG	GG	AG	AA	GG	AA	AG	AG	AA	AG	GG	GG	AG	AG
1078	Gga_rs13536054	10627346	2	6864017	0.9044265	GG	NA	AG	GG	AA	GG	GG	AA	GG	GG	AG	AA	GG	GG	GG	AG	AG	GG	GG	GG	AG	GG	GG	GG	GG	AG	GG	GG	GG	GG	AG	AG	GG	AG	AA	GG	AA	GG	GG	GG	AA	AG	GG	AG
1079	Gga_rs13536058	26637314	2	6880836	0.8250108	AA	AG	AA	AG	AA	AA	AG	AA	AA	AG	AG	AG	AG	AG	AG	AG	AA	AG	AG	AG	AG	GG	GG	AA	AG	AG	AG	AG	AG	AG	AA	AG	AG	AA	AA	GG	GG	AG	AG	AG	AA	AA	GG	AG
1080	Gga_rs13536225	26647341	2	7284809	0.8900055	AA	AG	AG	AA	GG	AA	AG	GG	AA	AA	AG	AG	AA	AA	AA	AG	AG	AA	AA	AA	AG	AA	AG	AA	AA	GG	AA	AG	AA	AA	AG	AG	AA	AG	GG	AA	AG	AG	AA	AA	GG	AG	AG	AG
1081	Gga_rs13536373	26653343	2	7463537	0.8005272	AA	AA	AA	AA	AA	AA	AA	AA	AA	AA	AA	AA	AA	AA	AA	AA	AA	AA	AA	AA	AA	AA	AA	AA	AA	AA	AA	AA	AA	AA	AA	AA	AA	AA	AA	AA	AA	AA	AA	AA	AA	AA	AA	AA
1082	Gga_rs13536403	26654429	2	7507105	0.8482572	AA	AA	AA	AA	AA	AA	AA	AA	AA	AA	AA	AA	AA	AA	AA	AA	AA	AA	AA	AA	AA	AA	AA	AA	AA	AA	AA	AA	AA	AA	AA	AA	AA	AA	AA	AA	AA	AA	AA	AA	AA	AA	AA	AA
1083	Gga_rs13536444	26657335	2	7574405	0.812315	GG	NA	GG	AG	GG	GG	GG	GG	GG	GG	AG	GG	GG	NA	GG	GG	GG	GG	GG	GG	AG	NA	NA	GG	GG	GG	GG	GG	GG	NA	GG	NA	NA	GG	GG	NA	AG	GG	NA	GG	GG	GG	AG	AG
1084	Gga_rs13536515	26677389	2	7810840	0.813621	AA	NA	AG	AA	AG	AG	AA	AA	AA	AG	AA	AG	AG	AG	AA	AG	AA	AA	AG	GG	AG	GG	AG	AA	GG	AA	GG	AA	AA	GG	AA	AG	AG	AA	AA	GG	GG	AA	AG	AA	AA	AA	AA	GG
1085	Gga_rs13536543	10635362	2	7890890	0.9305028	GG	GG	GG	GG	GG	AG	GG	GG	GG	GG	GG	GG	GG	GG	AG	GG	GG	GG	GG	AG	GG	GG	GG	GG	AG	GG	AG	GG	GG	AG	GG	GG	GG	AG	GG	GG	AG	GG	AG	GG	GG	GG	GG	AG
1086	Gga_rs13536633	26675386	2	8196260	0.9019592	GG	GG	AG	GG	GG	GG	GG	GG	GG	AG	GG	GG	AG	AG	GG	AG	GG	GG	AG	AG	GG	AA	AG	GG	AG	AG	AG	GG	GG	AG	GG	AG	AG	GG	GG	AA	GG	GG	GG	GG	GG	GG	GG	GG
1087	Gga_rs13536708	26680325	2	8315528	0.9121016	AA	AA	AA	AA	AA	AA	AA	AA	AA	AA	AA	AA	AA	AA	AA	AA	AA	AA	AA	AA	AA	AA	AA	AA	AA	AA	AA	AA	AA	AA	AA	AA	AA	AA	AA	AA	AA	AA	AA	AA	AA	AA	AA	AA
1088	Gga_rs13536859	26689359	2	8650283	0.7977278	GG	GG	GG	GG	GG	GG	GG	GG	GG	AG	GG	GG	AG	AG	GG	AG	GG	GG	AG	AG	GG	AA	AG	GG	AG	AG	AG	GG	GG	AG	GG	AG	GG	GG	GG	AA	GG	GG	GG	GG	GG	GG	GG	GG
1089	Gga_rs13536888	26690392	2	8716749	0.8633025	AA	AG	AA	GG	AG	AA	AG	GG	AA	AG	AG	GG	AG	AG	AG	GG	AG	AA	AG	AG	AG	GG	GG	AA	AG	GG	AG	AG	AG	AG	AG	GG	AA	GG	GG	GG	AG	AG	AG	AA	GG	AG	GG	AG
1090	Gga_rs13536964	10641390	2	9040165	0.9048417	GG	GG	GG	GG	GG	GG	GG	GG	GG	GG	GG	GG	GG	GG	GG	GG	GG	GG	GG	GG	GG	GG	GG	GG	GG	GG	GG	GG	GG	GG	GG	GG	GG	GG	GG	GG	GG	GG	GG	GG	GG	GG	GG	GG
1091	Gga_rs13537027	26699362	2	9217120	0.9052809	AA	AA	AG	AA	AA	AG	AA	AA	AA	AG	AA	AA	AA	AG	AA	AG	AA	AA	AA	AA	AA	AG	AG	AA	AA	AG	AG	AA	AA	AG	AA	AG	AA	AA	AA	AG	AA	AA	AA	AA	AA	AA	AA	AG
1092	Gga_rs13537099	26706336	2	9399247	0.8504269	GG	GG	GG	GG	GG	AG	GG	GG	GG	GG	GG	GG	GG	GG	GG	GG	GG	GG	GG	GG	GG	GG	GG	GG	GG	GG	AG	GG	GG	GG	GG	GG	GG	GG	GG	GG	GG	GG	GG	GG	GG	GG	GG	AA
1093	Gga_rs13537228	26721414	2	9671634	0.4819013	AA	AA	AA	AA	AA	AA	AA	AA	AA	AA	AA	AA	AA	AA	AA	AA	AA	AA	AA	AA	AA	AA	AA	AA	AA	AA	AA	AA	AA	AA	AA	AA	AA	AA	AA	AA	AA	AA	AA	AA	AA	AA	AA	AA
1094	Gga_rs13537389	27611423	2	9878650	0.910163	GG	AG	GG	AA	AG	GG	GG	AG	GG	GG	GG	AA	GG	GG	AG	GG	GG	GG	GG	GG	AG	GG	GG	GG	GG	GG	GG	GG	GG	GG	AG	AG	GG	AG	AA	GG	GG	GG	AG	GG	AG	AG	AA	GG
1095	Gga_rs13537432	27613320	2	9954765	0.9161979	AA	NA	AA	AA	AA	AA	AA	AA	AA	AA	AA	AA	AA	AA	AA	AA	AA	AA	AA	AA	AA	AG	AG	AA	AA	AA	AA	AA	AG	AA	AA	AG	AA	AA	AA	AA	AG	AA	AA	AA	AA	AA	AA	AG
1096	Gga_rs13537489	27620334	2	10109641	0.7976943	GG	NA	AG	GG	GG	AG	GG	GG	AG	GG	GG	GG	GG	AG	GG	GG	GG	GG	GG	GG	AG	GG	GG	GG	GG	GG	AG	GG	GG	AG	GG	GG	AG	GG	GG	AG	GG	AG	GG	AG	GG	AG	GG	AG
1097	Gga_rs13537625	27626335	2	10396703	0.9154072	AA	AG	AA	AA	AA	AA	AA	AA	AG	AG	AA	AA	AA	AA	AA	AG	AA	AA	AA	AG	AA	AG	AA	AA	AG	AG	AA	AA	AA	AA	AA	AA	AA	AG	AA	AA	GG	AA	AG	AA	AA	AA	AA	AG
1098	Gga_rs13537755	27645346	2	10992082	0.8120814	GG	GG	GG	NA	GG	GG	NA	NA	GG	GG	NA	NA	NA	GG	NA	GG	NA	GG	NA	GG	GG	GG	GG	NA	GG	GG	GG	NA	NA	GG	NA	GG	GG	GG	NA	GG	GG	GG	GG	GG	GG	GG	NA	GG
1099	Gga_rs13537760	27646372	2	11057794	0.917111	AA	GG	GG	GG	AG	AG	GG	GG	AA	AG	GG	GG	GG	GG	GG	AA	GG	GG	GG	AA	AG	AA	AG	GG	AA	AG	AG	GG	GG	GG	GG	AG	GG	AG	GG	GG	AG	GG	AG	AG	AG	GG	GG	AG
1100	Gga_rs13537857	27654427	2	11456305	0.9165	AA	NA	AG	GG	AG	GG	GG	GG	AG	GG	GG	GG	GG	AG	GG	AG	GG	AG	GG	AG	AG	AG	AG	GG	AG	GG	GG	GG	GG	GG	GG	AG	AG	GG	GG	GG	AG	AG	AG	AA	AG	AG	GG	GG
1101	Gga_rs13537948	27683363	2	12346816	0.9041148	GG	AG	AA	AA	AG	AG	AA	AA	GG	AG	AA	AA	AA	AA	AA	GG	AA	AA	AA	GG	AG	GG	AG	AA	GG	AG	AG	AA	AA	AA	AA	AG	AA	AA	AA	AA	AG	AA	AG	AG	AG	AA	AA	GG
1102	Gga_rs13537992	27687314	2	12476376	0.935523	CC	AC	AC	AA	AC	AC	AA	AA	CC	AC	AA	AA	AA	AC	AA	CC	AA	AC	AA	CC	AC	CC	AC	AA	CC	AC	AC	AA	AA	AA	AA	AC	AC	AA	AA	AA	AC	AC	AC	CC	AC	AC	AA	CC
1103	Gga_rs13538001	27688399	2	12540390	0.9304795	GG	AG	AG	GG	GG	AG	GG	GG	AG	AG	GG	GG	GG	AG	GG	AG	GG	AG	GG	AG	GG	AA	AG	GG	AG	AG	AG	GG	GG	GG	GG	AG	AG	GG	GG	GG	AA	AG	GG	AG	GG	AG	GG	AA
1104	Gga_rs13538351	28606386	2	13868465	0.8051132	AA	AA	AA	AA	AA	AA	AA	AA	AA	AA	AA	AA	AA	AA	AA	AA	AA	AA	AA	AA	AA	AA	AA	AA	AA	AA	AA	AA	AA	AA	AA	AA	AA	AA	AA	AA	AC	AA	AA	AA	AA	AA	AA	AC
1105	Gga_rs13538387	28609416	2	13948275	0.8740851	AA	AA	AA	AA	AA	AA	AA	AA	AA	AA	AA	AA	AA	AA	AA	AA	AA	AA	AA	AA	AA	AA	AA	AA	AA	AA	AA	AA	AA	AA	AA	AA	AA	AA	AA	AA	AG	AA	AA	AA	AA	AA	AA	AG
1106	Gga_rs13538552	28624393	2	14334029	0.7373765	GG	NA	AG	NA	GG	AG	AG	GG	AG	AA	AG	AA	AA	AG	AG	AG	AG	AG	AG	AG	GG	AA	AG	AA	AG	GG	GG	NA	AA	AG	AG	AG	AG	GG	GG	AG	NA	GG	AA	GG	GG	GG	AA	NA
1107	Gga_rs13538601	28626335	2	14400394	0.8943111	AA	NA	AG	AA	AG	AA	AA	AG	AA	AA	AA	AA	AA	AG	AA	AA	AA	AG	AA	AA	AG	AA	AA	AA	AA	AA	AA	AA	AA	AG	AA	AA	AA	AG	AG	AA	AG	AG	AA	AG	AA	GG	AA	AA
1108	Gga_rs13538623	28627385	2	14452390	0.8412906	GG	AG	AG	AA	GG	AG	AG	GG	GG	AG	AA	AA	AA	AG	AA	GG	AG	AG	AA	GG	GG	AG	AG	AA	GG	AG	AG	GG	AA	AG	AA	AA	AG	AG	AG	AA	GG	GG	AA	GG	AG	GG	AG	GG
1109	Gga_rs13538938	28645343	2	15177287	0.9027862	GG	NA	AG	GG	AG	AG	AG	AG	AG	AG	GG	GG	AG	GG	GG	AG	AA	GG	AG	AG	AG	AA	AA	GG	AG	AA	GG	AA	AG	AG	GG	AG	GG	GG	AG	GG	AG	AG	GG	GG	GG	AG	AG	AA
1110	Gga_rs13539028	28651353	2	15373324	0.9023653	AG	GG	GG	AG	AA	AG	AG	AG	GG	GG	AG	GG	GG	GG	AG	AG	AG	GG	AG	AG	AA	GG	AG	GG	AG	AG	GG	AG	GG	AG	AG	AG	AG	AG	AA	GG	GG	AG	GG	AG	AA	AG	GG	AG
1111	Gga_rs13539310	28672388	2	15949847	0.8852507	GG	AG	AA	AG	AG	AG	AG	AG	AG	AG	AG	AG	AG	AA	AA	AG	AG	AA	AA	AG	GG	AG	AG	GG	AG	AG	GG	GG	AA	AG	AA	AA	AG	AA	AG	GG	GG	AG	AG	AG	AA	AG	GG	GG
1112	Gga_rs13539689	28698399	2	16942437	0.8944533	GG	NA	AG	GG	GG	GG	AG	GG	GG	AG	GG	GG	AG	AG	AG	GG	AG	GG	AG	GG	GG	GG	GG	GG	GG	GG	GG	GG	AA	GG	AG	GG	GG	GG	GG	GG	GG	GG	GG	GG	GG	GG	GG	AG
1113	Gga_rs13539717	28703368	2	17065575	0.8198531	GG	AG	AG	GG	GG	AG	AG	AG	GG	GG	GG	AG	AG	AG	GG	GG	AA	AG	AG	GG	GG	GG	AG	GG	GG	AA	GG	AG	AG	GG	GG	GG	AG	GG	GG	GG	AG	AA	AG	AG	GG	AA	GG	AG
1114	Gga_rs13539977	10684380	2	17536068	0.8455191	AG	AG	AA	AG	AG	AA	AG	AA	AG	GG	AG	GG	AG	GG	AA	AG	AA	AG	NA	AG	AA	AG	AG	AG	AG	AA	GG	AA	AG	AA	AG	AG	GG	AA	AA	GG	GG	AG	GG	AG	AG	GG	AG	AG
1115	Gga_rs13540019	29616325	2	17630942	0.7587773	GG	AG	AG	AA	AA	AG	AA	AA	AA	AA	AA	AA	AA	AA	AA	AA	AA	AG	AA	AA	AA	NA	AA	AA	AA	AA	NA	AA	AA	AA	AA	AA	AG	AA	AA	NA	GG	AA	AA	AA	AA	AG	AA	AA
1116	Gga_rs13540235	29648420	2	18230177	0.8359702	AA	NA	AC	AA	AA	AC	AA	AA	AA	AA	AA	AA	AA	AA	AA	AA	AA	AC	AA	AA	AA	AC	AC	AA	AA	AA	AA	AA	AA	AA	AA	AC	AC	AA	AA	AA	AC	AA	AA	AA	AA	AA	AA	AA
1117	Gga_rs13540243	29651381	2	18305876	0.9329455	AG	AA	AA	AG	GG	AG	GG	GG	AG	AA	AG	AA	AA	AG	GG	AG	AG	AA	AG	AG	AG	AG	GG	AG	AG	AG	AA	AG	AA	AG	GG	GG	AG	GG	GG	AA	AG	AG	AA	AA	GG	AA	AG	GG
1118	Gga_rs13540259	29661354	2	18493981	0.8931326	AG	AG	AG	AA	AA	AA	AA	AA	AA	AA	AA	AA	AG	AA	AA	AG	AG	AA	AG	AG	AG	GG	AG	AA	AG	AA	AA	AG	AG	AG	AA	AG	AA	AA	AA	AA	AG	AA	AA	AG	AA	AA	GG	AA
1119	Gga_rs13540284	29667305	2	18566780	0.8161476	AA	AG	AA	GG	AG	AG	GG	GG	GG	GG	GG	AG	AG	AG	AG	AG	AG	AG	AG	AG	AA	AA	AG	GG	AG	AG	GG	AG	AG	AG	GG	AG	AG	GG	AG	GG	AA	AG	AG	AG	GG	AA	AA	GG
1120	Gga_rs13540306	29672305	2	18671700	0.9276111	AG	GG	GG	GG	AG	GG	AG	GG	GG	GG	GG	GG	GG	AG	AG	GG	GG	GG	AG	GG	AG	AG	AG	AG	GG	AG	GG	GG	GG	GG	AG	AG	GG	GG	AG	GG	AA	GG	GG	GG	GG	AG	AG	AG
1121	Gga_rs13540378	29692412	2	19156059	0.8875692	GG	AG	AG	AA	AA	AA	AA	AA	AA	AA	AA	AG	AG	AG	AG	AA	AG	AA	AG	AA	AA	AA	AA	AA	AA	AA	AA	AA	AG	AG	AA	AA	AA	AA	AA	AA	AA	AG	AG	AA	AA	AG	AA	AA
1122	Gga_rs13540443	29695357	2	19258885	0.9162102	CC	AC	CC	AA	AA	AC	AC	AA	AA	AA	AA	AC	AC	CC	AC	AC	AC	AC	CC	AC	AC	CC	AC	AC	AC	AC	AA	AC	AC	AC	AC	AC	AC	AA	AA	AA	CC	AC	AC	AC	AA	CC	CC	AC
1123	Gga_rs13540778	30605385	2	19969742	0.8032961	GG	NA	GG	AG	AG	GG	GG	AG	AG	GG	AG	GG	GG	GG	AG	GG	GG	GG	GG	GG	AG	GG	GG	GG	GG	AG	GG	GG	GG	AG	AG	AG	GG	AA	AA	GG	GG	GG	GG	GG	AG	GG	GG	GG
1124	Gga_rs13540825	30607342	2	20061959	0.711849	NA	AC	AA	CC	AC	AA	AC	AC	AC	AA	CC	CC	AA	NA	AC	AC	AA	AA	NA	AC	CC	CC	AC	AC	AC	AA	AA	AC	AA	CC	CC	CC	AA	CC	CC	AA	CC	AA	AC	AC	AC	AC	CC	NA
1125	Gga_rs13540829	30608310	2	20078833	0.8365284	GG	AG	AA	AG	AG	GG	AG	AG	AG	GG	AG	AG	AG	AG	AG	AG	AG	AG	AA	AG	AA	AG	GG	AG	AG	GG	GG	AG	AG	AG	AA	AG	AG	AA	AA	GG	AG	GG	GG	AG	AG	GG	AA	AG
1126	Gga_rs13541253	30633394	2	20894646	0.8609015	AA	AG	AG	AG	AA	AA	AG	AA	AG	AG	AG	AG	AA	AG	AG	AG	AA	AG	AG	AG	AG	AG	AA	GG	AG	AG	GG	AG	AG	AG	GG	AG	AA	AG	AG	AG	AA	AA	AA	GG	AG	AA	AG	AG
1127	Gga_rs13541306	30635375	2	20958446	0.7534988	GG	GG	GG	GG	GG	GG	GG	GG	GG	GG	GG	GG	GG	GG	GG	GG	GG	GG	GG	GG	GG	GG	GG	GG	GG	AG	GG	GG	GG	GG	GG	GG	GG	GG	GG	GG	GG	GG	GG	GG	GG	GG	GG	GG
1128	Gga_rs13541394	30639373	2	21137525	0.8877971	AC	AC	AC	AC	AC	AC	AC	AC	CC	AC	AC	AA	CC	AC	CC	AA	AC	CC	CC	AA	CC	AC	AC	CC	AA	AC	CC	AA	CC	AC	CC	CC	AC	CC	CC	CC	AC	AA	AA	AC	AC	AC	AA	AC
1129	Gga_rs13541423	30641338	2	21183309	0.865778	AA	NA	AA	AA	AA	AG	AG	AA	AA	AA	AA	AG	GG	GG	AA	AG	AG	AG	GG	AG	AG	AG	AA	AG	AG	AA	AA	AG	AG	AA	AG	AA	AG	AA	AA	AG	AA	AG	AG	AG	AA	AG	AG	AG
1130	Gga_rs13541496	30645315	2	21349337	0.9094953	AG	NA	AA	GG	AG	AG	AG	AG	AA	AG	GG	GG	AA	AA	AG	GG	AG	AG	AA	GG	AA	AG	AG	AA	GG	AG	AA	GG	AA	GG	AG	AG	AG	AG	AG	AA	AA	AG	AG	GG	GG	AA	AG	AG
1131	Gga_rs13541559	30649310	2	21530601	0.9146686	AC	NA	AA	CC	AC	AC	AC	AC	AA	AC	CC	AC	AA	AA	AC	AC	AC	AC	AA	AC	AA	AA	AC	AA	AC	AC	AA	AC	AA	CC	AC	AC	AC	AC	AC	AA	AA	AC	AC	AC	CC	AA	AA	AC
1132	Gga_rs13541560	30649348	2	21543425	0.9099991	AG	AA	GG	AA	AG	AA	AA	AG	GG	AG	AA	AG	AA	AG	AG	AG	AA	AA	AA	AG	AG	GG	AG	AG	AG	AA	AG	AG	AG	AA	AA	AG	AA	AG	AG	AA	GG	AG	AG	AG	AA	GG	GG	AA
1133	Gga_rs13541582	11610330	2	21606133	0.861411	AC	AA	AA	AA	AC	AA	AA	AC	AC	AA	AA	AC	AA	AA	AA	AC	AA	AA	AA	AC	AC	CC	AC	AA	AC	AA	AA	AC	AA	AA	AA	AC	AA	AC	AC	AA	AC	AA	AA	AC	AA	AC	AC	AA
1134	Gga_rs13541726	30657387	2	21883725	0.7333427	AG	AG	GG	AG	AA	AA	AG	AA	AG	GG	AG	AG	AA	AG	GG	AG	AA	AG	AG	AG	AA	AG	AA	GG	AG	AA	GG	AG	AG	AG	GG	AG	AA	AG	AG	AG	AG	AA	AG	GG	AG	AA	GG	AG
1135	Gga_rs13542113	30684339	2	22707472	0.9205854	CC	NA	AC	AC	AC	AC	AC	CC	AC	AA	AC	AC	AC	AC	AA	AA	CC	CC	AA	CC	AC	CC	CC	AA	CC	CC	AA	CC	AC	CC	AA	AC	AC	AC	AC	AA	CC	CC	AC	AC	AA	CC	AC	AC
1136	Gga_rs13542198	30688306	2	22929127	0.8916202	AA	AA	AA	AA	AA	AA	AA	AA	AA	AA	AA	AA	AC	AA	AA	AA	AC	AA	AA	AA	AA	AA	AA	AA	AA	AC	AA	AA	AA	AA	AA	AA	AA	AA	AA	AA	AA	AA	AA	AA	AA	AA	AA	AA
1137	Gga_rs13542258	11617326	2	23002252	0.871178	AA	NA	AC	AC	CC	AA	AA	AC	AC	AA	AC	AA	AA	AA	CC	AA	AA	AA	AA	AA	AC	AC	AC	AA	AA	AA	AA	AA	AA	AA	AC	CC	AC	CC	CC	AA	AC	AA	AC	AA	CC	AC	AC	AA
1138	Gga_rs13542343	30694304	2	23217177	0.7539986	AG	AG	GG	AG	AG	GG	AG	GG	GG	AG	AG	AG	AG	AG	AG	AG	AG	GG	AG	GG	GG	GG	GG	AG	GG	AG	GG	GG	GG	GG	AA	AG	AG	AG	AG	AG	GG	GG	AG	AG	AA	GG	GG	AG
1139	Gga_rs13542399	30696389	2	23364380	0.9036921	AG	AG	AA	AG	AA	GG	AG	AG	AA	AG	AG	AG	AG	AA	AA	AG	AG	AG	AG	GG	AG	AG	AG	AA	GG	AG	AA	GG	AG	AA	AA	AA	AG	AA	AA	AG	AG	AG	AG	AA	AA	AA	AG	AG
1140	Gga_rs13542419	30697319	2	23388789	0.8590649	CC	CC	AC	CC	CC	AC	CC	CC	CC	CC	CC	CC	AC	CC	CC	AC	CC	CC	AC	CC	AC	CC	CC	CC	CC	CC	CC	CC	CC	CC	CC	CC	CC	CC	CC	AC	CC	CC	CC	CC	CC	CC	CC	CC
1141	Gga_rs13542543	30709409	2	23640328	0.9258176	GG	GG	GG	GG	GG	GG	AG	GG	GG	AG	GG	GG	GG	AG	GG	AG	GG	GG	AG	GG	GG	GG	GG	AG	GG	GG	GG	GG	GG	GG	AG	GG	GG	GG	GG	AG	GG	GG	GG	AG	GG	GG	GG	AG
1142	Gga_rs13542585	11621389	2	23691457	0.9271305	AA	AG	AG	AG	AG	AG	GG	AG	AA	AG	AG	AG	AG	AG	AG	AA	GG	AG	AG	GG	AA	AG	AG	AG	GG	GG	AA	GG	AG	AA	AG	AA	GG	AA	AA	AG	AG	AG	AG	AA	AG	AA	AG	GG
1143	Gga_rs13542760	31607326	2	24175128	0.9082912	CC	NA	AC	AC	AC	CC	CC	AC	AC	CC	AC	AC	CC	AC	AC	CC	CC	CC	CC	CC	AC	AC	AC	AC	CC	CC	AC	CC	AC	CC	AC	AA	CC	AA	AA	CC	AC	CC	CC	CC	AC	AC	AC	CC
1144	Gga_rs13542767	31607398	2	24218050	0.8521803	AA	GG	GG	GG	GG	GG	AG	GG	GG	GG	GG	GG	GG	AG	GG	GG	GG	GG	GG	GG	GG	GG	GG	GG	GG	GG	GG	GG	GG	AG	AG	GG	GG	GG	GG	AG	GG	GG	AG	GG	GG	GG	GG	AG
1145	Gga_rs13543146	31645343	2	25494694	0.9229957	AG	GG	AG	GG	AG	GG	GG	GG	AG	GG	GG	GG	GG	GG	GG	GG	GG	AA	GG	AG	GG	GG	GG	GG	AG	GG	AG	GG	GG	AG	GG	GG	AG	GG	GG	GG	GG	AG	AG	AA	GG	AG	GG	GG
1146	Gga_rs13543176	31656301	2	25804046	0.8874852	GG	GG	GG	GG	GG	GG	GG	GG	GG	GG	GG	GG	GG	GG	GG	GG	GG	GG	GG	GG	GG	GG	GG	GG	GG	GG	GG	GG	GG	GG	GG	GG	GG	GG	GG	GG	GG	GG	GG	GG	GG	GG	GG	GG
1147	Gga_rs13543246	31672398	2	26298702	0.8202186	AG	NA	GG	GG	GG	GG	AG	GG	GG	AA	GG	GG	AA	AG	AA	AG	AG	GG	AG	GG	AG	GG	GG	AA	GG	GG	AG	GG	GG	AG	AG	GG	GG	GG	GG	AA	GG	GG	GG	GG	GG	GG	GG	AG
1148	Gga_rs13543325	31676388	2	26491877	0.8922465	AA	NA	AA	AG	AG	AG	AG	GG	AG	AA	AG	AA	GG	AA	AG	AA	GG	AA	AG	AG	GG	GG	GG	AA	AG	GG	AA	GG	GG	AA	AA	AA	AG	AG	AG	AG	AG	AG	AG	AA	GG	AG	AG	AG
1149	Gga_rs13543349	31678309	2	26537045	0.9186092	AA	NA	AA	AG	AA	AG	AG	AG	AA	AA	AG	AA	AG	AA	AA	AA	GG	AA	AA	AG	AA	GG	GG	AA	AG	AG	AA	GG	GG	AA	AA	AA	AA	AA	AG	AA	AG	AG	AG	AA	AG	AG	AG	AG
1150	Gga_rs13543506	31696325	2	27241618	0.7679809	AG	AG	GG	GG	GG	GG	GG	GG	AG	AG	GG	GG	GG	AG	AG	AG	GG	GG	GG	GG	GG	GG	GG	AG	GG	GG	GG	GG	GG	GG	GG	GG	GG	GG	GG	GG	GG	GG	AG	GG	GG	GG	GG	GG
1151	Gga_rs13543524	31697377	2	27359261	0.8817661	GG	NA	GG	GG	GG	GG	GG	GG	GG	AG	GG	GG	GG	GG	AG	AG	GG	GG	GG	GG	GG	GG	GG	AG	GG	GG	GG	GG	GG	GG	GG	GG	GG	GG	GG	GG	GG	GG	GG	GG	GG	GG	GG	GG
1152	Gga_rs13543529	31699300	2	27419473	0.8903231	AA	NA	AG	GG	AG	GG	AG	AG	AA	AA	GG	GG	AG	AG	AG	AG	AG	GG	GG	GG	AG	GG	GG	AA	GG	AG	AG	GG	GG	AG	AG	GG	AG	AG	GG	GG	GG	GG	AG	GG	AG	GG	GG	AG
1153	Gga_rs13543556	31704410	2	27568774	0.7898296	AC	NA	AC	AA	AA	NA	AA	AA	AC	AC	AA	AA	CC	AA	CC	AC	AC	AA	AC	AA	AC	AA	AA	AC	AA	AC	AA	AA	AA	AA	AA	AA	AC	AA	AA	AC	AA	AA	AC	AA	AC	AA	AA	AA
1154	Gga_rs13543601	32605420	2	27936810	0.9206771	AG	NA	GG	GG	AG	AA	AA	AG	AG	AG	AG	AG	GG	AA	GG	AG	AG	AG	GG	AG	GG	AA	AA	AG	AG	AG	AA	AA	AA	AA	AG	GG	GG	GG	AG	GG	AG	AA	AG	AG	AG	AA	AA	AA
1155	Gga_rs13543661	32613405	2	28150455	0.8760908	AA	NA	AG	AA	AG	AA	AA	AA	AG	AG	AA	AG	AA	AA	GG	AG	AA	AG	AA	AA	AA	AA	AA	AG	AA	AA	AG	AA	AA	AG	AA	AA	AA	AA	AA	AA	AA	AG	AA	AG	AA	AG	AG	AA
1156	Gga_rs13543711	11654427	2	28328241	0.9107747	AA	AC	CC	CC	AA	CC	AA	AA	AC	AA	CC	AC	CC	AC	AA	AC	CC	AC	CC	CC	AC	AA	NA	AA	CC	CC	AA	AA	AA	AA	AC	CC	CC	AC	CC	CC	CC	AA	AC	AC	CC	AA	AA	AA
1157	Gga_rs13543739	32631310	2	28447878	0.9074733	AA	AA	AA	AA	AG	AA	AA	AA	AA	AA	AA	AG	AG	AA	AA	AA	AG	AG	AA	AA	AA	AA	AA	AA	AA	AA	AG	AA	AA	AG	AA	AA	AA	AA	AA	AA	AA	AG	AA	AG	AA	AG	AG	AA
1158	Gga_rs13544082	11679378	2	29596868	0.7006304	AG	NA	AG	GG	AG	GG	GG	AG	AA	GG	GG	GG	AG	AG	GG	GG	GG	AA	AG	AG	AG	GG	GG	GG	AG	AG	AG	GG	GG	GG	GG	GG	AA	AG	GG	AG	GG	AG	AG	AA	AG	AG	GG	GG
1159	Gga_rs13544091	33608414	2	29695938	0.9345166	AA	AG	AA	GG	AG	AG	AA	AA	AG	AA	GG	GG	AG	AA	AG	AG	AG	AA	AG	AA	AG	AA	AA	AA	AA	AA	AA	AA	AA	AG	AG	GG	AA	AG	AG	AG	AG	AA	AG	AA	AA	AA	AG	AA
1160	Gga_rs13544185	33633405	2	30048846	0.8664872	AG	AG	GG	GG	AG	AG	GG	GG	GG	GG	AG	GG	AG	AG	GG	AG	AG	AG	GG	GG	GG	GG	GG	GG	GG	GG	GG	GG	GG	GG	GG	GG	GG	GG	GG	GG	GG	AG	AA	AG	GG	AG	GG	GG
1161	Gga_rs13544221	33636301	2	30136401	0.9061103	AG	AA	AA	AA	AG	AA	AG	AA	AG	AG	AA	AA	AA	GG	AA	AA	AA	AG	AA	AA	AA	AA	AA	AG	AA	AA	AG	AA	AA	AG	AG	AA	AA	AA	AA	AA	AA	AG	AA	AG	AA	AG	AA	AG
1162	Gga_rs13544222	33637429	2	30139070	0.9311783	GG	GG	GG	GG	GG	GG	GG	GG	GG	GG	GG	GG	GG	GG	GG	GG	GG	GG	GG	GG	GG	GG	GG	GG	GG	GG	GG	GG	GG	GG	GG	GG	GG	GG	GG	GG	GG	GG	GG	GG	GG	GG	GG	GG
1163	Gga_rs13544278	33642350	2	30325515	0.8225296	GG	GG	GG	GG	GG	GG	GG	GG	GG	GG	GG	GG	GG	GG	GG	GG	GG	GG	GG	GG	GG	GG	GG	GG	GG	GG	GG	GG	GG	GG	GG	GG	GG	GG	GG	GG	GG	GG	GG	GG	GG	GG	GG	GG
1164	Gga_rs13544305	33650352	2	30460481	0.8352612	AG	GG	AG	GG	GG	GG	GG	GG	GG	GG	GG	GG	AG	GG	GG	GG	AG	GG	GG	GG	GG	GG	GG	GG	GG	GG	GG	GG	GG	GG	GG	GG	GG	GG	GG	GG	GG	GG	GG	GG	GG	GG	GG	GG
1165	Gga_rs13544524	33673386	2	30882099	0.8448405	GG	GG	AG	GG	GG	AG	GG	GG	AG	GG	GG	GG	GG	AG	GG	AG	GG	AG	GG	GG	GG	GG	GG	GG	GG	GG	GG	GG	GG	GG	GG	GG	GG	GG	GG	GG	GG	AG	GG	AG	GG	GG	GG	GG
1166	Gga_rs13544592	29659383	10	12190157	0.847614	AA	AA	AA	AA	AA	AA	AA	AA	AA	AA	AA	AA	AA	AA	AA	AA	AA	AA	AA	AA	AA	AA	AA	AA	AA	AA	AA	AA	AA	AA	AA	AA	AA	AA	AA	AA	AA	AA	AA	AA	AA	AA	AA	AA
1167	Gga_rs13544719	29678339	10	12802836	0.8157436	CC	CC	CC	CC	CC	CC	CC	CC	CC	CC	CC	CC	CC	CC	CC	CC	CC	CC	CC	CC	CC	CC	CC	CC	CC	CC	CC	CC	CC	CC	CC	CC	CC	CC	CC	CC	CC	CC	CC	CC	CC	CC	CC	CC
1168	Gga_rs13544965	29691331	10	13395422	0.9119487	GG	GG	GG	GG	AG	GG	GG	GG	GG	GG	GG	GG	GG	GG	GG	GG	GG	GG	GG	GG	GG	GG	GG	GG	GG	GG	GG	GG	GG	GG	GG	GG	GG	GG	GG	GG	GG	GG	AG	GG	AG	GG	GG	GG
1169	Gga_rs13544981	29692368	10	13442136	0.8868255	GG	AG	AG	AG	AG	AG	GG	AG	AG	AA	AG	AG	GG	AA	GG	AA	AG	AG	AG	AG	GG	AG	GG	GG	AG	AG	GG	GG	AA	GG	GG	GG	GG	GG	GG	GG	AG	GG	AA	AG	AG	GG	GG	AG
1170	Gga_rs13545129	29699400	10	13756061	0.896093	AG	AG	AA	GG	GG	GG	AG	GG	AG	AA	AA	GG	AA	GG	AG	AA	AA	GG	AG	GG	AG	AG	AG	AG	GG	AG	AG	AG	AG	GG	GG	AG	GG	GG	AG	AA	GG	GG	AG	GG	GG	GG	AG	AG
1171	Gga_rs13545227	29705397	10	13910009	0.9092262	AA	AA	AA	AA	AA	AG	AG	AG	AA	AA	AA	AA	AG	GG	AA	AA	AA	AG	AA	AA	AG	AA	AA	AA	AA	AG	AA	AA	AA	AA	AA	AA	AG	AA	AG	AA	AA	AA	AA	AG	AA	AA	AG	AA
1172	Gga_rs13545304	29709396	10	14030722	0.8624125	CC	CC	CC	CC	CC	CC	CC	CC	CC	CC	CC	CC	CC	CC	CC	CC	CC	CC	CC	CC	CC	CC	CC	CC	CC	CC	CC	CC	CC	CC	CC	CC	CC	CC	CC	CC	CC	CC	CC	CC	CC	CC	CC	CC
1173	Gga_rs13545337	29714361	10	14133014	0.9083202	GG	GG	GG	GG	GG	GG	GG	GG	GG	GG	GG	GG	GG	GG	GG	GG	GG	GG	GG	GG	GG	GG	GG	GG	GG	GG	GG	GG	GG	GG	GG	GG	GG	GG	GG	GG	GG	GG	GG	GG	GG	GG	GG	GG
1174	Gga_rs13545357	34613333	10	14155428	0.6928102	AA	AA	AA	AG	AA	AA	AA	AA	NA	AA	AA	AG	AA	AA	AA	AG	AA	AA	AA	NA	AA	NA	AA	AA	AG	AA	AA	AA	AG	AA	AA	AA	AA	AA	AA	AA	NA	AA	AA	AA	AA	AA	AA	AA
1175	Gga_rs13545410	29717354	10	14209749	0.8635449	GG	GG	GG	GG	GG	AG	GG	AG	GG	GG	GG	GG	GG	AA	GG	AG	GG	AG	GG	GG	GG	GG	GG	GG	GG	AG	GG	GG	GG	GG	GG	GG	GG	GG	GG	GG	GG	GG	GG	AG	GG	GG	AG	GG
1176	Gga_rs13545433	29718356	10	14235136	0.8624125	GG	GG	GG	GG	GG	GG	GG	GG	GG	GG	GG	GG	GG	GG	GG	GG	GG	GG	GG	GG	GG	GG	GG	GG	GG	GG	GG	GG	GG	GG	GG	GG	GG	GG	GG	GG	GG	GG	GG	GG	GG	GG	GG	GG
1177	Gga_rs13545665	30605303	10	14671002	0.9328784	GG	GG	GG	GG	AG	GG	GG	GG	GG	GG	GG	GG	GG	GG	GG	GG	GG	GG	GG	GG	GG	GG	GG	GG	GG	GG	GG	GG	GG	GG	GG	GG	GG	GG	GG	GG	GG	GG	AG	GG	AG	GG	GG	GG
1178	Gga_rs13545706	30606348	10	14792047	0.8659381	AA	AA	AC	AC	AC	AA	AA	AA	AC	AA	AA	CC	AC	AC	AA	AC	AC	AC	AA	AC	AA	AC	AA	AA	AC	AC	AC	AA	AC	AA	AA	AA	AA	AA	AA	AA	AC	AA	AA	AA	AC	AA	AC	AA
1179	Gga_rs13545710	30606358	10	14801023	0.8216185	AA	AA	AA	AA	AA	AA	AA	AG	AA	AA	AA	AA	AA	AA	AA	AA	AA	AA	AA	AA	AA	AA	AA	AA	AA	AA	AA	AA	AA	AA	AA	AA	AG	AG	AA	AA	AA	AA	AA	AG	AA	AA	AA	AA
1180	Gga_rs13545729	30607359	10	14867746	0.8318957	AA	AG	AA	AG	GG	AG	AA	AG	AA	AA	AG	AA	AA	AA	AG	AA	AA	AA	AG	AA	AG	AA	AA	AA	AA	AA	AA	AA	AA	AA	GG	AG	GG	GG	AG	AA	AA	AA	AA	AG	GG	AG	AA	AG
1181	Gga_rs13545756	34674324	10	14917984	0.8872039	GG	AG	AG	GG	GG	GG	GG	AG	AA	AG	AG	GG	GG	AG	AG	GG	AA	AA	AG	AG	GG	GG	AG	AA	AG	AG	AG	GG	GG	AA	GG	AG	AG	AG	GG	AG	GG	GG	AA	AG	GG	GG	AG	GG
1182	Gga_rs13545799	44641340	13	769986	0.7706994	AA	AA	AG	AG	AG	AA	AG	AA	AA	AA	AA	AG	AA	AA	AA	AG	AG	AG	AA	AG	AG	AG	AG	AA	AG	AG	AG	AG	AG	AA	AA	AG	AG	AA	AG	AG	AG	AG	AG	AA	AG	AG	AG	GG
1183	Gga_rs13545869	44647390	13	1074306	0.9163783	AA	AA	GG	AA	GG	AA	AG	AA	AA	AA	AA	AA	AA	AA	AA	AG	AG	AA	AA	AA	AG	AA	AG	AA	AA	AG	AA	AG	AG	AA	AA	AA	AA	AA	AG	AA	AA	AG	AA	AA	AA	AG	AA	AA
1184	Gga_rs13545876	44652407	13	1230391	0.8138801	CC	CC	CC	CC	CC	CC	CC	CC	CC	CC	CC	CC	CC	CC	CC	CC	CC	CC	CC	CC	CC	CC	CC	CC	CC	CC	CC	CC	CC	CC	CC	CC	CC	CC	CC	CC	CC	CC	CC	CC	CC	CC	CC	CC
1185	Gga_rs13545884	44660312	13	1533552	0.8189247	GG	GG	AA	GG	AA	GG	AG	GG	GG	GG	GG	GG	GG	GG	GG	AG	AG	GG	GG	GG	AG	GG	AG	GG	GG	AG	GG	AG	AG	GG	GG	GG	GG	GG	AG	GG	AG	AG	GG	GG	GG	AG	GG	AG
1186	Gga_rs13545894	17648425	28	1502307	0.7509385	AA	NA	AA	AA	AA	AA	AG	AA	AA	AG	AG	AA	AA	AA	AA	AG	AA	AA	AA	AA	AA	AA	AA	AA	AA	AA	AA	AA	AA	AA	AA	AA	AA	AA	AG	AA	AA	AA	AA	AA	AA	AA	AA	AA
1187	Gga_rs13545897	17652344	28	1514147	0.7791197	CC	CC	CC	CC	CC	NA	CC	CC	CC	CC	CC	CC	CC	CC	CC	CC	CC	CC	CC	CC	CC	CC	CC	CC	CC	CC	CC	CC	CC	CC	CC	CC	CC	CC	AC	CC	AC	CC	CC	CC	CC	CC	CC	CC
1188	Gga_rs13545963	17720359	28	1703810	0.8250528	CC	NA	CC	CC	CC	CC	AC	CC	CC	CC	CC	CC	CC	CC	AC	CC	AC	CC	CC	CC	CC	CC	CC	AC	CC	AC	AC	CC	CC	CC	AA	CC	AC	CC	AC	CC	AC	AC	AC	CC	CC	CC	AC	CC
1189	Gga_rs13546006	22679354	28	1832007	0.765002	AA	NA	AA	AA	AA	AA	AA	AA	AA	AA	AA	AA	AA	AA	AA	AA	AA	AA	AA	AA	AA	AA	AA	AA	AA	AA	AA	AA	AA	AA	AA	AA	AA	AA	AA	AA	AA	AA	AA	AA	AA	AA	AA	AA
1190	Gga_rs13546052	18637390	28	2021682	0.8282178	AA	AG	GG	GG	AA	AG	GG	GG	AG	AA	AA	AG	AG	AA	AA	AG	GG	AG	AG	AA	AA	GG	GG	AG	AA	AG	AA	AG	AA	AA	AG	AA	AG	AA	GG	AG	AG	GG	AG	AG	AA	AG	GG	AA
1191	Gga_rs13546080	18649383	28	2099210	0.921753	GG	GG	GG	GG	GG	GG	GG	GG	GG	GG	GG	GG	GG	GG	GG	GG	GG	GG	GG	GG	GG	GG	GG	GG	GG	GG	GG	GG	GG	GG	GG	GG	GG	GG	GG	GG	GG	GG	GG	GG	GG	GG	GG	GG
1192	Gga_rs13546089	23689362	28	2100682	0.8443769	GG	GG	GG	GG	GG	GG	GG	GG	GG	GG	GG	GG	GG	GG	GG	GG	GG	GG	GG	GG	GG	GG	GG	GG	GG	GG	GG	GG	GG	GG	GG	GG	GG	GG	GG	GG	GG	GG	GG	GG	GG	GG	GG	GG
1193	Gga_rs13546091	23719353	28	2140227	0.8599436	AA	AG	AA	AA	AG	AA	GG	AG	AA	AG	AG	AA	AA	AG	AG	AG	AA	AA	AG	AA	AG	AA	AG	AA	AA	AG	AA	AG	AG	AA	AG	AG	AA	AA	AG	AA	AA	AG	AA	AG	AA	AG	AG	AA
1194	Gga_rs13546291	36638429	4	1223057	0.8190286	AA	CC	AA	AA	AC	AA	AA	AA	AA	AC	CC	AC	AC	AA	AC	AC	CC	AA	AC	AA	AC	AC	CC	AC	AA	AC	AA	AC	AC	AC	AC	AC	AA	AC	AC	AA	AC	AC	AA	AA	AC	AC	AA	AC
1195	Gga_rs13546300	36637388	4	1190106	0.8128622	GG	GG	GG	GG	GG	AG	GG	GG	GG	GG	GG	GG	GG	GG	GG	GG	GG	GG	GG	GG	GG	GG	GG	GG	GG	GG	GG	GG	AG	GG	GG	GG	GG	GG	GG	GG	GG	GG	GG	GG	GG	GG	GG	GG
1196	Gga_rs13546561	50714346	13	10114647	0.814656	AA	NA	AA	AC	AA	AC	AC	CC	AC	AC	AA	AA	AA	AA	AC	AC	AA	AA	AA	AA	AC	AA	AA	AC	AA	AA	AA	AA	AC	AA	CC	AC	AA	AC	AA	AC	AC	AA	AC	AC	CC	NA	AA	CC
1197	Gga_rs13546583	50708362	13	10009668	0.7204952	AA	NA	AA	AG	AG	AA	AG	AG	AG	AA	AG	AA	AA	AG	AA	AA	AA	AA	AG	AA	AA	AA	AA	AA	AA	AA	AA	AA	AA	AA	AA	AG	AG	AG	AA	AA	AA	AG	AG	AG	GG	AA	AG	GG
1198	Gga_rs13546711	51655307	13	10733788	0.8675645	AG	AG	AA	AA	AG	AG	AG	AA	AG	GG	AG	AA	AA	AG	AA	GG	AA	AG	AG	AG	AG	AA	GG	GG	AG	GG	AA	AG	AG	AG	AA	AA	AG	AG	AA	AG	AG	AG	AA	AG	AA	AA	AG	AG
1199	Gga_rs13546717	51648378	13	10779220	0.7983162	GG	GG	GG	GG	GG	GG	AA	GG	GG	GG	GG	GG	GG	GG	GG	GG	GG	GG	GG	GG	GG	GG	NA	GG	GG	GG	GG	GG	GG	GG	GG	GG	GG	GG	AG	GG	GG	GG	AG	GG	GG	GG	GG	AG
1200	Gga_rs13546759	51665335	13	10934557	0.8408915	AA	AA	AA	AA	AA	AA	AA	AA	AA	AA	AA	AA	AA	AA	AA	AA	AA	AA	AC	AA	AA	AA	AA	AA	AA	AA	AA	AA	AA	AA	AA	AA	AC	AA	AA	AA	AA	AA	AA	AA	AA	AA	AA	AA
1201	Gga_rs13546796	51671353	13	11005713	0.8624125	GG	GG	GG	GG	GG	GG	GG	GG	GG	GG	GG	GG	GG	GG	GG	GG	GG	GG	GG	GG	GG	GG	GG	GG	GG	GG	GG	GG	GG	GG	GG	GG	GG	GG	GG	GG	GG	GG	GG	GG	GG	GG	GG	AG
1202	Gga_rs13546840	11636398	13	11063009	0.7635486	AA	AG	AG	GG	AA	AA	AA	AG	AG	AA	AG	AA	AA	AG	AA	AA	AA	AG	AG	AA	AA	AA	AA	AA	AA	AA	AG	AA	AA	AA	AA	AG	AG	GG	AA	AG	AA	AA	AG	AG	GG	AA	AA	AG
1203	Gga_rs13546906	51692417	13	11194525	0.7946798	AA	AA	AA	AA	AA	AA	AA	AA	AA	AG	AA	AA	AA	AA	AA	AG	AA	AA	AA	AA	AA	AA	AG	GG	AA	AG	AA	AA	AG	AA	AA	AA	AA	AA	AA	AG	AA	AA	AG	AA	AA	AA	AA	AA
1204	Gga_rs13547065	10657344	13	11715676	0.8965759	AA	AA	AA	AA	AA	AA	AG	AA	AA	AA	AG	AA	AA	AA	AA	AA	AA	AG	AG	AA	AA	AA	AA	AA	AA	AA	AA	AA	AA	AA	AA	AA	AG	AA	AG	AA	AA	AA	GG	AA	AA	AA	AA	AG
1205	Gga_rs13547155	12605346	13	11904702	0.8570347	GG	NA	AG	AG	GG	AG	AG	AA	AG	GG	GG	GG	GG	GG	AG	GG	AG	GG	GG	GG	AG	GG	AG	AG	GG	GG	AG	GG	GG	GG	AA	AG	GG	AG	AG	GG	GG	AG	GG	AG	AA	AG	AG	AG
1206	Gga_rs13547429	12620397	13	12374418	0.7263325	GG	GG	GG	GG	GG	GG	GG	GG	GG	GG	GG	GG	GG	GG	GG	GG	GG	GG	AG	GG	GG	GG	GG	GG	GG	GG	GG	GG	GG	GG	GG	GG	AA	GG	GG	GG	GG	GG	GG	GG	GG	GG	GG	GG
1207	Gga_rs13547503	12680300	13	12534960	0.8816991	AG	NA	AA	GG	GG	AG	AA	AG	AG	AG	AG	GG	GG	GG	GG	AG	GG	AA	GG	AG	GG	GG	AA	GG	AG	AG	AG	AG	GG	GG	GG	AG	AG	AG	AG	GG	AG	AA	AA	AA	AG	AG	AG	AA
1208	Gga_rs13547886	14687386	13	13288765	0.8125208	GG	AG	AG	AG	GG	GG	GG	AG	GG	AG	AG	AG	AG	AG	GG	AG	AG	GG	AG	GG	AG	AG	AG	AG	GG	AG	AG	GG	AG	AG	GG	GG	GG	AA	GG	AA	AG	AG	AA	AG	GG	GG	AG	GG
1209	Gga_rs13548030	16674323	13	13612569	0.8004208	AA	AC	AA	AC	AC	AC	AC	CC	AA	AA	AA	AA	AC	AA	AC	AA	AC	AC	AC	AA	AC	AC	AA	AA	AA	CC	AA	AC	AA	AC	AC	AA	AC	AC	AC	AA	AA	AA	AC	AC	AA	AA	AA	AC
1210	Gga_rs13548148	16624372	4	62819174	0.9198118	AG	AG	AG	GG	AA	AG	AA	AG	AG	AA	AG	GG	GG	AG	AG	AA	GG	AG	AA	AG	AG	AA	AA	AA	AG	AA	AG	AA	AA	AA	AA	AG	AA	AA	AA	AA	AG	AA	AG	AA	AG	AA	AG	AG
1211	Gga_rs13548218	16630385	4	63017524	0.9216269	CC	AA	AA	AC	AA	AC	AC	CC	AC	AC	CC	AC	AC	AC	AC	AC	AA	AA	AC	AA	AC	AA	AC	CC	AA	AC	CC	AC	AA	AC	AC	AC	CC	AC	AC	AC	AC	AC	AC	AC	CC	AC	AA	AC
1212	Gga_rs13548257	16634373	4	63119901	0.916599	AG	AG	AG	AG	AA	AG	AA	AA	AG	AA	AG	GG	GG	AG	AG	AA	GG	AG	AA	GG	AA	GG	AA	AA	GG	AA	AG	AA	AA	AA	AA	AG	AG	AA	AA	AA	AG	AG	AA	AA	AA	AG	AG	AA
1213	Gga_rs13548301	16645390	4	63449182	0.822635	AG	NA	AG	AG	AA	GG	AG	AA	AG	AG	AA	AG	AA	GG	AA	AG	AG	AG	AA	AG	AA	AG	AA	AG	AG	AA	AG	AG	AA	AG	AG	AG	AG	AA	AG	AG	AA	AA	AA	AG	AA	AA	AG	AA
1214	Gga_rs13548444	16685399	4	64575607	0.8613879	AA	AA	AA	AA	AA	AA	AA	AA	AA	AA	AA	AA	AA	AA	AA	AA	AA	AA	AA	AA	AA	AA	AA	AA	AA	AA	AA	AA	AA	AA	AA	AA	AG	AA	AA	AA	AA	AG	AA	AA	AA	AG	AA	AA
1215	Gga_rs13548779	16714313	4	65378477	0.8651642	AG	AG	AG	AG	GG	AG	AG	GG	AG	GG	GG	AG	GG	AA	GG	GG	AG	AG	GG	AG	GG	AG	GG	GG	AG	GG	GG	GG	GG	AA	AG	AG	AA	GG	AG	AG	GG	AG	GG	AG	AG	AG	GG	GG
1216	Gga_rs13548811	16723368	4	65536292	0	NA	NA	NA	NA	NA	NA	NA	NA	NA	NA	NA	NA	NA	NA	NA	NA	NA	NA	NA	NA	NA	NA	NA	NA	NA	NA	NA	NA	NA	NA	NA	NA	NA	NA	NA	NA	NA	NA	NA	NA	NA	NA	NA	NA
1217	Gga_rs13548827	50664346	4	65589612	0.8983552	GG	AA	AA	AA	AA	AA	AA	AA	AA	AA	AG	GG	AG	NA	AG	AA	AA	AA	AA	GG	AA	GG	AA	AA	GG	AA	AG	AA	AA	NA	AA	AA	GG	AA	AA	AA	AG	AG	AA	GG	AG	AG	AG	AA
1218	Gga_rs13548858	17610324	4	65739340	0.9323691	AA	AG	AG	AG	GG	AG	AG	GG	AG	AG	AG	AA	AG	AA	AG	AG	AG	AG	GG	AA	GG	AA	GG	AG	AA	GG	AG	GG	GG	AA	AG	AG	AG	GG	AG	AG	AG	GG	GG	AA	GG	GG	AG	GG
1219	Gga_rs13548944	17653420	4	66207421	0.8073326	AA	AG	AG	AA	GG	AG	AG	AA	AA	AG	AA	AA	AA	AA	AG	AG	AA	AG	AG	AA	AG	AA	AG	AA	AA	AG	AG	GG	AG	AA	AG	AA	AG	AG	AG	AG	AG	GG	AA	AA	AG	GG	AG	AG
1220	Gga_rs13548947	17654363	4	66207979	0.8454473	GG	AG	AG	GG	AA	AG	AG	GG	GG	AG	GG	GG	GG	GG	AG	AG	GG	AG	AG	GG	AG	GG	AG	GG	GG	AG	AG	AA	AG	GG	AG	GG	AG	AG	AG	AG	AG	AA	GG	GG	AG	AA	AG	AG
1221	Gga_rs13548968	17658327	4	66301417	0.8375043	AG	AG	AG	AA	GG	AG	AG	AA	AA	AG	AG	AG	AG	AA	GG	AG	AA	AG	AG	AG	AG	AG	AG	AA	AG	AG	GG	GG	AG	AA	AG	AA	AG	AG	AG	AG	GG	GG	AA	AG	AG	GG	GG	AG
1222	Gga_rs13548980	17662320	4	66350309	0.9000555	AG	GG	GG	GG	GG	GG	GG	GG	GG	AG	AG	AG	AG	GG	AG	AG	GG	GG	GG	GG	GG	GG	GG	AG	GG	GG	AG	GG	GG	GG	GG	GG	GG	GG	GG	GG	AG	GG	GG	AG	GG	GG	GG	GG
1223	Gga_rs13549067	50685408	4	66546983	0.7908785	GG	AG	AG	GG	AA	GG	AG	GG	AG	AA	GG	GG	GG	AG	AG	AA	GG	AG	GG	AG	AG	GG	AG	AG	AG	AG	GG	AA	AG	GG	AG	GG	AG	AG	AG	GG	AG	AA	GG	GG	AG	AA	AG	AG
1224	Gga_rs13549542	18604334	4	67752526	0.8763751	AG	NA	AA	AA	AA	AA	AG	AA	AG	AA	AG	AG	AG	AA	AG	AA	AA	AA	AA	AG	AA	AG	AA	AA	AG	AA	AG	AA	AG	AA	AA	AA	AA	AA	AA	AA	AG	AA	AG	AG	AA	AA	AG	AA
1225	Gga_rs13549565	18604343	4	67784805	0.6895267	AA	AC	AA	AC	AA	AC	AC	AA	AC	AA	AA	AA	AC	AA	AA	AA	AC	AA	AC	AA	AA	AA	AA	AA	AA	AA	AC	AA	AC	AA	AA	AA	AA	AA	AA	AC	AA	AA	AC	AA	AA	AA	AA	AA
1226	Gga_rs13549641	18607312	4	67882796	0.8524932	AG	AG	GG	AG	AG	GG	AG	GG	GG	AG	GG	AG	AG	AG	AA	AG	AG	AG	GG	GG	AG	GG	AG	GG	GG	AG	AG	AA	AG	AA	AA	GG	AA	GG	AG	AG	GG	AA	AG	AG	AG	AG	AG	GG
1227	Gga_rs13549827	18618310	4	68081748	0.8241825	AA	AA	AA	AA	AA	AA	AA	AA	AA	AA	AA	AA	AA	AA	AA	AA	AA	AA	AA	AA	AA	AA	AA	AA	AA	AA	AA	AA	AA	AA	AA	AA	AA	AA	AA	AA	AA	AA	AA	AA	AA	AA	AA	AA
1228	Gga_rs13549852	18621319	4	68126653	0	NA	NA	NA	NA	NA	NA	NA	NA	NA	NA	NA	NA	NA	NA	NA	NA	NA	NA	NA	NA	NA	NA	NA	NA	NA	NA	NA	NA	NA	NA	NA	NA	NA	NA	NA	NA	NA	NA	NA	NA	NA	NA	NA	NA
1229	Gga_rs13549992	18627388	4	68348646	0.8201367	AA	AG	AA	AG	GG	AG	AA	AA	AA	AG	AA	AG	AA	AG	AG	AG	AG	AG	AA	AA	AG	AA	AG	AA	AA	AG	AA	GG	GG	AG	AG	AA	AG	AA	AG	AG	AG	GG	AG	AG	AG	GG	AG	AG
1230	Gga_rs13550048	18633339	4	68511005	0.8871587	AC	AC	CC	CC	AC	CC	AA	CC	AC	CC	CC	CC	AC	CC	AC	CC	CC	AC	CC	CC	CC	CC	CC	CC	CC	CC	AC	CC	AC	AC	AC	CC	AC	AC	AA	CC	AC	CC	AC	CC	CC	AC	CC	AC
1231	Gga_rs13550100	50705315	4	68601761	0	NA	NA	NA	NA	NA	NA	NA	NA	NA	NA	NA	NA	NA	NA	NA	NA	NA	NA	NA	NA	NA	NA	NA	NA	NA	NA	NA	NA	NA	NA	NA	NA	NA	NA	NA	NA	NA	NA	NA	NA	NA	NA	NA	NA
1232	Gga_rs13550120	18641361	4	68660761	0.8687847	AA	NA	AA	AA	AG	AA	AA	AA	AA	AA	AA	AA	AA	AA	AA	AA	AA	AA	AA	AA	AA	AA	AA	AA	AA	AA	AA	AA	AG	AA	AA	AA	AA	AA	AG	AA	AG	AA	AA	AA	AA	AG	AA	AG
1233	Gga_rs13550235	18654352	4	68935989	0.9325916	AC	AC	AA	AC	CC	AC	AC	CC	CC	AC	AC	AC	AC	AC	CC	AC	AC	CC	AA	AA	AC	AA	AC	AC	AA	AC	AC	CC	CC	CC	CC	AC	CC	CC	CC	AC	AC	CC	AC	AC	CC	CC	AC	CC
1234	Gga_rs13550431	18677326	4	69552884	0.8756427	AA	AC	AA	AC	CC	AC	AA	AA	AA	AC	AA	AC	AA	AC	AC	AA	AC	AC	AA	AA	AA	AA	AC	AA	AA	AC	AA	CC	CC	AC	AC	AA	AA	AA	AC	AC	AC	AC	AC	AC	AA	AC	AC	AC
1235	Gga_rs13550563	39640308	4	70134950	0.8449137	AA	AA	AA	AA	AA	AA	AA	AA	AA	AA	AA	AA	AA	AA	AA	AA	AA	AA	AA	AA	AA	AA	AA	AA	AA	AA	AA	AA	AA	AA	AA	AA	AA	AA	AA	AA	AA	AA	AA	AA	AA	AA	AA	AA
1236	Gga_rs13550826	18721427	4	70798331	0.8554204	AA	NA	AA	AC	CC	CC	AA	AC	AA	AC	AA	AA	AA	CC	AA	AA	AC	AA	AA	AC	AC	AA	AA	AA	AC	AA	AC	AC	CC	AA	AC	AC	AA	AA	AC	AA	AC	AA	CC	AC	AC	AC	AA	CC
1237	Gga_rs13550933	36608334	1	168607929	0.8717797	AA	GG	GG	AG	GG	GG	GG	GG	GG	GG	AG	GG	GG	GG	GG	GG	GG	GG	GG	GG	GG	GG	AG	GG	GG	GG	GG	AG	GG	AG	GG	GG	GG	GG	GG	GG	GG	AA	AG	GG	GG	AG	AG	GG
1238	Gga_rs13550936	36691310	1	168755749	0	NA	NA	NA	NA	NA	NA	NA	NA	NA	NA	NA	NA	NA	NA	NA	NA	NA	NA	NA	NA	NA	NA	NA	NA	NA	NA	NA	NA	NA	NA	NA	NA	NA	NA	NA	NA	NA	NA	NA	NA	NA	NA	NA	NA
1239	Gga_rs13550962	13675375	1	169149356	0.916549	GG	AG	AA	AG	AG	AA	GG	AG	AG	GG	GG	AG	AA	GG	AA	GG	AA	AG	AA	AA	AA	AA	AG	AA	AA	GG	AG	GG	GG	AG	AG	AA	AG	AG	AA	AA	AG	GG	AG	GG	AA	AG	GG	AA
1240	Gga_rs13550971	13675388	1	169169714	0.8959183	GG	AA	AA	AG	AA	AA	AA	AA	AA	AA	AG	AA	AA	AA	AA	AA	AA	AA	AA	AA	AA	AA	AG	AA	AA	AA	AA	AG	AA	AG	AA	AA	AA	AA	AA	AA	AA	GG	AG	AA	AA	AG	AG	AA
1241	Gga_rs13551066	46639405	1	169624958	0.884314	GG	AG	GG	GG	GG	GG	GG	GG	GG	AA	AG	AG	GG	AG	AG	AA	GG	AG	GG	GG	GG	AG	AG	GG	GG	GG	GG	GG	AG	GG	GG	AG	GG	GG	GG	GG	AA	GG	AG	GG	GG	GG	AG	GG
1242	Gga_rs13551127	34676394	1	169839817	0.8154557	AA	AG	AA	AA	AA	AA	AA	AA	AA	AA	AA	AG	AG	AA	AG	AA	AG	AA	AA	AA	AG	AG	AG	AA	AA	AA	AA	AA	AA	AA	AA	AG	AA	AA	AG	AA	AG	AA	AG	AA	AA	AA	AA	AA
1243	Gga_rs13551140	13692394	1	169867821	0.8266634	AA	AG	GG	AG	AG	GG	AA	GG	GG	AA	AA	AA	AG	AA	AG	AA	AG	AG	GG	GG	AG	AG	AA	GG	GG	AG	GG	AA	AA	AG	GG	AG	GG	GG	AG	GG	AA	AA	AA	AG	AG	AG	AA	GG
1244	Gga_rs13551293	13704400	1	170196642	0.9212224	GG	AG	GG	GG	AG	AG	AG	GG	AG	AA	AG	GG	AG	AG	AG	AA	GG	AG	GG	AG	AG	AG	GG	GG	AG	GG	AG	GG	AG	GG	AG	GG	AG	AA	GG	GG	AG	GG	GG	GG	AG	GG	AG	GG
1245	Gga_rs13551485	11644389	1	170617800	0.8000908	AG	AG	AA	AA	AG	AG	AG	AG	AA	NA	AG	AG	AG	AG	GG	GG	AG	GG	AG	AG	GG	AG	AG	AA	AG	AA	AG	AG	GG	AG	AG	GG	GG	AG	AG	GG	GG	AA	AG	AA	GG	AA	NA	AG
1246	Gga_rs13551760	14635395	1	171405057	0.9187632	AG	AG	GG	AG	GG	GG	GG	GG	AG	GG	AG	GG	GG	GG	GG	GG	GG	AG	AG	GG	GG	GG	AG	GG	GG	AG	AG	AG	AG	AG	GG	GG	GG	AG	GG	GG	GG	AA	AG	GG	GG	AG	AG	GG
1247	Gga_rs13551782	14636355	1	171481206	0.8707775	AG	NA	GG	GG	GG	GG	AG	AG	GG	GG	GG	GG	GG	AG	AG	GG	AA	GG	GG	GG	AG	GG	GG	GG	GG	GG	AG	AG	GG	AG	AG	AG	AA	AG	GG	AA	GG	GG	GG	AG	AG	GG	GG	AG
1248	Gga_rs13551808	14639384	1	171526279	0.930966	GG	GG	GG	GG	GG	GG	GG	GG	GG	GG	GG	GG	GG	GG	GG	GG	GG	GG	GG	GG	GG	AG	AG	GG	GG	GG	GG	GG	GG	GG	GG	AG	GG	GG	GG	GG	GG	GG	GG	GG	GG	GG	GG	GG
1249	Gga_rs13552040	14648318	1	171918608	0.8451538	AA	NA	AA	AA	AG	GG	AG	AA	AA	AA	AA	AG	GG	AA	AA	AG	AG	AA	AA	AG	AG	AG	AA	AA	AG	AA	AA	AA	AA	AA	AA	AA	AA	AA	GG	AA	AG	AA	AG	AA	AA	AG	AA	AG
1250	Gga_rs13552233	14659366	1	172216922	0.8418777	AA	AA	NA	AA	AA	AA	AA	AA	NA	AA	AA	AA	AG	AA	AA	AA	AA	AA	AA	AA	AG	AA	AA	AA	AA	AA	AG	AA	AA	AA	AA	AA	AA	AA	AA	AA	AA	AA	AA	AA	AA	AA	AA	AA
1251	Gga_rs13552402	14667362	1	172449293	0.9048426	GG	AG	AA	AG	GG	GG	GG	GG	AA	AA	AG	AA	GG	AG	GG	AG	GG	AG	AG	AG	AG	GG	AG	GG	AG	AA	AA	AG	AA	AG	GG	GG	GG	AG	GG	AA	AG	AA	AA	GG	GG	AG	AG	GG
1252	Gga_rs13552412	21641362	1	172480773	0.6225999	AG	AG	GG	GG	GG	GG	GG	GG	NA	NA	GG	AG	GG	GG	GG	GG	GG	GG	NA	AG	GG	GG	GG	GG	AG	GG	GG	GG	GG	AG	GG	GG	GG	GG	GG	GG	AG	GG	AG	GG	GG	GG	GG	GG
1253	Gga_rs13552529	14672315	1	172664763	0.8673695	AA	NA	AA	AA	AA	AA	AA	AG	AA	AA	AA	AG	AA	AA	AA	AA	AA	AA	AG	AA	AG	AA	AA	GG	AA	AA	AA	AA	AA	AG	AG	AA	AA	AA	AG	AG	GG	AA	AG	GG	AA	AA	AA	AG
1254	Gga_rs13552568	14675395	1	172750447	0.868069	GG	AG	GG	GG	AG	AA	AG	GG	GG	GG	GG	GG	AG	AG	GG	AG	AG	AG	GG	GG	AG	AA	AG	GG	GG	GG	GG	GG	GG	GG	AG	AG	GG	GG	AG	GG	GG	GG	GG	GG	GG	AG	AG	AG
1255	Gga_rs13552715	14684318	1	173046749	0.9134588	AC	AA	AA	AA	AA	AA	AA	AA	AA	AA	AA	AA	AC	AA	AA	AA	AA	AA	AA	AC	AA	AA	AA	AA	AC	AA	AA	AA	AA	AC	AA	AA	AA	AA	AC	AA	AA	AA	AA	AA	AA	AA	AA	AA
1256	Gga_rs13553164	23698346	1	174027867	0.9113716	GG	AG	AG	AG	GG	GG	GG	GG	AG	GG	AG	AG	GG	GG	GG	GG	GG	GG	AG	AG	GG	GG	AG	GG	AG	AA	GG	AG	GG	GG	GG	GG	GG	AG	GG	GG	GG	AA	AG	AG	GG	AG	AG	GG
1257	Gga_rs13553265	15621379	1	174244029	0.9073818	AG	GG	AG	GG	GG	GG	GG	AG	AG	AA	GG	GG	GG	AG	GG	AG	GG	AG	GG	AG	AG	GG	GG	GG	AG	GG	AA	GG	AG	AG	GG	GG	GG	GG	GG	AG	GG	GG	GG	GG	GG	GG	GG	GG
1258	Gga_rs13553485	15648402	1	174594379	0.9345717	AC	NA	CC	AC	AC	CC	AA	AA	CC	CC	AC	CC	AC	CC	AC	CC	AA	CC	AC	CC	CC	CC	CC	AA	CC	CC	CC	AC	CC	CC	AC	AC	AC	CC	CC	AC	AC	CC	CC	AC	AA	CC	AC	AC
1259	Gga_rs13553851	15696421	1	175407168	0.7603518	AA	AA	AA	AA	AA	AA	AA	AA	AA	AA	AA	AA	AA	AA	AA	AA	AA	AA	AA	AA	AA	AA	AA	AA	AA	AA	AA	AA	AA	AA	AA	AA	AA	AA	AA	AA	AA	AA	AA	AA	AA	AA	AA	AA
1260	Gga_rs13553888	26601362	1	175570215	0.8264712	AG	AA	AG	AA	AA	AA	AA	AG	AG	GG	AA	AA	AG	GG	AG	AG	AA	AG	AA	AG	AG	AA	AA	AA	AG	AA	GG	AA	AG	AA	AA	AA	AG	AA	AG	AG	AA	AA	AA	AA	AA	AA	AA	AA
1261	Gga_rs13554172	16623376	1	176514435	0.8519702	GG	GG	AG	GG	GG	GG	GG	AG	AG	AA	GG	GG	AG	AA	AG	AG	GG	AG	GG	GG	AG	GG	GG	GG	GG	GG	AA	GG	AG	GG	AG	GG	AG	GG	GG	AG	GG	GG	GG	GG	GG	GG	GG	GG
1262	Gga_rs13554208	16625311	1	176604645	0.9223992	AG	AG	AG	AG	GG	AG	GG	AG	AG	GG	AG	AG	AG	GG	GG	AG	GG	GG	AG	AA	GG	GG	AG	GG	AA	AA	GG	AG	GG	GG	GG	GG	GG	AG	AG	GG	GG	AA	AG	AG	GG	AG	AG	GG
1263	Gga_rs13554224	16625327	1	176629254	0.9288595	AC	CC	CC	CC	CC	CC	CC	AC	CC	CC	CC	CC	CC	CC	CC	CC	CC	CC	CC	AC	CC	CC	CC	CC	AC	CC	CC	CC	CC	CC	CC	CC	CC	CC	CC	CC	CC	CC	CC	CC	CC	CC	CC	CC
1264	Gga_rs13554330	16637389	1	176965872	0.9075567	AA	AA	AA	AA	AA	AA	AA	AA	AA	AA	AA	AA	AG	AA	AA	AA	AA	AA	AA	AA	AA	AA	AA	AA	AA	AA	AA	AA	AA	AA	AG	AA	AA	AA	AG	AA	AA	AA	AA	AA	AA	AA	AA	AA
1265	Gga_rs13554347	17673338	1	177018847	0.886676	AA	AA	AA	AA	AA	AA	AA	AA	AA	AA	AA	AA	AA	AA	AA	AA	AA	AA	AA	AA	AA	AA	AA	AA	AA	AA	AA	AA	AA	AA	AA	AA	AA	AA	AA	AA	AA	AA	AA	AA	AA	AA	AA	AA
1266	Gga_rs13554482	16649359	1	177348597	0.8749563	AA	AA	AA	AA	AA	AA	AA	AA	AA	AA	AA	AA	AC	AA	AA	AA	AA	AA	AA	AA	AA	AA	AA	AA	AA	AA	AA	AA	AA	AA	AA	AA	AA	AA	AC	AA	AA	AA	AA	AA	AA	AA	AA	AA
1267	Gga_rs13554485	16650325	1	177389733	0.895391	GG	NA	AA	AG	AG	AG	GG	AG	AA	GG	AG	AG	GG	AG	GG	AG	GG	AG	AG	AG	GG	GG	AG	GG	AG	AA	GG	AG	GG	GG	GG	GG	GG	AG	GG	GG	GG	AA	AG	AG	GG	GG	AG	GG
1268	Gga_rs13554512	27620394	1	177458783	0.9078858	GG	AA	AA	AG	AG	AG	AG	AG	AA	GG	AG	AG	AA	AA	GG	AG	AG	AG	AA	AG	AG	AG	AA	AA	AG	AA	AG	AA	AG	AG	AG	AG	AG	AG	AG	AG	GG	AA	AG	AG	GG	GG	AA	GG
1269	Gga_rs13554716	16667320	1	177923466	0.9221787	GG	NA	GG	GG	GG	GG	GG	GG	GG	GG	GG	GG	AG	AG	GG	GG	AG	GG	AG	GG	AG	AG	GG	AA	GG	GG	AG	AG	GG	AG	AG	GG	AG	GG	GG	AG	GG	GG	GG	GG	GG	GG	AG	GG
1270	Gga_rs13554742	16667333	1	177940066	0.8943116	AA	NA	AA	AA	AA	AA	AA	AA	AA	AA	AA	AA	AG	AG	AA	AA	AG	AA	AG	AA	AG	AG	AA	GG	AA	AA	AG	AG	AA	AG	AG	AA	AG	AA	AA	AG	AA	AA	AA	AA	AA	AA	AG	AA
1271	Gga_rs13554773	16669392	1	178085810	0.8498017	AA	AA	AA	AA	AA	AA	AA	AA	AA	AA	AA	AA	AA	AA	AA	AA	AA	AA	AA	AA	AA	AA	AG	AA	AA	AA	AA	AA	AA	AA	AA	AA	AA	AA	AA	AA	AA	AA	AA	AA	AA	AA	AA	AA
1272	Gga_rs13554826	16673402	1	178238709	0.9108317	GG	NA	AG	AG	GG	GG	GG	GG	GG	GG	GG	AG	GG	AG	GG	GG	GG	AG	GG	AG	GG	GG	AG	GG	AG	AG	GG	AG	GG	GG	GG	GG	GG	GG	GG	GG	GG	GG	GG	GG	GG	GG	AG	GG
1273	Gga_rs13554945	28683395	1	178402277	0.8863758	AA	NA	AA	AA	AA	AA	AA	AA	AA	AA	AA	AA	AC	AA	AA	AA	AA	AA	AA	AA	AA	AA	AC	AA	AA	AA	AA	AA	AA	AA	AA	AA	AA	AA	AC	AA	AA	AA	AA	AA	AA	AA	AA	AA
1274	Gga_rs13555039	16680386	1	178558203	0.9306408	GG	GG	GG	GG	GG	GG	GG	GG	GG	GG	GG	GG	GG	GG	GG	GG	GG	GG	GG	GG	GG	GG	GG	GG	GG	GG	GG	GG	GG	GG	GG	GG	GG	GG	GG	GG	GG	GG	GG	GG	GG	GG	GG	GG
1275	Gga_rs13555051	16681315	1	178596256	0.8923323	GG	NA	AG	GG	AG	AG	AG	AG	AA	AG	AG	GG	AA	AG	GG	AA	AG	GG	AA	GG	AG	AG	AG	AA	GG	AG	AG	AG	GG	AG	AG	AG	AG	AG	AG	AG	GG	AG	AG	AG	GG	GG	AG	GG
1276	Gga_rs13555091	16682302	1	178667458	0.8481429	AA	AA	AA	AA	AA	AA	AA	AA	AA	AA	AA	AA	AA	AA	AA	AA	AA	AA	AA	AA	AA	AA	AA	AA	AA	AA	AA	AA	AA	AA	AA	AA	AA	AA	AA	AA	AA	AA	AA	AA	AA	AA	AA	AA
1277	Gga_rs13555162	16685319	1	178871053	0.900176	GG	GG	AG	AG	GG	GG	GG	GG	GG	GG	GG	AG	GG	AG	GG	GG	GG	AG	GG	AG	GG	GG	AG	GG	AG	AG	GG	AG	GG	GG	GG	GG	GG	GG	GG	GG	GG	GG	GG	GG	GG	GG	AG	GG
1278	Gga_rs13555309	16691372	1	179153092	0.7704851	GG	GG	AG	AG	GG	GG	GG	GG	GG	GG	GG	AG	GG	AG	GG	GG	GG	AG	GG	AG	GG	GG	GG	GG	AG	AG	GG	AG	GG	GG	GG	GG	GG	GG	GG	GG	GG	GG	GG	GG	GG	GG	AG	GG
1279	Gga_rs13555411	16698337	1	179406307	0.8408138	AA	AG	GG	AG	AG	AG	AG	AA	GG	AG	AG	AG	AG	GG	AA	GG	AG	AG	GG	AG	AG	AG	GG	GG	AG	GG	AG	GG	AA	AG	AG	AG	AG	AG	AA	AG	AG	AG	AG	GG	AA	AA	GG	AG
1280	Gga_rs13555457	16700331	1	179517501	0.8715677	AA	NA	AG	AG	AA	AA	AA	AA	AA	AA	AA	AG	AA	AG	AA	AA	AA	AG	AA	AG	AA	AA	AA	AA	AG	AG	AA	AG	AA	AA	AA	AA	AA	AA	AA	AA	AA	AA	AA	AA	AA	AA	AG	AA
1281	Gga_rs13555497	16703421	1	179642712	0.9386422	AA	AA	AA	AA	AA	AA	AA	AA	AA	AA	AA	AA	AG	AA	AA	AA	AA	AA	AA	AA	AA	AA	AG	AA	AA	AA	AG	AA	AA	AA	AA	AA	AA	AA	AA	AA	AA	AA	AA	AG	AA	AA	AA	AA
1282	Gga_rs13555561	30632404	1	179669838	0.9420459	GG	NA	AG	AG	AG	GG	GG	GG	GG	GG	GG	AG	AG	AA	GG	GG	AG	AA	AG	AG	AG	AG	GG	AA	AG	AG	GG	AA	GG	AG	GG	AG	AG	GG	AG	AG	GG	GG	GG	GG	GG	GG	AA	GG
1283	Gga_rs13555596	16708429	1	179732906	0.9344788	GG	GG	AG	AG	AG	GG	GG	GG	GG	GG	GG	AG	GG	AG	GG	GG	GG	AG	GG	AG	GG	GG	GG	GG	AG	AG	GG	AG	GG	GG	AG	GG	GG	GG	GG	GG	GG	GG	GG	GG	GG	GG	AG	GG
1284	Gga_rs13555816	17618365	1	180102419	0.8844181	GG	AG	GG	GG	AG	GG	GG	GG	GG	GG	GG	AG	AG	AG	GG	GG	AG	AG	AG	GG	AG	AG	AG	AA	GG	GG	GG	AG	AG	AA	AG	AG	AG	GG	AG	AG	AG	AG	AG	GG	GG	GG	AG	GG
1285	Gga_rs13555831	17618401	1	180117755	0.9198667	AA	AA	AA	AA	AA	AA	AA	AA	AA	AA	AA	AA	AA	AA	AA	AA	AA	AA	AA	AA	AA	AA	AA	AA	AA	AA	AA	AA	AA	AA	AA	AA	AA	AA	AA	AA	AA	AA	AA	AA	AA	AA	AA	AA
1286	Gga_rs13555847	17619333	1	180144054	0.8293552	AG	GG	GG	AG	AG	AG	GG	AA	GG	GG	AG	GG	GG	GG	AA	GG	GG	GG	GG	AG	AG	AG	GG	GG	AG	GG	GG	GG	GG	GG	GG	AG	AG	AG	AG	GG	GG	GG	GG	AG	AG	AA	GG	AG
1287	Gga_rs13555883	17627309	1	180236607	0.9356783	GG	GG	AG	AG	AG	GG	GG	GG	GG	GG	GG	AA	AG	AA	GG	GG	AG	AA	AG	GG	AG	AG	AG	AA	GG	AG	GG	AG	AG	AA	AG	AG	AG	GG	AG	AG	AG	GG	AG	GG	GG	GG	AG	GG
1288	Gga_rs13555978	17640332	1	180397892	0.7861983	GG	NA	GG	GG	GG	GG	GG	GG	GG	GG	GG	GG	GG	GG	GG	GG	GG	GG	GG	GG	GG	GG	GG	GG	GG	GG	GG	GG	GG	GG	GG	GG	GG	GG	GG	GG	GG	GG	GG	GG	GG	GG	GG	GG
1289	Gga_rs13556118	17662355	1	180710225	0.9367992	AA	AA	AA	AG	AG	AG	AA	AG	AA	AA	AA	AG	AG	AG	AA	AA	AG	AG	AA	AA	AA	AG	AA	AA	AA	AA	AA	AG	AG	AG	AG	AG	AG	AA	AG	AA	AG	AG	AG	AA	AG	AA	AG	AA
1290	Gga_rs13556166	17670347	1	180812388	0.8975658	AA	AA	AG	AG	AG	AA	AA	AA	AA	AA	GG	AG	GG	AG	GG	AA	AA	GG	AA	AA	AG	AA	AG	AA	AA	AG	AG	AA	AA	AA	AA	AA	AA	AG	AG	AG	AA	AA	AG	AA	AA	GG	AA	AG
1291	Gga_rs13556202	17679388	1	180950128	0.9267718	GG	AG	AG	AG	AG	GG	GG	AG	GG	GG	AA	AG	GG	AG	AA	GG	GG	AA	GG	GG	AG	GG	AG	GG	GG	AG	GG	GG	GG	GG	GG	GG	GG	AG	AA	GG	GG	GG	AG	AG	GG	AA	GG	AG
1292	Gga_rs13556205	17680419	1	180958270	0.9289999	GG	NA	AG	AA	AG	AG	GG	AG	GG	GG	AA	AG	GG	AG	AA	GG	GG	AG	GG	GG	AG	AG	GG	GG	GG	AG	GG	GG	GG	GG	GG	AG	GG	AG	AG	GG	GG	AG	AG	GG	AG	AA	GG	AG
1293	Gga_rs13556271	17689412	1	181092465	0.9250966	GG	AG	AG	GG	AG	GG	GG	AG	GG	GG	GG	AG	AA	AG	GG	GG	AG	GG	AG	AG	AG	AG	AG	AA	AG	GG	AG	AA	AG	AA	AG	AG	AG	GG	AG	AA	AG	GG	AG	AG	GG	GG	AA	GG
1294	Gga_rs13556505	17720351	1	181578204	0.836436	AA	AA	AG	AG	AG	AA	AA	AA	AA	AA	GG	AG	AA	AG	GG	AA	AA	AG	AA	AA	AG	AA	AA	AA	AA	AG	AA	AA	AA	AA	AA	AA	AA	AG	AG	AA	AA	AA	AG	AA	AA	GG	AA	AG
1295	Gga_rs13556524	17722300	1	181594142	0.9117143	AA	AA	AA	AA	AA	AA	AA	AA	AA	AA	AA	AA	AA	AA	AA	AA	AA	AA	AA	AA	AA	AA	AA	AA	AA	AA	AA	AA	AA	AA	AA	AA	AA	AA	AA	AA	AA	AA	AA	AA	AA	AA	AA	AA
1296	Gga_rs13556555	18601363	1	181658590	0.8258542	AA	NA	AG	AG	GG	AA	AA	AA	AA	AA	GG	AG	GG	AG	GG	AA	AG	GG	AG	AG	GG	AG	AA	GG	AG	AG	AA	GG	AA	AG	AA	AG	AA	AG	AG	GG	AA	AA	AG	AA	AA	GG	GG	AG
1297	Gga_rs13556618	18608318	1	181833035	0.9114516	GG	GG	AG	AG	AG	GG	GG	GG	GG	GG	AA	AG	AA	AG	AA	GG	GG	AA	GG	GG	AG	GG	GG	GG	GG	AG	GG	AG	GG	GG	GG	GG	GG	AG	AG	AA	GG	GG	AG	GG	GG	AA	AG	AG
1298	Gga_rs13556660	18608396	1	181925649	0.8624125	GG	GG	GG	GG	GG	GG	GG	GG	GG	GG	GG	GG	GG	GG	GG	GG	GG	GG	GG	GG	GG	GG	GG	GG	GG	GG	GG	GG	GG	GG	GG	GG	GG	GG	GG	GG	GG	GG	GG	GG	GG	GG	GG	GG
1299	Gga_rs13556679	18616426	1	181993951	0.9116864	AA	AA	AA	AA	AA	AA	AA	AA	AA	AA	AA	AA	AA	AA	AA	AA	AA	AA	AA	AA	AG	AA	AA	AA	AA	AA	AA	AA	AA	AA	AA	AA	AA	AA	AG	AA	AA	AA	AA	AA	AA	AA	AA	AA
1300	Gga_rs13556715	18618306	1	182099712	0.9242377	AA	AG	AA	AA	AG	AA	AA	AG	AG	AG	AA	AG	AA	AA	AA	AG	AG	AA	AG	AG	AA	AG	AG	GG	AG	AA	AA	GG	AG	GG	AG	AG	AG	AA	AA	AA	AG	AA	AG	AG	AA	AA	GG	AA
1301	Gga_rs13556763	18621381	1	182238551	0.8996851	AA	AG	AG	AG	GG	AA	AA	AA	AA	AA	GG	GG	GG	AG	GG	AA	AG	GG	AG	AG	AG	AG	AG	GG	AG	AG	AG	AG	AG	GG	AG	AG	AG	AG	AG	GG	AG	AA	GG	AG	AA	GG	AG	AG
1302	Gga_rs13556801	18627327	1	182357923	0.9110433	GG	NA	AG	AG	AG	GG	GG	AG	AG	AG	AA	AG	AA	AG	AA	AG	GG	AA	GG	GG	AA	GG	GG	GG	GG	AG	GG	AG	GG	GG	GG	GG	GG	AG	AA	AA	GG	GG	AG	GG	GG	AA	AG	AG
1303	Gga_rs13556897	34687373	1	182802520	0.8791951	CC	CC	CC	CC	CC	CC	CC	CC	CC	CC	CC	CC	CC	CC	CC	CC	CC	CC	CC	CC	CC	CC	CC	CC	CC	CC	CC	CC	CC	CC	CC	CC	CC	CC	AC	CC	CC	CC	CC	CC	CC	CC	CC	CC
1304	Gga_rs13557014	18644355	1	183093888	0.930137	GG	NA	GG	GG	AG	GG	GG	GG	AG	AG	GG	GG	GG	GG	GG	AG	GG	GG	GG	GG	GG	GG	GG	GG	GG	GG	GG	AG	GG	GG	GG	GG	GG	AG	GG	GG	GG	GG	GG	GG	GG	GG	AG	GG
1305	Gga_rs13557182	18656332	1	183512334	0.919562	AA	NA	AG	AG	GG	AA	AA	AA	GG	AG	GG	AG	AA	AG	GG	AG	AA	GG	AG	AA	GG	AA	AA	AA	AA	AG	AA	AG	AA	AA	AA	AA	AA	GG	GG	AA	AA	AA	AG	AG	AA	GG	AG	AG
1306	Gga_rs13557384	36674303	1	183953230	0.8819333	AA	AA	AA	AG	AA	AG	AA	AG	AA	AA	AA	AA	AA	AG	AA	AA	AA	AA	AA	GG	AA	AG	AA	AA	GG	AA	AA	AG	AA	AA	AA	AG	AA	AA	AG	AA	AA	AG	AA	AA	AG	AA	AG	AA
1307	Gga_rs13557434	18676337	1	184030783	0.9047239	GG	GG	AG	AA	AA	AG	GG	AG	AA	AG	AA	AG	AA	AA	AA	AG	GG	AA	AG	AA	AG	AG	GG	GG	AA	AG	GG	AA	AG	GG	GG	AG	GG	AA	AA	AA	GG	AG	AG	AG	AG	AA	AA	AG
1308	Gga_rs13557474	18679374	1	184146909	0.9297748	GG	AG	AG	AA	AA	AG	GG	AG	AA	AG	AA	AG	GG	AA	AA	AG	GG	AA	AG	AA	AA	AG	GG	GG	AA	AG	GG	AA	AG	GG	GG	AG	GG	AA	AG	GG	GG	AG	AG	AG	AG	AA	AA	AG
1309	Gga_rs13557606	18687389	1	184464766	0.7411186	AA	NA	AA	AA	AG	AA	AA	AA	GG	AG	AG	AA	AA	AG	GG	AG	AA	AG	AG	AA	AG	AA	AA	AA	AA	AA	AA	AG	AG	AA	AA	AA	AA	GG	AG	AA	AA	AA	AA	AG	AA	GG	AG	AG
1310	Gga_rs13557725	18695337	1	184720435	0.860478	AA	NA	AG	GG	GG	AG	AA	AG	AG	AA	GG	AG	AG	GG	GG	AA	AA	GG	AG	GG	AG	AG	AA	AA	GG	AG	AA	GG	AA	AA	AA	AG	AA	GG	AG	AG	AA	AG	AG	AG	AG	GG	GG	AG
1311	Gga_rs13557911	18723426	1	185222656	0.9326893	AA	AA	AA	AA	AA	AA	AA	AA	AA	AA	AA	AA	AG	AA	AA	AA	AA	AA	AA	AA	AA	AA	AA	AA	AA	AA	AA	AA	AA	AA	AA	AA	AA	AA	AA	AG	AA	AA	AA	AA	AA	AA	AA	AA
1312	Gga_rs13557961	19615404	1	185349783	0.9165862	AA	NA	AA	AA	AG	AA	AA	AA	AG	AA	AG	AA	AG	AG	GG	AA	AA	AG	AG	AA	GG	AA	AA	AA	AA	AA	AA	AG	AA	AA	AA	AA	AA	GG	GG	AG	AA	AA	AA	AG	AA	GG	AG	AG
1313	Gga_rs13558093	19651351	1	185779728	0.9173768	GG	GG	GG	GG	GG	GG	GG	GG	GG	GG	GG	GG	GG	GG	GG	GG	GG	GG	GG	GG	GG	GG	GG	GG	GG	GG	GG	GG	GG	GG	GG	GG	GG	GG	AG	GG	GG	GG	GG	GG	GG	GG	GG	GG
1314	Gga_rs13558364	19719376	1	186657697	0.897189	GG	GG	GG	GG	GG	GG	GG	GG	GG	GG	GG	GG	GG	GG	GG	GG	GG	GG	GG	GG	AG	GG	GG	GG	GG	GG	GG	GG	GG	GG	GG	GG	GG	GG	GG	GG	GG	GG	GG	GG	GG	GG	GG	GG
1315	Gga_rs13558365	19720393	1	186682856	0.9286125	AA	NA	AA	AA	AG	AA	AA	AA	AG	AA	AG	AG	AA	GG	AG	AA	AA	AG	AG	AA	GG	AA	AA	AA	AA	AA	AA	AG	AA	AA	AA	AA	AA	GG	GG	AA	AG	AA	AA	AG	AA	GG	AA	AG
1316	Gga_rs13558406	20618353	1	186952567	0.9319342	AA	NA	AA	AA	AG	AA	AA	AA	AG	AA	AG	AG	AG	AG	AG	AA	AA	AG	AG	AA	AG	AA	AG	AA	AA	AA	AA	GG	AA	AG	AA	AG	AA	GG	AG	AG	AG	AA	AA	AG	AA	GG	AA	AG
1317	Gga_rs13558413	20621411	1	186996118	0.8566539	AA	AA	AA	AA	AA	AA	AA	AA	AA	AA	AA	AA	AA	AA	AA	AA	AA	AA	AA	AA	AA	AA	AA	AA	AA	AA	AA	AA	AA	AA	AA	AA	AA	AA	AA	AA	AA	AA	AA	AA	AA	AA	AA	AA
1318	Gga_rs13558466	20629384	1	187134324	0	NA	NA	NA	NA	NA	NA	NA	NA	NA	NA	NA	NA	NA	NA	NA	NA	NA	NA	NA	NA	NA	NA	NA	NA	NA	NA	NA	NA	NA	NA	NA	NA	NA	NA	NA	NA	NA	NA	NA	NA	NA	NA	NA	NA
1319	Gga_rs13558481	40625342	1	187219502	0.8904594	AA	AC	AC	AC	CC	AA	AA	AC	AC	AA	CC	CC	AC	CC	AC	AA	AA	CC	AC	AA	CC	AA	AA	AA	AA	AC	AA	AC	AA	AA	AA	AA	AA	CC	AC	AC	AC	AA	AC	AC	AA	CC	AA	AC
1320	Gga_rs13558594	41648394	1	187610420	0.9281459	AA	AA	AA	AA	AA	AA	AA	AA	AA	AA	AA	AA	AA	AA	AA	AA	AA	AA	AA	AA	AA	AA	AA	AA	AA	AA	AA	AA	AA	AA	AA	AA	AA	AA	AA	AA	AA	AA	AA	AA	AA	AA	AA	AA
1321	Gga_rs13558637	20676309	1	187815974	0.9224424	GG	NA	AG	AG	AA	GG	GG	AG	AG	GG	AA	AA	GG	AG	AG	GG	GG	AA	AG	GG	AA	GG	GG	GG	GG	AG	GG	AG	GG	GG	GG	GG	GG	AA	AG	GG	AG	GG	AG	AG	GG	AA	GG	AG
1322	Gga_rs13558660	20689301	1	188057903	0.9278169	GG	GG	AG	AG	AG	GG	GG	AG	GG	GG	AG	AG	GG	AG	GG	GG	GG	AG	GG	GG	GG	GG	GG	GG	GG	AG	GG	GG	GG	GG	GG	GG	GG	GG	GG	GG	GG	GG	AG	GG	GG	GG	GG	GG
1323	Gga_rs13558771	20719326	1	188781158	0.8631561	AA	AA	AG	AG	AG	AA	AA	AG	AA	AA	AG	AG	AG	AG	AA	AA	AA	AG	AA	AA	AG	AA	AA	AA	AA	AG	AA	AA	AA	AA	AA	AA	AA	AA	AG	AG	AA	AA	AG	AA	AA	AA	AA	AA
1324	Gga_rs13558799	20723385	1	188855826	0.854815	GG	GG	GG	GG	GG	GG	GG	GG	GG	GG	GG	GG	GG	AG	GG	GG	GG	GG	GG	GG	AG	GG	GG	GG	GG	GG	GG	GG	GG	GG	GG	GG	GG	GG	AG	GG	GG	GG	GG	GG	GG	GG	GG	GG
1325	Gga_rs13559079	21622335	1	189623670	0.8319672	AG	AA	AA	AA	AA	AA	AA	AA	AA	AA	AA	AA	AA	AA	AA	AA	AA	AA	AA	AA	AA	AA	AA	AA	AA	AA	AA	AA	AA	AA	AG	AA	AA	AA	AA	AG	AA	AA	AA	AA	AG	AA	AA	AA
1326	Gga_rs13559204	21627384	1	189862142	0.9255819	AG	GG	AG	GG	AG	GG	AG	GG	AG	GG	AG	GG	AA	AG	AA	GG	AA	GG	AG	AG	AG	AG	GG	AA	AG	GG	AG	GG	GG	GG	AG	GG	GG	GG	AA	AA	GG	GG	GG	AG	AG	AA	GG	AG
1327	Gga_rs13559263	21630323	1	189966551	0.9289678	AG	GG	GG	GG	AG	GG	GG	GG	AG	GG	AG	GG	GG	GG	AG	GG	GG	GG	AG	AG	AA	GG	GG	AG	AG	GG	GG	GG	GG	GG	GG	GG	GG	AG	AA	AG	GG	GG	GG	AG	AG	AA	GG	GG
1328	Gga_rs13559283	21631421	1	189998876	0.8174306	AG	AG	AG	AA	AG	AA	AG	AA	GG	AA	AG	AG	GG	AG	GG	AA	GG	AA	GG	AG	GG	AG	AA	GG	AG	AA	AG	AA	AG	AG	GG	AA	AA	AG	GG	GG	AG	AG	AG	GG	AG	GG	AA	AG
1329	Gga_rs13559731	30607335	1	190841574	0.8879592	AG	AG	GG	GG	AG	AA	AG	AG	GG	AA	AG	GG	GG	AG	AG	AA	AG	AG	GG	AG	AA	AG	AA	AG	AG	AG	GG	AG	AA	AA	AG	AA	GG	GG	AA	AA	AG	AA	AG	AG	AG	AG	AG	AG
1330	Gga_rs13559751	21661419	1	190881855	0.7698423	AG	AG	AA	AA	AA	NA	AG	AG	AA	NA	AA	AA	AA	AA	AA	GG	AG	AG	AA	AA	AA	AG	NA	AA	AA	AG	AA	AG	GG	GG	AG	NA	AA	AA	AG	AG	AG	GG	AG	AG	AA	AG	AG	AG
1331	Gga_rs13559792	21663370	1	190937575	0.841312	GG	GG	GG	GG	GG	GG	GG	GG	GG	GG	GG	GG	GG	GG	GG	GG	GG	GG	GG	GG	GG	GG	GG	GG	GG	GG	GG	GG	GG	GG	GG	GG	GG	GG	GG	GG	GG	GG	GG	GG	GG	GG	GG	GG
1332	Gga_rs13559796	21666341	1	190954928	0.8647661	AG	NA	AA	AA	AG	GG	AG	AG	AG	GG	GG	AA	AA	GG	AG	GG	AA	AA	AG	GG	GG	AG	GG	AG	GG	AG	AA	AG	AG	AG	AA	GG	AG	AG	AG	AG	AG	NA	AA	AG	AG	GG	GG	AG
1333	Gga_rs13559819	21669387	1	191054896	0.8390339	AA	AG	AA	AA	AA	AA	AA	AA	AG	AA	AA	AA	AA	GG	AA	AA	AG	AG	AG	AG	AA	AA	AA	AA	AG	AA	AA	AA	AG	AG	AG	AA	AG	AG	AG	AG	AA	AG	AG	GG	AG	AG	AG	AA
1334	Gga_rs13559911	42680363	1	191343856	0.8823841	AA	NA	AA	AG	AA	AA	AA	AA	AA	AA	AA	AA	AG	AA	AG	AA	AA	AA	AG	AA	AA	AG	AA	AG	AA	AA	AG	AA	AA	AA	GG	AA	AA	AG	AG	AA	AA	AA	AA	AA	AG	AA	AA	AG
1335	Gga_rs13559980	21681343	1	191518417	0.766685	AG	NA	AA	AG	AG	GG	AG	AG	AG	GG	GG	AA	AG	AA	GG	GG	AG	AG	GG	AG	AG	GG	GG	GG	AG	AG	AG	AG	GG	GG	GG	GG	AA	GG	AG	GG	AG	GG	AG	GG	GG	AG	AG	GG
1336	Gga_rs13560206	10639343	1	192043212	0.9082431	AA	NA	AA	AA	AA	AA	AA	AA	AA	AA	AA	AA	AA	AA	AA	AA	AG	AA	AG	AA	AA	AA	AA	AA	AA	AA	AA	AG	AA	AA	AG	AA	AA	GG	AG	AA	AA	GG	AA	AG	AG	AG	AA	AA
1337	Gga_rs13560295	21697335	1	192403088	0.9036504	AC	AC	CC	CC	AC	AA	AC	AC	CC	AA	AA	CC	CC	CC	AC	AA	CC	AC	CC	AC	AC	AC	AC	AC	AC	AC	CC	AC	AA	AA	CC	AA	CC	CC	AA	AA	AC	CC	AC	AC	CC	AC	AC	AC
1338	Gga_rs13560514	22601345	1	192923242	0.9141985	AC	NA	AC	AC	AC	AA	AA	AC	CC	AA	AA	CC	AA	CC	AA	AA	AC	AC	AC	AC	AC	AA	AC	AA	AC	AC	AC	AC	AA	AA	AA	AA	AC	CC	AC	AA	AC	CC	AC	AC	AC	AA	AC	AA
1339	Gga_rs13560647	44664413	6	1592629	0.8871705	GG	NA	GG	AG	GG	AG	AG	GG	GG	GG	GG	AG	AG	GG	AG	GG	GG	AG	AG	AG	GG	AG	AG	AG	AG	GG	GG	GG	AG	GG	AA	AG	GG	AG	AG	GG	GG	GG	AG	GG	GG	AG	AG	GG
1340	Gga_rs13560712	10667314	6	1830356	0.904532	AG	AG	GG	GG	GG	AG	GG	GG	GG	GG	GG	GG	GG	GG	GG	GG	GG	GG	GG	NA	GG	GG	GG	GG	NA	GG	GG	GG	GG	NA	GG	GG	GG	GG	GG	GG	GG	GG	GG	GG	GG	GG	AG	GG
1341	Gga_rs13560947	42715427	6	2246019	0.7775536	GG	NA	GG	GG	AG	GG	GG	GG	GG	GG	GG	GG	GG	GG	GG	GG	GG	AG	GG	GG	AG	GG	GG	AG	GG	GG	GG	GG	AG	GG	GG	GG	GG	GG	AG	GG	AG	GG	GG	GG	GG	AG	GG	GG
1342	Gga_rs13561013	12622341	6	2450056	0.9156389	AG	NA	GG	GG	AG	GG	GG	GG	GG	GG	GG	GG	GG	GG	GG	GG	GG	AG	GG	GG	AG	GG	GG	GG	GG	AG	GG	GG	GG	AG	GG	GG	GG	GG	AG	GG	AG	GG	GG	GG	GG	AG	AG	GG
1343	Gga_rs13561081	45635376	6	2653729	0.8913146	GG	AG	AA	AA	AG	AA	AG	AA	AA	AG	AG	AG	AA	AG	AA	AG	AG	AG	AA	AA	AG	AA	AG	AG	AA	AA	AA	AG	AA	AG	AA	AA	AA	AA	AG	AG	GG	AG	AA	AG	AA	AG	AA	AA
1344	Gga_rs13561089	12692356	6	2683212	0.8825989	GG	AG	AG	GG	GG	GG	GG	GG	AG	GG	GG	GG	GG	GG	GG	GG	GG	GG	GG	GG	GG	GG	GG	GG	GG	AG	GG	GG	GG	GG	GG	GG	GG	GG	GG	GG	GG	GG	GG	GG	GG	GG	AG	GG
1345	Gga_rs13561149	13633393	6	2879254	0.8412482	AA	AG	AG	GG	GG	GG	AG	AG	AA	AA	AA	AG	AG	AG	GG	AG	AG	AG	AG	AG	AG	GG	AG	AG	AG	GG	AG	AG	AA	AA	GG	GG	GG	AG	GG	AA	AG	AG	GG	AA	GG	GG	GG	AG
1346	Gga_rs13561164	25624375	6	2990954	0.8673304	AG	AG	AA	AG	GG	GG	AG	GG	AG	AG	AG	AG	AG	GG	GG	GG	GG	GG	GG	AG	GG	AG	AG	GG	AG	AA	AG	AA	AG	AG	GG	GG	GG	GG	GG	GG	AG	AG	AG	GG	AG	GG	AA	GG
1347	Gga_rs13561199	25642315	6	3075330	0.9085977	AA	AA	AA	AA	AA	AA	AA	AA	AA	AA	AG	AG	AG	AA	AA	AA	AA	AA	AA	AA	AA	AA	AA	AA	AA	AA	AA	AA	AA	AA	AA	AA	AA	AA	AA	AA	AA	AA	AG	AA	AA	AA	AA	AA
1348	Gga_rs13561344	26643362	6	3400618	0.8754559	AG	AA	AA	AA	AA	AA	AA	AA	AA	AA	AA	AA	AA	AA	AA	AA	AA	AG	AA	AA	AA	AA	AA	AA	AA	AA	AA	AA	AA	AG	AA	AA	AA	AA	AA	AA	AA	AA	AA	AA	AA	AA	AA	AA
1349	Gga_rs13561365	26687300	6	3476135	0.8601285	AA	GG	AA	GG	GG	GG	GG	GG	AG	AA	AG	AA	AG	AG	GG	AG	AG	GG	GG	AA	GG	AG	GG	AG	AA	AG	AG	AG	AG	AG	GG	GG	GG	GG	GG	AG	GG	GG	AG	AG	AG	GG	GG	GG
1350	Gga_rs13561444	36675389	6	3604597	0.8487549	GG	NA	GG	GG	GG	AG	AG	GG	GG	GG	GG	GG	GG	GG	AA	GG	GG	AA	AG	GG	GG	AG	AG	AG	GG	GG	GG	GG	AG	GG	AA	AG	AG	AG	AG	GG	GG	GG	AG	GG	AG	AG	GG	GG
1351	Gga_rs13561509	27649326	6	3724440	0.9188793	GG	GG	AG	GG	GG	GG	AG	GG	GG	AG	AG	AG	AG	GG	GG	GG	GG	GG	GG	AG	GG	AG	AG	GG	AG	AG	AG	AA	GG	GG	GG	GG	GG	GG	GG	GG	GG	AG	AG	GG	AG	GG	GG	GG
1352	Gga_rs13561669	28639310	6	3966344	0.8057616	CC	CC	AC	CC	CC	CC	AC	CC	CC	AC	AC	AC	AC	CC	CC	CC	AC	CC	CC	CC	CC	CC	AC	CC	CC	AC	AC	AA	CC	CC	CC	CC	CC	CC	CC	AC	CC	AC	AC	CC	AC	CC	CC	CC
1353	Gga_rs13561677	28646346	6	4000581	0.8579667	AA	AG	AG	AG	AG	AA	AA	AA	AG	GG	GG	AG	AG	AA	AA	AG	AG	AA	AA	AA	AA	AA	AA	AA	AA	AA	AA	AA	AG	AA	AA	AA	AG	AA	AA	AG	AA	AA	AG	AA	AA	AA	AG	AG
1354	Gga_rs13561731	10626383	6	4167493	0.8483582	AG	GG	GG	GG	GG	GG	GG	GG	GG	GG	GG	GG	GG	GG	GG	GG	GG	GG	GG	GG	GG	GG	GG	GG	GG	GG	GG	GG	GG	AG	GG	GG	GG	GG	GG	GG	GG	GG	GG	GG	GG	GG	GG	GG
1355	Gga_rs13561817	30653382	6	4336880	0.8022939	AC	CC	CC	CC	AC	CC	CC	CC	CC	AC	AC	AC	AC	CC	CC	AC	CC	CC	CC	CC	CC	CC	CC	CC	CC	CC	CC	CC	CC	AC	CC	CC	AC	CC	CC	CC	CC	CC	AC	CC	CC	CC	AC	CC
1356	Gga_rs13561923	10641344	6	4488227	0.8822089	AC	AC	AA	AC	AC	CC	AC	CC	AC	AA	AA	AA	AC	CC	CC	AC	AC	AA	AC	AC	CC	AC	AA	CC	AC	AA	AC	AA	AA	AC	CC	CC	AC	CC	CC	AC	AC	AC	AC	CC	AC	CC	AA	AC
1357	Gga_rs13562096	10669342	6	4873293	0.8462602	AA	AA	AA	AA	AA	AA	AA	AA	AA	AA	AA	AA	AA	AA	AA	AA	AA	AA	AA	AA	AA	AA	AA	AA	AA	AA	AA	AA	AA	AA	AA	AA	AA	AA	AA	AA	AA	AA	AA	AA	AA	AA	AA	AA
1358	Gga_rs13562115	34633385	6	4957224	0.9377083	AA	AC	CC	AC	AC	AA	AC	AA	AC	AC	AC	CC	AA	AC	AA	AC	AC	AA	AA	AC	AA	AC	AC	AA	AC	CC	AC	CC	AC	AC	AA	AA	AC	AA	AA	AC	AC	AC	AA	AA	AC	AA	AC	AC
1359	Gga_rs13562188	34671387	6	5081654	0.8100205	AG	GG	GG	GG	GG	GG	GG	GG	GG	GG	GG	GG	GG	GG	GG	GG	GG	GG	GG	GG	GG	GG	GG	GG	GG	GG	GG	GG	GG	AG	GG	GG	GG	GG	GG	GG	GG	GG	GG	GG	GG	GG	GG	GG
1360	Gga_rs13562741	11630396	6	5847855	0.8836131	AA	AG	AG	AA	AA	GG	GG	AA	AA	AA	AA	AA	AG	AG	GG	AG	AG	AG	GG	AG	AA	AG	AG	AG	AG	GG	AA	AG	AG	AG	GG	AG	GG	AG	AG	AG	AA	AG	AG	AA	GG	AG	AG	AA
1361	Gga_rs13563958	45695393	6	7335946	0.9129758	GG	GG	GG	GG	GG	GG	GG	GG	GG	GG	GG	GG	GG	GG	GG	GG	GG	GG	GG	GG	GG	GG	AG	GG	GG	GG	GG	GG	GG	GG	GG	AG	GG	GG	GG	GG	GG	GG	GG	GG	GG	GG	GG	GG
1362	Gga_rs13564106	11683324	6	7535714	0.765865	AC	AC	AC	AA	CC	AA	AC	AC	AC	AC	AC	AC	AC	AC	AC	AC	CC	AC	CC	AC	CC	AC	AA	AA	AC	AC	CC	AC	AC	AC	AC	AA	AA	AC	CC	CC	AC	AA	AC	CC	AC	AC	AC	AA
1363	Gga_rs13564485	16670386	6	7982743	0.901949	GG	AG	AG	GG	GG	GG	AG	GG	AG	AG	GG	GG	AG	GG	AG	GG	AG	GG	AG	GG	GG	AG	GG	GG	GG	GG	AG	GG	AG	AG	AG	GG	AG	GG	AG	AA	GG	GG	GG	GG	GG	GG	GG	AG
1364	Gga_rs13564507	31671318	6	8007263	0.8289299	AA	AG	AA	AA	GG	AA	AA	AG	AG	AA	AA	AG	AA	AG	AA	AG	AG	AA	AA	AG	GG	AA	AG	AA	AG	AA	AG	AG	AG	AA	AA	AA	AA	AG	AG	AA	AG	AG	AG	GG	AA	AG	AG	AA
1365	Gga_rs13564644	25605300	6	8407372	0.8662888	AG	GG	AG	GG	GG	GG	GG	GG	GG	AG	AG	AG	AG	GG	GG	GG	GG	AG	AG	GG	GG	GG	GG	GG	GG	AG	GG	AG	GG	GG	GG	GG	GG	GG	GG	GG	AG	GG	GG	GG	AG	GG	GG	GG
1366	Gga_rs13564755	27657323	6	8554712	0.8099414	AA	AA	AA	AA	AA	AA	AG	AA	AA	AA	AA	AA	AA	AA	AA	AA	AA	AA	AA	AG	AA	AG	AA	AA	AG	AG	AA	AA	AA	AA	AA	AA	AA	AA	AA	AA	AA	AA	AA	AA	AA	AA	AG	AA
1367	Gga_rs13564782	28669333	6	8643740	0.8578624	AG	AA	AA	AA	AG	AA	AG	AG	AG	AA	AA	AA	AA	AG	AA	AA	GG	AA	AG	AG	AG	AG	AG	AA	AG	AA	GG	AG	AA	GG	AG	AA	AA	AG	AG	GG	AA	AG	AA	GG	AA	AA	AA	AA
1368	Gga_rs13564821	31648346	6	8778930	0.8850963	AG	GG	GG	AG	AG	AG	AG	AA	AG	GG	GG	GG	AG	AA	GG	GG	AA	GG	AG	AA	AG	AG	AG	AA	AA	AG	AG	AG	GG	AA	GG	AG	AG	AG	GG	AG	GG	AG	GG	AA	GG	GG	AG	AG
1369	Gga_rs13564958	12605333	6	9021634	0.8817979	AG	AG	AA	AA	AG	AA	GG	AA	AA	AA	AA	AG	AA	AA	AA	AG	AA	AA	AA	AG	AG	GG	AA	AA	AG	AG	AG	AA	AG	AG	AG	AA	AA	AA	GG	AG	AG	AA	AG	AA	AA	AG	GG	AA
1370	Gga_rs13565045	41690399	6	9207314	0.9254817	GG	AG	AG	AG	AG	AG	GG	AG	GG	GG	GG	AG	GG	AG	GG	AG	AG	GG	AA	GG	AG	GG	GG	AG	GG	AG	GG	AG	AG	AG	GG	AG	GG	GG	AG	AG	AG	GG	AG	GG	AG	AG	AG	AG
1371	Gga_rs13565164	45630333	6	9513083	0.8585939	CC	AC	CC	AC	CC	AC	AC	AC	AC	CC	AC	CC	AC	CC	AC	AC	CC	AC	CC	CC	AC	CC	CC	AC	CC	AC	CC	AC	CC	CC	AC	CC	AA	AA	CC	CC	CC	AC	AC	AC	AC	AC	AC	AC
1372	Gga_rs13565191	12613323	6	9618630	0.8284916	AA	AG	AG	GG	AA	GG	AA	AG	AA	AA	AG	AA	AA	AG	AG	AG	AG	AG	AG	AG	AA	AG	AA	GG	AG	AG	AA	AG	AA	AG	GG	AG	AG	AG	AA	AG	AA	AG	AG	AA	GG	AG	AA	AG
1373	Gga_rs13565376	12642344	6	10101153	0.9191539	CC	AC	AC	CC	CC	CC	AA	CC	AA	AA	AC	CC	AC	CC	AC	CC	CC	AC	CC	CC	CC	CC	CC	CC	CC	AC	CC	AC	AC	CC	CC	CC	CC	CC	AC	CC	CC	CC	CC	CC	CC	CC	AC	CC
1374	Gga_rs13565461	10646398	6	10263489	0.8932894	GG	AG	GG	GG	GG	GG	GG	GG	GG	GG	GG	GG	GG	GG	GG	GG	AG	GG	GG	GG	GG	AG	GG	GG	GG	GG	AG	GG	GG	AG	AG	GG	GG	GG	GG	AA	GG	GG	GG	GG	GG	GG	GG	AG
1375	Gga_rs13565478	10685395	6	10294033	0.8128647	AG	NA	AG	GG	AG	GG	AA	GG	AA	AA	AA	AA	AG	GG	AG	AG	AG	GG	AG	GG	AG	AG	GG	GG	GG	AG	GG	AG	AA	AA	AG	GG	GG	GG	AA	AG	AG	GG	AG	GG	GG	AG	AA	AG
1376	Gga_rs13565636	12693391	6	10592998	0.8692211	CC	CC	CC	CC	CC	CC	CC	AC	CC	CC	CC	CC	AC	CC	CC	CC	CC	CC	CC	CC	AC	AC	CC	CC	CC	CC	AC	CC	CC	CC	CC	CC	CC	AC	CC	AC	CC	CC	CC	AC	CC	CC	CC	CC
1377	Gga_rs13565961	21630338	6	11246378	0.8198154	GG	GG	GG	GG	GG	GG	AG	GG	GG	GG	GG	GG	GG	GG	GG	GG	GG	GG	AG	GG	GG	GG	GG	GG	GG	AG	GG	AG	GG	GG	GG	GG	GG	GG	GG	GG	GG	GG	GG	GG	GG	GG	AG	AG
1378	Gga_rs13566142	24683326	6	11697439	0.8190751	AG	AG	AG	AA	AA	AA	AG	AG	AG	AA	AG	AA	AG	AA	AG	AA	GG	AG	AA	AG	AG	AA	GG	AA	AG	AG	AG	AG	AA	GG	AG	AG	AA	AG	AA	AG	AA	GG	AA	GG	AA	AG	AG	AA
1379	Gga_rs13566175	25643335	6	11795908	0.8988864	AC	AC	CC	AC	AC	AC	AA	AC	AC	AA	CC	CC	AC	AC	AA	AC	CC	AC	AC	AC	AC	AC	CC	AC	AC	AC	AC	AC	AC	CC	AC	CC	AA	AA	AC	AC	AC	CC	AC	AC	AC	CC	AC	AC
1380	Gga_rs13566180	25645382	6	11815919	0.9142682	AG	AA	AA	AA	AA	AA	AA	AA	AA	AA	AA	AA	AA	AA	AA	AA	AA	AA	AA	AA	AA	AA	AG	AA	AA	AA	AA	AA	AA	AG	AA	AG	AA	AA	AA	AA	AA	AA	AA	AA	AA	AA	AA	AA
1381	Gga_rs13566192	25684362	6	11864354	0.9070434	AG	AG	AG	GG	GG	GG	AG	AG	AG	GG	AG	GG	AG	GG	AG	GG	AG	GG	GG	GG	AG	GG	GG	GG	GG	AG	GG	AG	GG	AA	AG	GG	GG	AG	GG	AG	GG	GG	GG	AG	GG	GG	AG	GG
1382	Gga_rs13566297	14652423	6	12052255	0.7644933	AA	NA	AG	AG	AG	AG	AA	AG	AA	AA	AG	GG	AA	AG	AA	AG	AA	AA	AG	AA	AG	AG	AA	AG	AA	AG	AA	AG	AA	AA	AA	AG	AA	AA	AG	AA	AG	AA	AA	AA	AG	AG	AG	AG
1383	Gga_rs13566318	27635398	6	12080366	0.832011	GG	GG	GG	GG	GG	GG	GG	GG	GG	GG	GG	GG	GG	GG	GG	GG	GG	GG	GG	GG	GG	GG	GG	GG	GG	GG	GG	GG	GG	GG	GG	GG	GG	GG	GG	GG	GG	GG	GG	GG	GG	GG	GG	GG
1384	Gga_rs13566517	34613396	6	12571367	0.709096	AG	AA	AA	AA	AA	AA	AA	AA	AA	AA	AA	AA	AA	AA	AA	AA	AA	AA	AA	AA	AA	AA	AA	AA	AA	AA	AA	AA	AA	AG	AA	AA	AA	AA	AA	AA	AA	AA	AA	AA	AA	AA	AA	AA
1385	Gga_rs13566530	15676416	6	12702462	0.8324324	AG	AG	AG	GG	AG	AG	AG	AG	AA	AA	AG	GG	AA	AG	AA	AG	AG	GG	AG	AG	AG	AG	AG	AG	AG	GG	AG	GG	AA	AG	AA	AG	AG	AA	AG	AA	AG	GG	AA	AG	AG	GG	GG	AG
1386	Gga_rs13566704	16617390	6	13397164	0.8180968	AG	AG	AA	AA	AG	AA	AG	AG	AA	AA	GG	AG	AA	AG	AG	AG	AG	AG	AA	AG	GG	AG	AG	AA	AG	AG	AG	AG	AG	AG	AA	AA	AA	AG	AG	AA	AG	GG	AG	GG	AA	GG	GG	AA
1387	Gga_rs13566796	45690342	6	13984828	0.8717453	AA	NA	AA	AA	AA	AA	AA	AG	AA	AA	AG	AA	AA	AA	AG	AA	AA	AA	AA	AA	AG	AG	AG	AA	AA	AA	AA	AA	AG	AA	AA	AG	AA	AG	AA	AA	AA	AA	AG	AG	AA	AA	AG	AA
1388	Gga_rs13566817	46684345	6	14030958	0.7354347	GG	AG	AG	GG	GG	GG	GG	GG	AG	GG	GG	GG	AG	GG	GG	GG	AG	GG	GG	GG	GG	GG	AG	GG	GG	GG	GG	GG	GG	AG	AG	AG	GG	GG	GG	AG	GG	GG	GG	GG	GG	GG	GG	GG
1389	Gga_rs13566832	10604334	6	14107580	0.8378025	AG	AA	AA	AA	AA	AA	AA	AA	AA	AA	AA	AA	AA	AA	AA	AA	AA	AA	AA	AA	AA	AA	AG	AA	AA	AA	AA	AA	AA	AG	AA	AG	AA	AA	AA	AA	AA	AA	AA	AA	AA	AA	AA	AA
1390	Gga_rs13566846	10600313	6	14175694	0.8744732	AA	NA	AA	AA	AG	AA	AA	AG	AA	AA	AA	AA	AA	AA	AG	AA	AA	AA	AA	AA	GG	AA	AG	AA	AA	AA	AA	AA	AG	AA	AA	AG	AA	AG	AG	AA	AA	AA	AG	AG	AA	AG	AA	AA
1391	Gga_rs13566892	10605341	6	14544310	0.8062586	GG	GG	GG	GG	GG	GG	GG	GG	GG	GG	GG	GG	GG	GG	GG	GG	GG	GG	GG	GG	GG	GG	AG	GG	GG	GG	GG	GG	GG	GG	GG	AG	GG	GG	GG	GG	GG	GG	GG	GG	GG	GG	GG	GG
1392	Gga_rs13566895	16661328	6	14577285	0.9187121	CC	AC	AC	CC	CC	CC	AC	AC	AC	CC	AC	CC	AC	CC	AC	CC	AC	CC	CC	CC	AC	CC	AC	CC	CC	AC	CC	AC	AC	AC	AC	AC	CC	AC	CC	AC	CC	CC	AC	AC	CC	CC	AC	CC
1393	Gga_rs13566937	10608387	6	14952118	0.7542329	GG	GG	AG	AG	GG	AG	GG	AG	GG	GG	AG	GG	GG	GG	GG	GG	GG	GG	AA	GG	GG	AG	AG	AG	GG	AG	GG	AG	GG	GG	GG	AA	GG	GG	GG	GG	GG	GG	GG	GG	AG	GG	AG	AG
1394	Gga_rs13566964	10612347	6	15343792	0.8421683	AA	AG	GG	AG	AG	GG	AA	GG	AG	AA	AA	AA	AG	AG	AG	AG	GG	AG	GG	AG	GG	AA	GG	AG	AG	AG	AG	AG	AG	AG	AG	GG	AA	AG	AG	AG	AA	GG	AG	GG	AG	GG	AA	AG
1395	Gga_rs13567017	10615348	6	15752976	0.8557454	GG	AG	AG	GG	GG	GG	GG	GG	AG	GG	GG	GG	AG	AG	GG	GG	AA	AG	GG	AG	GG	GG	AG	GG	AG	GG	AG	GG	GG	AG	AG	GG	GG	GG	GG	AG	GG	AA	GG	AG	GG	AG	GG	GG
1396	Gga_rs13567146	10618308	6	16024490	0.8701839	AA	NA	AA	AA	AG	AA	AG	AA	AG	GG	AA	AG	AG	AG	AG	AG	AA	AA	AA	AG	AA	AG	AG	AG	AG	AA	AG	AA	AG	AA	AG	AG	AG	AG	AG	AG	GG	AA	AG	AA	AG	AA	AA	AG
1397	Gga_rs13567335	10625304	6	16636226	0.8822427	AA	AG	GG	AG	AG	AG	AG	GG	GG	AG	AG	AG	AG	GG	GG	AA	GG	AG	GG	AG	AG	AA	AG	AG	AG	AG	AG	AG	GG	AG	GG	AG	AG	GG	AG	AG	GG	GG	GG	GG	GG	AG	AA	AG
1398	Gga_rs13567344	10625306	6	16653656	0.9170153	AA	AA	AA	AA	AA	AA	AA	AA	AA	AA	AG	AA	AG	AA	AA	AA	AA	AA	AA	AA	AA	AG	AA	AG	AA	AA	AG	AA	AA	AA	AA	AA	AA	AA	AA	AG	AA	AA	AA	AA	AA	AA	AA	AA
1399	Gga_rs13567350	10625348	6	16695335	0.7025608	GG	GG	GG	GG	AG	AG	GG	GG	GG	AG	AG	GG	GG	GG	GG	AA	GG	GG	GG	GG	AG	GG	GG	GG	GG	GG	GG	GG	GG	GG	GG	GG	GG	GG	AG	GG	NA	GG	GG	GG	GG	AG	GG	AG
1400	Gga_rs13567430	16716347	6	16906757	0.7775877	GG	GG	GG	GG	GG	GG	GG	GG	GG	GG	GG	GG	GG	GG	GG	GG	GG	GG	GG	GG	GG	GG	GG	GG	GG	GG	GG	GG	GG	GG	GG	GG	GG	GG	GG	GG	GG	GG	GG	GG	GG	GG	GG	GG
1401	Gga_rs13567432	10627360	6	16916867	0.8882199	AG	AG	AG	AG	GG	AG	GG	GG	AG	GG	AG	AG	AG	GG	GG	AG	AG	AG	GG	GG	GG	GG	GG	GG	GG	GG	GG	GG	GG	AG	AG	GG	AG	GG	GG	AG	GG	GG	GG	GG	GG	GG	GG	GG
1402	Gga_rs13567480	10630304	6	17117114	0.8893933	CC	AC	AA	AC	CC	AA	CC	AA	AC	AC	CC	CC	AC	CC	CC	AA	AC	CC	AC	CC	AC	CC	AC	AC	CC	AC	CC	AC	CC	AC	AC	AA	CC	AC	CC	AC	CC	CC	CC	AC	AC	CC	CC	AC
1403	Gga_rs13567487	10630318	6	17143347	0.905422	AG	AA	AA	AA	AA	AA	AG	AA	AA	AG	AG	AA	AA	AA	AA	AG	AA	AA	AG	AG	AA	AG	AG	AA	AG	AG	AA	AG	AA	AG	AA	AG	AA	AA	AA	AA	AA	AA	AA	AA	AA	AA	GG	AA
1404	Gga_rs13567601	10632345	6	17313258	0.9104591	AG	AG	GG	AG	GG	GG	GG	GG	GG	GG	AA	AG	GG	AG	AG	GG	GG	AA	GG	AA	GG	AG	GG	GG	AA	GG	AG	GG	AG	GG	GG	GG	AG	GG	GG	GG	GG	GG	AG	AG	GG	GG	AG	GG
1405	Gga_rs13567770	17672301	6	17646632	0.8154804	AA	NA	AG	AG	AG	AG	AA	GG	AA	AA	AA	AA	AA	AA	AG	AA	AG	AA	AG	AA	GG	AA	AG	AG	AA	AG	AA	AG	AG	AA	AA	AG	AA	AG	AG	AA	AA	GG	AG	AG	AG	GG	AA	AG
1406	Gga_rs13567784	10635395	6	17663975	0.8124069	AG	AG	AG	AG	AA	AG	AA	AG	AA	AA	AA	AG	AA	AA	AA	AA	AA	GG	AG	AG	AA	AA	AA	AG	AG	AG	AG	AG	AA	AA	AA	AG	AG	AA	AA	AA	AA	AA	AA	AG	AG	AA	AA	AG
1407	Gga_rs13567877	10640333	6	17868056	0.8846388	AA	AG	GG	GG	GG	GG	GG	GG	GG	GG	GG	AG	GG	AG	GG	GG	GG	AA	GG	AG	GG	GG	AG	GG	AG	GG	AG	GG	GG	AG	GG	AG	GG	GG	GG	GG	GG	GG	GG	AG	GG	GG	GG	AG
1408	Gga_rs13567905	10641342	6	17959771	0.8952413	AC	AC	CC	AC	CC	CC	CC	CC	CC	CC	AC	AC	CC	AC	CC	CC	CC	AA	AC	AA	CC	AC	CC	CC	AA	CC	AC	CC	AC	CC	CC	CC	CC	CC	CC	CC	CC	CC	AC	AC	CC	CC	AC	AC
1409	Gga_rs13567992	18639323	6	18255556	0.7866521	GG	GG	GG	AG	NA	GG	GG	AG	GG	GG	AA	GG	GG	GG	GG	GG	GG	GG	AG	AG	AA	AG	GG	GG	AG	GG	GG	GG	NA	GG	GG	GG	GG	NA	NA	GG	GG	GG	NA	AG	GG	AG	AG	GG
1410	Gga_rs13568038	10646373	6	18404820	0.876283	GG	AG	AG	AG	GG	AG	GG	GG	AG	GG	AG	GG	AG	AG	GG	AG	AG	GG	AG	AG	GG	AG	AA	GG	AG	GG	GG	GG	AG	AG	AG	AG	GG	GG	GG	AG	GG	AG	AG	GG	GG	GG	AG	GG
1411	Gga_rs13568146	10649362	6	18676772	0.8545275	AG	AG	GG	GG	GG	GG	AG	GG	GG	AG	GG	AG	GG	GG	GG	AG	GG	AA	GG	AG	GG	GG	AG	GG	AG	AG	AG	AG	GG	GG	GG	AG	GG	GG	GG	GG	GG	AG	GG	AG	AG	GG	AG	GG
1412	Gga_rs13568199	18681307	6	18767426	0.8610852	GG	GG	GG	GG	GG	GG	GG	GG	GG	GG	GG	GG	GG	GG	GG	GG	GG	GG	GG	GG	GG	GG	GG	GG	GG	GG	GG	GG	GG	GG	GG	GG	GG	GG	GG	GG	GG	GG	GG	GG	GG	GG	GG	GG
1413	Gga_rs13568296	10655350	6	18930764	0.9316829	GG	AG	AA	AA	AA	AG	AG	AA	AA	AA	AG	AG	AA	GG	AA	AG	AA	GG	AA	AG	AA	AA	GG	AA	AG	AG	AG	AG	AA	AG	AA	AG	AA	AA	AA	AA	AA	AG	AA	AG	AG	AA	AG	AG
1414	Gga_rs13568320	10658321	6	18991873	0.8258522	AC	CC	CC	CC	AC	CC	CC	AC	CC	CC	AC	CC	AC	CC	CC	CC	CC	CC	CC	CC	AA	AC	AC	AC	CC	CC	AC	CC	CC	AC	CC	AC	CC	AC	AC	AC	CC	AC	CC	AC	CC	AA	CC	CC
1415	Gga_rs13568394	10665371	6	19278123	0.7643935	GG	GG	GG	GG	GG	GG	GG	GG	GG	GG	GG	GG	GG	GG	GG	GG	GG	GG	GG	GG	GG	GG	GG	GG	GG	GG	GG	GG	GG	GG	GG	GG	GG	GG	GG	GG	GG	GG	GG	GG	GG	GG	GG	GG
1416	Gga_rs13568500	10669341	6	19436443	0.8508628	CC	CC	CC	CC	CC	CC	CC	CC	CC	CC	CC	CC	CC	CC	CC	CC	CC	CC	CC	CC	CC	CC	CC	CC	CC	CC	CC	CC	CC	CC	CC	CC	CC	CC	CC	CC	CC	CC	CC	CC	CC	CC	CC	CC
1417	Gga_rs13568518	10676367	6	19775393	0.9155192	AA	AG	GG	GG	AG	GG	AG	AA	GG	GG	GG	AA	AG	GG	AG	GG	GG	AA	GG	AG	AA	AG	AG	AG	AG	GG	AA	GG	GG	AG	AG	AG	AG	AA	AA	AG	AA	AG	AG	AA	AA	AA	GG	AG
1418	Gga_rs13568635	10681399	6	20015793	0.919703	GG	AG	GG	GG	GG	AG	AG	GG	GG	GG	GG	GG	GG	GG	GG	AG	GG	GG	GG	GG	GG	GG	GG	GG	GG	AG	GG	AG	GG	GG	GG	GG	GG	GG	GG	GG	GG	AG	GG	GG	GG	GG	AG	GG
1419	Gga_rs13568780	10683385	6	20178140	0.8971214	AC	AC	CC	AC	AC	AC	AC	AA	CC	AC	AC	AC	AC	AC	AC	AA	CC	CC	AC	AC	AA	AA	AA	AC	AC	CC	AC	CC	AA	AC	AC	AC	AC	AA	AA	AC	AA	AC	AC	AC	AC	AA	AC	AC
1420	Gga_rs13568796	10684312	6	20214624	0.814235	CC	NA	CC	AC	CC	CC	AC	AC	CC	CC	AC	AC	CC	CC	AC	CC	CC	CC	AC	AC	CC	AC	CC	CC	AC	CC	CC	CC	AC	CC	AC	CC	AA	AC	AC	CC	AA	CC	AC	CC	AC	CC	AC	AC
1421	Gga_rs13568835	18697342	6	20256317	0.8887945	AA	AA	AA	AA	AA	AA	AA	AA	AA	AA	AC	AA	AA	CC	AA	AA	AA	NA	AA	AA	AA	AA	CC	AA	AA	AA	AA	AA	AA	AA	AA	AA	AA	AA	AA	AA	AA	AA	AA	AA	AA	AA	AA	AC
1422	Gga_rs13568863	10684383	6	20284603	0.7362266	GG	AG	AA	AG	AG	AG	AG	GG	AA	AA	AG	GG	AG	AG	AG	AG	AA	GG	AG	GG	GG	GG	GG	AG	GG	AA	GG	AA	AG	AG	AG	NA	GG	GG	GG	AG	GG	AG	AG	GG	GG	GG	AG	AG
1423	Gga_rs13568879	10685319	6	20308725	0.8971494	AA	AA	AA	AA	AA	AA	AA	AA	AA	AA	AG	AA	AA	AA	AA	AA	AA	AA	AA	AA	AA	AA	AA	AA	AA	AA	AA	AA	AA	AA	AA	AA	AA	AA	AA	AA	AA	AA	AA	AA	AA	AA	AA	AA
1424	Gga_rs13569206	18720406	6	20857703	0.9445377	AG	GG	GG	GG	GG	GG	AG	GG	GG	GG	AG	GG	AG	AG	GG	GG	GG	GG	GG	GG	GG	AG	GG	AG	GG	AG	AG	AG	GG	AG	GG	GG	GG	GG	GG	AG	GG	AA	GG	GG	GG	AG	AG	AG
1425	Gga_rs13569234	36700419	18	9822792	0.908565	GG	GG	AG	GG	GG	AG	AG	AG	AA	GG	AG	GG	AG	GG	AG	AG	AG	AG	AG	GG	AG	AG	AG	GG	GG	GG	AG	GG	GG	AG	AG	GG	AG	GG	GG	GG	AG	GG	GG	GG	GG	GG	GG	GG
1426	Gga_rs13569237	44677317	18	9832576	0.7832698	CC	AC	AC	AA	AC	AC	AA	AC	CC	AC	AA	AA	CC	AA	AC	CC	AC	AC	CC	AC	AC	AA	AA	AC	AC	AC	AC	AC	AC	AC	AC	AA	AC	AC	AA	CC	AA	AA	AA	AC	AC	AC	AA	AA
1427	Gga_rs13569342	37655377	18	10308989	0.9215191	GG	NA	AA	AG	GG	AA	AG	AA	AA	AG	AG	GG	AG	AG	AG	AG	AG	GG	AG	AG	AG	AG	GG	GG	AG	GG	AG	GG	AG	AG	AA	AG	AA	AG	AG	GG	AG	GG	GG	AG	AG	AG	GG	AA
1428	Gga_rs13569345	37655380	18	10321994	0.7565308	GG	AG	AA	GG	AG	AA	AG	AA	AA	GG	GG	AG	AG	AG	AA	AG	AA	GG	AG	GG	AA	AG	AA	AG	GG	AG	GG	AG	GG	AG	AG	AA	AA	AG	AG	GG	AA	AA	AG	GG	GG	AG	AG	AA
1429	Gga_rs13569376	37692408	18	10762010	0.8083321	AA	AA	AA	AA	AA	AA	AA	AA	AA	AA	AA	AA	AA	AA	AA	AA	AA	AA	AA	AA	AA	AA	AA	AA	AA	AA	AA	AA	AA	AA	AA	AA	AA	AA	AA	AA	AA	AA	AA	AA	AA	AA	AA	AA
1430	Gga_rs13569377	37694309	18	10772815	0.8980521	AA	AG	GG	AG	AG	GG	AG	GG	GG	AA	AG	GG	AG	AG	GG	AG	GG	AG	AG	AA	GG	AG	GG	AG	AA	AG	AA	AG	AA	AG	AG	GG	GG	AG	AG	AA	GG	GG	GG	AA	AA	AG	GG	GG
1431	Gga_rs13569380	37705367	18	10866537	0.8508628	CC	CC	CC	CC	CC	CC	CC	CC	CC	CC	CC	CC	CC	CC	CC	CC	CC	CC	CC	CC	CC	CC	CC	CC	CC	CC	CC	CC	CC	CC	CC	CC	CC	CC	CC	CC	CC	CC	CC	CC	CC	CC	CC	CC
1432	Gga_rs13569381	37707342	18	10883025	0.8695248	GG	AG	AG	AG	AG	AG	GG	AG	AA	GG	AG	AA	AG	AG	AA	AG	AA	GG	AG	GG	AA	GG	AG	AG	GG	AG	GG	AG	GG	GG	AG	AG	AG	GG	AG	GG	GG	AA	AA	GG	GG	GG	AA	GG
1433	Gga_rs13569471	22707398	3	48179602	0.8267593	AG	AA	AG	AG	AA	AA	GG	AA	AG	AG	AA	AG	AA	GG	AG	AA	AG	AA	AA	GG	AA	AA	GG	AA	GG	AA	AA	AA	AG	AA	AG	AG	AA	AA	AG	AA	GG	AA	AA	AA	AA	AA	AG	AG
1434	Gga_rs13569481	22709380	3	48212894	0.8705653	AG	AG	GG	AG	AA	AG	GG	AA	AG	GG	AA	AG	AA	AG	GG	GG	AG	AG	AA	GG	AA	AG	GG	AA	GG	AA	AA	AG	AG	AA	GG	AG	AA	AA	AG	AA	AG	AA	AG	AA	AA	AG	GG	AA
1435	Gga_rs13569494	12699392	3	48311291	0.8569415	AA	GG	AG	GG	GG	GG	GG	AG	AG	AA	GG	AG	GG	GG	AG	AG	AG	AG	AG	AG	AG	GG	GG	GG	AG	GG	AG	GG	AG	GG	AG	GG	AG	AG	GG	AG	GG	GG	AG	AA	GG	AG	GG	GG
1436	Gga_rs13569581	12715402	3	48606750	0.9425687	AG	GG	GG	AG	AG	AG	AG	GG	GG	GG	GG	AG	AG	GG	GG	GG	GG	GG	AG	GG	GG	GG	AG	AG	GG	AA	AG	AG	GG	AG	AG	AG	AG	GG	AG	GG	AG	AA	GG	GG	AG	GG	GG	AG
1437	Gga_rs13569718	13605388	3	48935002	0.8305858	AA	AA	AA	AA	AA	AA	AA	AA	AA	AA	AA	AA	AA	AA	AA	AA	AA	AA	AA	AA	AA	AA	AA	AA	AA	AA	AA	AA	AA	AA	AA	AA	AA	AA	AA	AA	AA	AA	AA	AA	AA	AA	AA	AA
1438	Gga_rs13569755	13613341	3	49129943	0.929366	AA	AG	AG	AG	AG	AG	AG	AG	AG	AA	GG	AA	AG	AG	AA	AG	AG	AG	AG	AG	GG	AG	AG	AG	AG	AA	AA	AA	AG	AG	AA	AG	AG	AG	AG	AG	AA	AA	AG	AA	AG	AG	AG	AA
1439	Gga_rs13569763	13615325	3	49188903	0.8691028	GG	NA	GG	GG	GG	GG	GG	GG	GG	GG	GG	GG	GG	GG	GG	GG	GG	GG	GG	GG	GG	GG	GG	GG	GG	GG	GG	GG	GG	GG	GG	GG	AG	GG	GG	GG	GG	GG	GG	GG	GG	GG	GG	GG
1440	Gga_rs13569841	13626311	3	49446611	0.9129195	AA	AG	AG	AG	AA	AG	GG	AA	AG	AA	AA	AG	AA	AG	AA	AG	AA	AG	AA	AG	AA	AA	GG	AA	AG	AA	AA	AA	AG	AA	AG	AG	AA	AA	AG	AA	AG	AA	AG	AA	AG	AA	AG	AA
1441	Gga_rs13569901	13629405	3	49579535	0.8624125	GG	GG	AG	GG	GG	GG	GG	GG	GG	AG	GG	GG	GG	GG	GG	AG	GG	GG	GG	GG	GG	GG	GG	GG	GG	GG	GG	GG	GG	GG	GG	GG	GG	GG	GG	GG	GG	GG	GG	GG	GG	GG	GG	GG
1442	Gga_rs13570119	23607394	3	49937470	0.9331769	GG	GG	GG	GG	GG	GG	AG	GG	GG	GG	GG	AG	GG	GG	GG	GG	GG	AG	AG	GG	AG	GG	GG	GG	GG	GG	GG	GG	GG	GG	AG	GG	GG	GG	AG	GG	AG	GG	GG	AG	GG	GG	GG	GG
1443	Gga_rs13570288	13656423	3	50327579	0.9008551	GG	AG	GG	GG	GG	GG	AA	AG	AG	GG	GG	AA	GG	GG	AA	GG	GG	AG	GG	GG	GG	AG	NA	GG	GG	GG	GG	AG	AA	GG	AA	GG	AG	AG	AG	GG	AG	GG	AG	AA	GG	AG	AA	GG
1444	Gga_rs13570386	13672387	3	50690878	0.8476089	CC	CC	CC	CC	CC	CC	AC	AC	AC	CC	CC	AC	CC	CC	AC	CC	CC	CC	CC	CC	CC	CC	AC	CC	CC	CC	CC	CC	AA	CC	AC	CC	CC	AC	CC	CC	CC	CC	AC	AC	CC	AC	AC	CC
1445	Gga_rs13570447	13683377	3	50983123	0.9220449	AG	AG	AG	GG	GG	GG	AG	GG	AG	AA	GG	AG	AG	GG	GG	AG	GG	AG	GG	GG	GG	AG	GG	GG	GG	AG	GG	AA	GG	GG	AG	GG	GG	GG	AG	GG	AG	AG	GG	AG	GG	GG	AG	GG
1446	Gga_rs13570600	23632336	3	51877936	0.8855026	GG	AG	GG	GG	AG	AG	GG	GG	AG	AG	GG	GG	AG	AG	GG	AG	GG	AG	AG	AG	AG	GG	GG	GG	AG	AG	GG	AG	GG	GG	GG	GG	AA	GG	GG	GG	GG	AG	GG	GG	AG	AG	GG	GG
1447	Gga_rs13570667	23634334	3	52147133	0.8884406	AG	AA	AG	AG	AG	AG	AA	AG	AA	AG	AA	AA	AA	GG	AG	AG	AG	AG	AG	GG	AG	AA	AA	GG	GG	AG	GG	AA	GG	AA	AG	AA	AG	AG	AA	AG	AG	AA	AA	AG	GG	AG	AA	GG
1448	Gga_rs13570721	14609410	3	52250241	0.9045237	GG	GG	GG	GG	GG	GG	GG	GG	GG	GG	GG	GG	GG	GG	GG	GG	GG	GG	GG	GG	GG	GG	GG	GG	GG	GG	GG	GG	GG	GG	GG	GG	GG	GG	GG	GG	GG	GG	GG	GG	GG	GG	GG	GG
1449	Gga_rs13570794	23643362	3	52508589	0.8501868	AG	GG	AG	AG	AG	GG	GG	AA	GG	GG	AA	GG	AG	GG	AG	GG	AG	GG	NA	GG	AA	AG	GG	GG	GG	GG	GG	GG	AA	AA	AG	AG	GG	AA	AG	AG	AG	AG	GG	GG	GG	AG	GG	GG
1450	Gga_rs13570803	23650314	3	52685153	0.909861	AG	AG	AA	AG	AG	GG	AG	AA	AG	AG	AA	AG	AG	GG	AA	AG	AG	GG	AA	GG	AA	AG	AG	GG	GG	GG	GG	AG	AA	AA	GG	AG	AG	AA	AG	AG	AG	AG	AA	AG	GG	AG	AA	GG
1451	Gga_rs13570846	23652415	3	52869181	0.7615995	GG	AG	GG	GG	GG	GG	AG	GG	AG	GG	GG	AG	GG	GG	AG	GG	GG	GG	GG	GG	GG	AG	AG	GG	GG	GG	GG	AG	GG	GG	GG	GG	GG	GG	GG	GG	GG	GG	AA	AG	GG	GG	AA	GG
1452	Gga_rs13570902	14646312	3	53057361	0.8322461	GG	GG	GG	GG	GG	GG	AG	GG	GG	GG	GG	AG	GG	GG	GG	GG	GG	GG	GG	GG	GG	GG	GG	GG	GG	GG	GG	GG	GG	GG	AG	GG	GG	GG	AG	GG	AG	GG	GG	GG	GG	GG	GG	GG
1453	Gga_rs13570913	14647372	3	53092733	0.8545479	AG	AG	GG	AA	GG	AG	GG	GG	GG	AG	NA	GG	AA	AG	GG	GG	AA	GG	GG	AG	GG	NA	AA	AA	AG	AA	AA	AA	GG	AA	AG	AA	GG	GG	GG	AA	GG	AA	AA	GG	AG	GG	AA	AA
1454	Gga_rs13570951	23653388	3	53236895	0.7998984	AC	NA	AC	AC	CC	AC	AC	AC	AA	AA	CC	AC	AC	AC	AA	AC	AC	CC	AC	AC	AC	AC	AA	AA	AC	AA	AA	AC	AA	CC	AC	AC	CC	AC	CC	AC	AC	AC	AA	AC	AC	CC	AC	AA
1455	Gga_rs13571046	14669377	3	53499503	0.8788752	AG	GG	GG	GG	AG	GG	AA	AA	AG	GG	AA	AA	AG	GG	AA	GG	AG	GG	AG	GG	AG	GG	AA	GG	GG	GG	GG	GG	AA	AG	AG	AA	GG	AA	AA	AG	AA	GG	AA	AG	GG	AG	AG	GG
1456	Gga_rs13571182	14685389	3	54020942	0.8640435	GG	GG	GG	GG	GG	GG	GG	GG	GG	GG	GG	GG	GG	GG	GG	GG	GG	GG	GG	GG	GG	AG	GG	GG	GG	GG	GG	GG	GG	GG	GG	GG	AG	GG	GG	GG	GG	GG	GG	GG	GG	GG	GG	GG
1457	Gga_rs13571267	14695390	3	54265584	0.9021757	GG	GG	GG	GG	GG	GG	AG	GG	GG	GG	GG	AG	GG	AG	GG	GG	GG	GG	AG	GG	AG	GG	AG	GG	GG	GG	GG	GG	GG	GG	GG	GG	GG	GG	GG	GG	GG	GG	AG	GG	AG	AG	AG	GG
1458	Gga_rs13571413	15604350	3	54719933	0.7330804	AG	NA	GG	GG	AG	GG	AG	AG	GG	GG	AA	AG	AG	GG	GG	GG	AG	GG	AG	GG	AG	AG	AG	GG	GG	GG	GG	GG	GG	AG	AG	AG	AG	AG	AG	AG	GG	GG	AG	GG	GG	AG	AG	GG
1459	Gga_rs13571424	15605400	3	54802526	0.9357373	AA	AA	AA	AA	AA	AA	AA	AA	AA	AA	AA	AA	AA	AA	AA	AA	AA	AA	AA	AA	AA	AG	AA	AA	AA	AA	AA	AA	AA	AA	AA	AA	AA	AA	AA	AA	AA	AA	AA	AA	AA	AA	AA	AA
1460	Gga_rs13571506	15650413	3	55376866	0	NA	NA	NA	NA	NA	NA	NA	NA	NA	NA	NA	NA	NA	NA	NA	NA	NA	NA	NA	NA	NA	NA	NA	NA	NA	NA	NA	NA	NA	NA	NA	NA	NA	NA	NA	NA	NA	NA	NA	NA	NA	NA	NA	NA
1461	Gga_rs13571523	15652361	3	55481794	0.8062794	GG	NA	GG	GG	AG	AG	AG	GG	GG	AG	GG	AG	AG	AG	GG	AG	AG	AA	GG	AG	GG	AA	AG	AG	AG	AG	GG	AA	GG	GG	GG	GG	AG	GG	GG	GG	GG	AG	AG	AG	AG	AG	AG	GG
1462	Gga_rs13571525	23673428	3	55503424	0.8361337	AA	AA	AA	AA	AA	AA	AA	AA	AA	AA	AA	AA	AA	AA	AA	AA	AA	AA	AA	AA	AA	AA	AA	AA	AA	AA	AA	AA	AA	AA	AA	AA	AA	AA	AA	AA	AA	AA	AA	AA	AA	AA	AA	AA
1463	Gga_rs13571530	15658307	3	55557043	0.9166301	AA	AA	AA	AA	AA	AA	AA	AA	AA	AA	AA	AA	AA	AC	AA	AA	AA	AC	AA	AA	AA	AA	AA	AC	AA	AA	AA	AA	AA	AA	AA	AA	AA	AA	AA	AA	AA	AA	AA	AC	AC	AC	AA	AA
1464	Gga_rs13571551	15659399	3	55609314	0.9318452	AA	AA	AA	AA	AA	AA	AA	AA	AA	AA	AA	AA	AA	AA	AA	AA	AA	AA	AA	AA	AA	AA	AA	AA	AA	AA	AA	AA	AA	AA	AA	AA	AA	AA	AA	AA	AA	AA	AA	AA	AA	AA	AA	AA
1465	Gga_rs13571602	15664315	3	55727383	0.8093936	GG	NA	GG	GG	AG	AG	GG	GG	GG	AG	GG	GG	AG	GG	AG	AG	AG	AG	GG	AG	GG	AA	AG	GG	AG	AG	GG	AA	AG	GG	GG	AG	AG	GG	GG	GG	GG	AG	GG	GG	GG	GG	GG	GG
1466	Gga_rs13571609	15666427	3	55760564	0.91472	AC	AA	AA	AC	AA	AC	CC	AC	AA	AA	AA	AC	AA	AA	AA	AA	AA	AA	AA	AC	AA	AC	CC	CC	AC	AC	CC	AA	AC	AA	AC	AC	AA	AA	AC	AC	AC	AA	AC	AA	AC	AA	AC	AC
1467	Gga_rs13571772	15698364	3	56178071	0.8229488	AG	AA	AA	AG	AA	AG	AG	AG	AA	AA	AA	AG	AA	AA	AA	AA	AA	AA	AG	AG	AG	AA	AG	AG	AG	AG	GG	AA	AG	AA	AG	AG	AG	AA	AG	AG	GG	AA	AA	AA	AG	AA	AA	AG
1468	Gga_rs13571915	15714312	3	56495721	0.9138404	CC	AC	CC	AC	CC	AC	AA	AC	CC	CC	CC	AC	CC	CC	AC	CC	CC	AC	AC	AC	AC	CC	AA	AA	AC	AC	AC	CC	AA	CC	AC	AC	AC	CC	AC	AC	AC	CC	AC	AC	AC	CC	AC	AC
1469	Gga_rs13571960	15721337	3	56622193	0.799046	AG	GG	GG	GG	GG	GG	GG	GG	GG	GG	GG	GG	GG	GG	GG	GG	GG	GG	GG	GG	GG	GG	GG	GG	GG	GG	GG	GG	GG	GG	GG	GG	GG	GG	GG	GG	GG	GG	GG	GG	GG	GG	GG	GG
1470	Gga_rs13572147	23680382	3	57112538	0.7897617	AC	CC	CC	CC	AC	CC	CC	AC	CC	CC	AA	CC	AC	CC	AC	CC	CC	CC	AC	CC	AC	AC	AC	CC	CC	CC	CC	CC	AC	AC	AC	AA	AC	AC	AC	AC	CC	CC	CC	CC	CC	AC	CC	CC
1471	Gga_rs13572159	16617335	3	57152061	0.9388956	AC	NA	AA	AC	AC	AC	CC	AC	AA	AA	CC	AC	AC	AA	AC	AA	AA	AC	CC	AC	CC	AC	CC	CC	AC	AC	AC	AA	AC	AC	CC	CC	AC	AC	CC	CC	AC	AA	AC	AC	CC	CC	AC	AC
1472	Gga_rs13572173	16617356	3	57192057	0.804124	CC	CC	CC	CC	CC	CC	CC	CC	CC	CC	CC	CC	CC	CC	CC	CC	CC	CC	CC	CC	CC	AC	CC	CC	CC	CC	CC	CC	CC	CC	CC	CC	CC	CC	CC	CC	CC	CC	CC	CC	CC	CC	CC	CC
1473	Gga_rs13572231	16633342	3	57613141	0.8111234	CC	CC	CC	CC	CC	CC	CC	CC	CC	CC	CC	CC	CC	CC	CC	CC	CC	CC	CC	CC	CC	CC	CC	CC	CC	CC	CC	CC	CC	CC	CC	CC	CC	CC	CC	CC	CC	CC	CC	CC	CC	CC	CC	CC
1474	Gga_rs13572352	16646397	3	58179127	0.8899899	GG	AA	AG	AG	AG	AA	AG	GG	AG	AA	GG	AA	AG	AG	GG	AA	AG	AG	AG	AA	AG	AA	AG	AG	AA	AA	AA	AA	AG	AG	GG	GG	AA	GG	GG	AG	AA	AG	AG	GG	AG	GG	AG	AG
1475	Gga_rs13572370	16647306	3	58206467	0.8384272	GG	AG	GG	GG	GG	GG	AG	AG	GG	GG	GG	AG	GG	GG	GG	GG	GG	GG	GG	GG	GG	GG	AG	GG	GG	GG	GG	GG	GG	GG	GG	GG	GG	GG	GG	GG	AA	GG	AG	GG	GG	GG	AG	GG
1476	Gga_rs13572752	49642309	1	2738827	0.9131461	GG	GG	GG	AG	GG	GG	AG	AA	GG	GG	GG	GG	GG	AG	GG	GG	GG	GG	AG	GG	GG	GG	AG	AG	GG	AG	GG	GG	GG	GG	GG	AG	GG	AG	GG	GG	GG	GG	AG	AG	GG	GG	GG	GG
1477	Gga_rs13572840	27641380	1	2549083	0.8722834	AA	AG	GG	GG	AG	GG	AG	GG	AG	AG	AG	AG	AA	GG	GG	AG	AA	AA	AG	AG	AG	GG	AG	GG	AG	AG	AG	AA	GG	AG	AG	GG	AA	GG	GG	GG	GG	AA	AG	AG	GG	GG	AA	GG
1478	Gga_rs13572919	49618416	1	2347348	0.8228616	AG	AA	AA	AA	AA	AA	AA	AA	AA	AG	AG	AG	AA	AA	AA	AG	AA	AA	AA	AG	AA	AA	AA	AA	AG	AG	AA	AA	AA	AA	AG	AA	AG	AA	AA	AA	AA	AA	AG	AA	AA	AA	AG	AA
1479	Gga_rs13573030	46616390	19	406982	0.8338361	AA	AA	AA	AG	AA	AA	AG	AA	AG	AG	AA	AG	AG	AG	AA	AG	AG	GG	AG	GG	AA	AG	AA	AA	GG	AA	AG	AA	AG	AA	AG	AA	AA	AA	AA	AG	GG	AA	AA	AG	AA	AA	AA	AG
1480	Gga_rs13573038	38685421	19	517857	0.8112385	GG	GG	GG	AG	GG	GG	AG	GG	AG	AG	GG	GG	GG	GG	GG	AG	AG	AG	AG	AA	GG	AG	GG	GG	AA	GG	GG	GG	AG	GG	AG	GG	GG	GG	GG	GG	AG	GG	GG	GG	GG	GG	GG	AG
1481	Gga_rs13573154	39683342	19	936269	0.81523	GG	GG	GG	GG	GG	GG	GG	GG	GG	GG	GG	GG	GG	GG	GG	GG	GG	GG	GG	GG	GG	GG	GG	GG	GG	GG	GG	GG	GG	GG	GG	GG	GG	GG	GG	GG	GG	GG	GG	GG	GG	GG	GG	GG
1482	Gga_rs13573256	39623384	19	1084796	0.8832249	GG	AG	AG	GG	GG	GG	GG	AG	AA	AG	GG	AG	AG	GG	GG	GG	GG	GG	AA	GG	AG	AG	GG	GG	GG	GG	AG	GG	AG	AG	AG	GG	AG	GG	GG	AA	AA	GG	AG	GG	GG	GG	GG	AG
1483	Gga_rs13573264	47658373	19	1099185	0.9340213	AG	AG	AG	GG	AG	AA	AG	AA	AG	AG	AA	GG	AG	AG	AG	AG	GG	GG	AA	GG	GG	AG	GG	AG	GG	AA	AG	AA	AG	AG	AG	AG	AG	GG	GG	AG	AG	GG	AG	GG	AG	GG	AG	AG
1484	Gga_rs13573269	39626310	19	1118249	0.7843201	GG	AG	AG	AA	AA	AA	GG	AA	AG	AA	AG	GG	AA	AG	AA	AA	GG	AG	AA	AG	AG	AG	AG	AA	AG	AA	AG	AA	AA	AG	AA	AA	AG	AG	AA	AG	AG	AG	GG	AA	AA	AA	AG	AA
1485	Gga_rs13573312	39627317	19	1160226	0.7863787	GG	AG	AG	GG	AG	AA	GG	AG	AG	GG	AG	AA	GG	GG	AG	AG	GG	GG	NA	GG	AG	GG	GG	AG	GG	AA	GG	AA	GG	AA	GG	AG	AA	GG	GG	AG	AG	GG	AG	GG	AG	GG	AA	GG
1486	Gga_rs13573468	48687374	19	1527100	0.7822531	AG	NA	AA	AG	GG	AG	AG	AA	AG	AG	AG	AG	AG	AG	GG	GG	AG	AG	AA	AG	AG	AA	GG	GG	AG	AG	GG	AG	AG	AG	AG	AG	AA	AG	GG	AA	AG	GG	AA	AA	GG	GG	AG	AG
1487	Gga_rs13573497	39657361	19	1626554	0.8756064	AA	AA	AA	AA	AA	AA	AA	AA	AG	AA	AA	AG	AA	AA	AA	AA	AA	AA	AA	AA	AG	AA	AA	AA	AA	AA	AA	AA	AA	AA	AA	AA	AA	AA	AA	AA	AG	AA	AA	AA	AA	AA	AA	AA
1488	Gga_rs13573524	39670380	19	1728399	0.8526217	GG	GG	AG	AG	AG	GG	GG	GG	GG	GG	AG	GG	AG	AA	AA	AG	AG	AG	GG	AG	AG	GG	AG	AG	AG	GG	GG	GG	AG	GG	AG	AG	GG	AG	AA	GG	GG	AG	AG	AA	AG	AA	GG	GG
1489	Gga_rs13573582	39681307	19	1857301	0.746731	AA	AA	AG	AA	AA	AA	AA	AA	AA	AA	AG	AA	AA	AG	AG	AA	AG	AG	AA	AG	AA	AA	AA	AA	AG	AA	GG	AA	AA	AA	AA	AA	AA	AG	AA	AA	AA	AA	AG	GG	AA	AA	AA	AA
1490	Gga_rs13573677	39687390	19	2023577	0.922519	GG	AG	AG	AG	GG	AG	GG	AG	GG	GG	AA	AG	GG	AG	AG	GG	AG	AG	GG	AA	GG	GG	GG	AG	AA	AG	AA	AG	GG	GG	GG	AG	AG	AG	GG	GG	GG	GG	AA	AA	GG	GG	AG	AG
1491	Gga_rs13573688	39688391	19	2032036	0.8275306	GG	GG	AG	GG	GG	GG	GG	GG	GG	GG	AG	GG	GG	AG	AG	GG	AG	AA	GG	AG	GG	AG	GG	GG	AG	GG	AA	GG	GG	GG	GG	GG	GG	AG	GG	GG	GG	GG	AG	AA	GG	GG	GG	GG
1492	Gga_rs13573716	39692342	19	2100341	0.8626696	GG	GG	GG	GG	GG	GG	GG	GG	GG	GG	GG	AG	GG	GG	GG	GG	GG	GG	AG	GG	AG	GG	GG	GG	GG	GG	GG	GG	GG	GG	GG	GG	GG	GG	GG	GG	AG	GG	GG	GG	GG	GG	GG	GG
1493	Gga_rs13573730	39693367	19	2125870	0.7646481	GG	GG	GG	GG	GG	GG	GG	GG	GG	GG	GG	GG	GG	GG	GG	GG	GG	GG	GG	GG	GG	GG	GG	GG	GG	GG	GG	GG	GG	GG	GG	GG	GG	GG	GG	GG	GG	GG	GG	GG	GG	GG	GG	GG
1494	Gga_rs13573766	49622424	19	2232124	0.8430588	AA	AA	AA	AA	AA	AA	AA	AA	AA	AA	AA	AA	AA	AA	AA	AA	AA	AA	AA	AA	AA	AA	AA	AA	AA	AA	AA	AA	AA	AA	AA	AA	AA	AA	AA	AA	AA	AA	AA	AA	AA	AA	AA	AA
1495	Gga_rs13573778	39699348	19	2260952	0.8307205	AA	AA	AA	AA	AA	AA	AA	AA	AA	AA	AA	AA	AA	AA	AA	AA	AA	AA	AA	AA	AA	AA	AA	AA	AA	AA	AA	AA	AA	AA	AA	AA	AA	AA	AA	AA	AA	AA	AA	AA	AA	AA	AA	AA
1496	Gga_rs13573780	39648398	19	2274071	0.9350612	AG	AG	AA	AA	AA	AA	AA	AA	AA	AA	AG	GG	AA	GG	AG	AA	AG	AG	AG	AG	AG	AA	AA	AA	AG	AA	GG	AA	AA	AA	AG	AA	AA	AA	AA	AA	AG	AA	AA	AG	AA	AA	AG	AA
1497	Gga_rs13573868	39662417	19	2461515	0.7886344	AG	AG	AA	AG	GG	AG	GG	AA	AG	AA	AG	AG	AG	GG	GG	AG	AG	AG	AA	AG	AG	AA	GG	AG	AG	AG	GG	AG	AG	GG	GG	AG	AA	AA	GG	AG	AA	GG	AA	AG	GG	GG	GG	AA
1498	Gga_rs13573870	39663370	19	2470135	0.9081958	GG	GG	GG	GG	GG	GG	GG	GG	GG	GG	GG	AG	GG	GG	GG	GG	GG	GG	AG	GG	AG	GG	GG	GG	GG	GG	GG	GG	GG	GG	GG	GG	GG	GG	GG	GG	AG	GG	GG	GG	GG	GG	GG	GG
1499	Gga_rs13573938	39673322	19	2623894	0.9179335	AG	GG	AG	AG	AG	GG	AG	GG	AG	AA	AG	AG	AG	AG	AA	AG	GG	AG	AA	GG	AA	GG	AG	AA	GG	GG	GG	GG	AA	AG	AG	AG	GG	AG	AA	AG	AA	AG	GG	GG	AG	AA	GG	AG
1500	Gga_rs13573949	39675306	19	2653749	0.8275709	AA	AA	AA	NA	AC	AA	AC	AA	AC	AA	NA	AA	AA	AC	CC	AA	AA	AA	AA	AA	AC	AA	AC	AC	AA	AA	AA	AA	AC	AC	AC	AC	AA	AA	CC	AC	AA	AC	AA	AA	AC	CC	AA	AA
1501	Gga_rs13573961	39676384	19	2704949	0.8911312	GG	GG	GG	GG	GG	GG	GG	GG	GG	GG	GG	GG	GG	GG	GG	GG	GG	GG	GG	GG	GG	GG	GG	GG	GG	GG	GG	GG	GG	GG	GG	GG	GG	GG	GG	GG	GG	GG	NA	GG	GG	GG	GG	GG
1502	Gga_rs13573982	39682377	19	2764606	0.904295	GG	NA	AG	AG	AG	GG	AG	GG	AG	GG	AG	AA	GG	AG	AA	GG	GG	AG	AG	GG	AA	GG	AG	AG	GG	GG	GG	GG	AG	AG	AG	AG	GG	AG	AA	AG	AG	AG	GG	AG	AG	AA	AG	GG
1503	Gga_rs13574013	39685303	19	2814309	0.7948313	AA	AA	AA	AA	AA	AA	AA	AA	AA	AA	AA	AA	AA	AA	AA	AA	AA	AA	AA	AA	AA	AA	AA	AA	AA	AA	AA	AA	AA	AA	AA	AA	AA	AA	AA	AA	AA	AA	AA	AA	AA	AA	AA	AA
1504	Gga_rs13574028	39685343	19	2819808	0.9012785	CC	AA	CC	AC	AC	AA	AC	AA	AC	CC	AA	AC	AC	AC	AC	AC	AC	AC	CC	AC	CC	AA	AC	CC	AC	AA	AC	AA	CC	AC	CC	AC	AA	CC	CC	AC	CC	AC	AA	CC	AC	CC	AA	AC
1505	Gga_rs13574141	39699317	19	3099430	0.8574859	AG	AG	AG	AG	AA	AG	AA	AG	AA	AA	AG	AG	AG	AA	AA	AG	AG	AG	AA	AG	AA	GG	AA	AA	AG	AG	AG	AG	AA	AA	AG	AG	GG	AG	AA	AG	AA	AA	GG	AG	AA	AA	AG	AG
1506	Gga_rs13574144	39699372	19	3116586	0.9003048	AA	AG	GG	AA	AG	AG	AG	AG	AG	GG	AG	AA	AG	AG	AG	AA	AG	GG	GG	AG	AG	AA	AG	AG	AG	AG	AA	AG	AG	AG	AA	AA	AA	AA	AA	AA	AG	AG	AA	AA	AG	AA	AG	AG
1507	Gga_rs13574154	40665364	19	3149304	0.8845962	AC	AA	AA	AA	AA	AA	AA	AA	AA	AA	AC	AC	AC	AC	AC	AA	AC	AA	AA	AA	AA	CC	AA	AA	AA	AA	AA	AA	AA	AA	AC	AA	AC	AA	AA	AC	AA	AA	AA	AA	AA	AA	AC	AA
1508	Gga_rs13574186	39713413	19	3210809	0.8247238	AA	NA	AA	AA	AA	AA	AA	AA	AA	AA	AG	AA	AA	AG	AG	AA	AA	AG	AG	AA	AG	AA	AA	AA	AA	AA	AA	AA	AA	AA	AA	AA	AA	AG	AA	AA	AA	AA	AA	AG	AA	AA	AA	AA
1509	Gga_rs13574256	40605339	19	3366266	0.8433264	GG	AG	AG	AA	AG	AG	AG	AG	AG	GG	AG	AG	GG	GG	AG	AG	GG	GG	GG	AG	AG	GG	AG	AG	AG	AG	AG	AG	AG	AG	AG	AA	AG	GG	AA	AG	AG	AG	AA	GG	AG	AA	GG	AG
1510	Gga_rs13574313	40614382	19	3489833	0.7876548	AG	AG	AG	AG	GG	AG	GG	AG	GG	GG	AA	GG	AG	AA	AG	AG	AG	GG	AG	AG	AG	AA	GG	GG	AG	AG	AA	AG	GG	GG	AG	AG	AA	AA	GG	AG	GG	GG	AA	AA	GG	GG	GG	AG
1511	Gga_rs13574331	40617381	19	3507576	0.9108855	AA	AG	AA	AG	AA	AG	AA	AG	AA	AA	AG	AA	AA	AG	AA	AG	AA	AA	AA	AG	AA	AA	AA	AA	AG	AA	AA	AG	AA	AA	AA	AG	AG	AG	AA	AA	AA	AA	AG	AG	AA	AA	AA	AG
1512	Gga_rs13574341	40618307	19	3514679	0.7548751	AA	NA	AA	AA	AA	AA	AA	AA	AA	AA	AA	AA	AA	AA	AA	AA	AA	AG	AG	AA	AG	AA	AA	AA	AA	AA	AA	AA	AA	AA	AA	AA	AA	GG	AA	AA	AA	AA	AA	GG	AA	AA	AA	AA
1513	Gga_rs13574378	40623381	19	3594188	0.7782041	AA	AA	AA	AA	AA	AA	AA	AA	AA	AA	AA	AA	AA	AA	AA	AA	AA	AA	AG	AA	AG	AA	AA	AA	AA	AA	AG	AA	AA	AA	AA	AA	AA	AG	AA	AA	AA	AA	AG	AA	AA	AA	AA	AA
1514	Gga_rs13574473	40640310	19	3835413	0.8115859	AA	AA	AA	AA	AA	AA	AA	AA	AA	AA	AA	AA	AA	AA	AA	AA	AA	AA	AA	AA	AA	AA	AA	AA	AA	AA	AA	AA	AA	AA	AA	AA	AA	AA	AA	AA	AA	AA	AA	AA	AA	AA	AA	AA
1515	Gga_rs13574492	40643399	19	3889166	0.7727324	CC	AA	CC	NA	NA	CC	NA	CC	CC	NA	CC	CC	CC	CC	CC	CC	CC	AA	CC	NA	CC	CC	NA	NA	NA	CC	CC	CC	NA	NA	CC	CC	CC	CC	NA	CC	CC	NA	CC	CC	NA	NA	CC	CC
1516	Gga_rs13574589	50694425	19	4086933	0.796573	AG	NA	AA	AA	AA	AA	AA	AA	AG	AA	GG	AG	AA	AG	AG	AA	AA	AG	AA	AA	AA	AG	AA	AA	AA	AA	GG	AA	AA	AA	AA	AA	AG	AA	AA	AA	AG	AG	AG	AA	AA	AG	AA	AA
1517	Gga_rs13574609	40672326	19	4170688	0.8935025	GG	AG	AG	AG	AG	AG	AG	AG	AG	AA	GG	GG	AG	GG	GG	GG	AG	AG	AA	AA	AG	GG	AA	AA	AA	AG	GG	AG	AG	AG	GG	AG	GG	AG	GG	GG	AG	AG	AG	AG	AG	GG	AA	AG
1518	Gga_rs13574734	40689310	19	4516127	0.7656344	AA	AA	AA	AA	AA	AA	AA	AA	AA	AA	AG	AG	AA	AA	AA	AA	AA	AA	AA	AA	AA	AG	AA	AA	AA	AA	AG	AA	AA	AG	AA	AA	AG	AA	AA	AG	AG	AG	AG	AA	AA	AG	AA	AA
1519	Gga_rs13574949	41622341	19	5282060	0.9239434	AA	AG	AA	AG	AA	GG	AA	AG	AA	AA	AA	AG	AG	GG	AG	AG	AG	AA	AA	AA	AA	AA	AA	AA	AA	AG	AG	AG	AA	AA	AA	AG	AG	AG	AA	AG	AA	AA	AA	AG	AG	AA	AA	AG
1520	Gga_rs13574963	41623340	19	5300550	0.8198928	GG	AG	GG	AG	GG	AA	GG	AG	GG	GG	GG	GG	GG	GG	GG	AG	GG	GG	GG	GG	GG	GG	GG	GG	GG	GG	AG	AG	GG	GG	GG	AG	AG	GG	GG	GG	GG	GG	GG	GG	AG	GG	GG	AG
1521	Gga_rs13575011	42641355	19	5441469	0.8410912	CC	AC	CC	AC	CC	AA	CC	AC	CC	CC	CC	AC	AC	AC	AC	AC	AC	CC	CC	CC	CC	CC	CC	CC	CC	AC	AC	AC	CC	CC	CC	AC	AC	CC	CC	AC	CC	CC	CC	CC	AC	CC	CC	AC
1522	Gga_rs13575015	41637300	19	5495795	0.8176841	AG	AG	AA	GG	AG	GG	AG	GG	AG	GG	GG	GG	AG	AA	AA	AG	AG	GG	GG	GG	AG	GG	GG	GG	GG	AG	GG	GG	AG	GG	AA	GG	GG	AG	AA	AG	AG	AG	AG	AG	GG	AA	GG	AG
1523	Gga_rs13575159	41673420	19	6056791	0.8027748	CC	AC	CC	CC	CC	CC	CC	CC	CC	CC	CC	AC	CC	CC	CC	CC	CC	AC	CC	CC	CC	CC	CC	CC	CC	CC	CC	CC	AC	CC	CC	CC	CC	CC	CC	CC	CC	CC	AC	CC	CC	CC	AC	CC
1524	Gga_rs13575239	41684397	19	6210171	0.7389863	GG	AG	GG	AG	GG	AA	GG	GG	GG	GG	GG	GG	GG	GG	GG	AG	GG	GG	GG	GG	GG	GG	GG	GG	GG	GG	GG	GG	GG	GG	GG	AG	AG	GG	GG	GG	GG	GG	GG	GG	AG	GG	GG	AG
1525	Gga_rs13575268	51694357	19	6302355	0.8448535	GG	AG	GG	AG	GG	AA	GG	GG	GG	GG	GG	GG	GG	GG	AG	AG	GG	AG	GG	GG	GG	GG	GG	GG	GG	GG	GG	GG	AG	GG	GG	AG	AG	GG	GG	GG	GG	GG	AG	GG	AG	GG	AG	AG
1526	Gga_rs13575310	41697337	19	6411301	0.9066106	GG	GG	GG	GG	GG	GG	GG	GG	GG	GG	AG	GG	GG	GG	GG	GG	GG	AG	GG	GG	GG	AG	GG	GG	GG	GG	GG	GG	GG	GG	GG	GG	AG	GG	GG	GG	GG	GG	GG	GG	GG	GG	AG	GG
1527	Gga_rs13575330	42699324	19	6458054	0.9175059	AA	AA	AA	AA	AA	AA	AA	AA	AA	AA	AG	AA	AA	AA	AG	AA	AA	AG	AA	AA	AA	AG	AA	AA	AA	AA	AG	AA	AA	AA	AA	AA	AG	AA	AA	AA	AA	AA	AA	AA	AA	AA	AG	AA
1528	Gga_rs13575374	41700427	19	6519795	0.8092661	AA	AA	AA	AA	AA	AA	AA	AA	AA	AA	AA	AA	AA	AA	AA	AA	AA	AA	AA	AA	AA	AA	AA	AA	AA	AA	AA	AA	AA	AA	AA	AA	AA	AA	AA	AA	AA	AA	AA	AA	AA	AA	AA	AA
1529	Gga_rs13575427	51717375	19	6593187	0.915522	AG	AG	GG	AA	AG	AA	AG	AG	AG	AA	AA	AA	AA	GG	AG	AG	AG	AA	AA	AA	AG	AA	AA	AA	AA	AG	AG	AA	AG	AA	GG	AA	AA	AG	GG	AG	AA	AA	AG	AG	AA	AG	AA	AG
1530	Gga_rs13575428	41715364	19	6595956	0.8136363	CC	AC	CC	AC	CC	AA	CC	CC	CC	CC	CC	CC	CC	CC	AC	AC	CC	CC	CC	CC	CC	CC	CC	CC	CC	CC	CC	CC	CC	CC	CC	AC	AC	CC	CC	CC	CC	CC	CC	CC	AC	CC	CC	AC
1531	Gga_rs13575512	42619428	19	6921959	0.7657249	AA	AA	AA	AA	AA	AA	AA	AA	AA	AA	AA	AA	AA	AA	AA	AA	AA	AA	AA	AA	AA	AA	AA	AA	AA	AA	AA	AA	AA	AA	AA	AA	AA	AA	AA	AA	AA	AA	AA	AA	AA	AA	AA	AA
1532	Gga_rs13575592	10625312	19	7179911	0.7830791	AA	AA	AA	AA	AA	AA	AA	AA	AA	AA	AA	AA	AA	AA	AA	AA	AA	AA	AA	AA	AA	AA	AA	AA	AA	AA	AA	AA	AA	AA	AA	AA	AA	AA	AA	AA	AA	AA	AA	AA	AA	AA	AA	AA
1533	Gga_rs13575665	42650351	19	7379134	0.8990275	GG	GG	GG	GG	GG	GG	GG	GG	GG	GG	GG	GG	GG	GG	GG	GG	GG	GG	GG	GG	GG	GG	GG	GG	GG	GG	GG	GG	GG	GG	GG	GG	GG	GG	GG	GG	GG	GG	GG	GG	GG	GG	GG	GG
1534	Gga_rs13575701	42668409	19	7511285	0.9203448	AA	AA	AA	AA	AA	AA	AA	AA	AA	AA	AA	AA	AA	AA	AA	AA	AA	AA	AA	AA	AA	AA	AA	AA	AA	AA	AA	AA	AA	AA	AA	AA	AA	AA	AA	AA	AA	AA	AA	AA	AA	AA	AA	AA
1535	Gga_rs13575720	42672387	19	7530060	0.8410937	AA	AA	AA	AG	AA	AA	AA	AA	AA	AA	AG	AA	AA	AA	AA	AA	AA	AA	AG	AA	AG	AG	AA	AA	AA	AA	AA	AA	AA	AA	AA	AA	AG	AA	AA	AA	AA	AA	AA	AA	AA	AA	AA	AA
1536	Gga_rs13575722	10664305	19	7530150	0.7959142	AA	AA	AA	AA	AA	AA	AA	AA	AA	AA	AA	AA	AA	AA	AA	AA	AA	AA	AA	AA	AA	AA	AA	AA	AA	AA	AA	AA	AA	AA	AA	AA	AA	AA	AA	AA	AA	AA	AA	AA	AA	AA	AA	AA
1537	Gga_rs13575816	10693356	19	7985991	0.7707946	AG	NA	AG	GG	AA	GG	AA	AG	AG	AA	GG	GG	AA	GG	AG	AG	AG	AG	AG	AG	AG	AG	AA	AA	AG	GG	AG	AG	AG	GG	AA	AG	GG	GG	AA	AG	AG	AG	GG	GG	AG	AG	AG	AG
1538	Gga_rs13575868	10714366	19	8188185	0.8946661	AA	NA	AA	AA	AA	AA	AA	AA	AA	AA	AA	AA	GG	AA	AA	AA	AG	AA	AG	AG	AA	AG	AG	GG	AG	AA	AG	AA	AA	AA	AA	AG	AA	AA	AA	AG	AA	AA	AA	AA	AG	AA	AA	AA
1539	Gga_rs13575891	43609399	19	8223562	0.8588043	AA	AG	AA	GG	AA	GG	AA	AA	AA	AA	AG	AA	AA	AA	AA	AG	AA	AG	AG	AA	AG	AA	AA	AA	AA	AG	AA	AA	AA	AA	AA	AG	GG	AA	AG	AA	AA	AA	AA	AA	AG	AA	AG	AG
1540	Gga_rs13575934	43628323	19	8355315	0.9336928	AA	AC	AA	CC	AA	CC	AA	AA	AA	AA	AC	AA	CC	AA	AA	AC	AC	AC	CC	AC	AC	AC	AC	CC	AC	AA	AC	AA	AA	AA	AA	CC	CC	AA	AA	AC	AA	AA	AA	AA	CC	AC	AC	AC
1541	Gga_rs13575978	11620386	19	8466349	0.9343564	AA	AA	AA	AA	AA	AA	AA	AA	AA	AA	AA	AA	AA	AA	AA	AA	AA	AA	AA	AA	AA	AA	AA	AA	AA	AA	AA	AA	AA	AA	AA	AA	AA	AA	AA	AA	AA	AA	AA	AA	AA	AA	AA	AA
1542	Gga_rs13576030	43701318	19	8849138	0.8821839	AA	AA	AA	AG	AA	AA	AA	AA	AA	AA	AG	AA	AA	AA	AA	AA	AA	AG	AG	AA	AG	AG	AA	AA	AA	AA	AA	AA	AA	AA	AA	AA	AG	AA	AA	AA	AA	AA	AA	AA	AA	AG	AG	AA
1543	Gga_rs13576032	43710334	19	8888239	0.874299	AG	AG	AA	AA	AG	AA	AG	AG	AG	AA	AG	GG	GG	AA	AG	AA	AG	AG	AG	GG	AA	GG	GG	GG	GG	AG	AG	GG	AA	AG	AA	AG	AA	AG	AG	AG	GG	AG	AG	GG	AG	AA	AG	AA
1544	Gga_rs13576055	43722339	19	9002666	0.9288565	AA	AA	AA	AA	AA	AA	AA	AA	AA	AA	AA	AA	AA	AA	AA	AA	AA	AA	AA	AA	AA	AA	AA	AA	AA	AA	AA	AA	AA	AA	AA	AA	AA	AA	AA	AA	AA	AA	AA	AA	AA	AA	AA	AA
1545	Gga_rs13576057	44600350	19	9018028	0.7730191	AC	AC	CC	CC	AC	CC	AC	AC	AC	CC	AC	AA	AA	CC	AC	CC	AC	AC	AC	AA	CC	AC	AA	AA	AA	AC	AC	AA	CC	AC	CC	AC	CC	AC	AC	AC	AA	AC	AC	AA	AC	AC	AC	CC
1546	Gga_rs13576070	11696303	19	9265157	0.8747321	AG	GG	AG	AG	AG	GG	AG	AG	AG	AA	AG	GG	GG	GG	AG	AG	GG	AG	AG	GG	AA	AG	GG	GG	GG	GG	GG	GG	AG	GG	AA	GG	AG	GG	AG	GG	GG	GG	GG	GG	GG	AG	AG	AG
1547	Gga_rs13576098	11702336	19	9386997	0.8892788	AG	GG	AG	GG	AG	GG	AG	AG	AG	AA	GG	GG	GG	GG	AG	AG	GG	AG	GG	GG	AG	AG	GG	GG	GG	GG	GG	GG	AG	GG	AA	GG	GG	GG	AG	GG	GG	GG	GG	GG	GG	AG	AG	AG
1548	Gga_rs13576116	12604398	19	9576025	0.871985	GG	GG	GG	GG	GG	GG	GG	GG	GG	GG	GG	GG	GG	GG	GG	GG	GG	GG	GG	GG	GG	GG	GG	GG	GG	GG	GG	GG	GG	GG	GG	GG	GG	GG	GG	GG	GG	GG	GG	GG	GG	GG	GG	GG
1549	Gga_rs13576186	36667320	4	21655809	0.9074073	GG	GG	GG	GG	AG	GG	GG	GG	GG	GG	GG	GG	GG	GG	GG	GG	GG	GG	GG	GG	AG	GG	GG	GG	GG	GG	GG	GG	GG	GG	GG	GG	GG	GG	GG	GG	AG	GG	GG	GG	GG	AG	GG	AG
1550	Gga_rs13576289	42719349	4	22185103	0.89086	AG	NA	AA	AA	AG	AG	GG	AG	AG	AA	AA	AA	AG	AG	AG	AA	GG	AA	AA	AG	AA	AA	AG	AA	AG	AA	AG	AG	GG	AG	AG	AA	AA	AG	AG	AA	AA	AG	AA	AG	AA	AA	AG	AA
1551	Gga_rs13576297	42720410	4	22236490	0.9350612	AA	NA	GG	GG	AA	AG	AA	AG	AG	GG	GG	GG	AG	AG	AG	GG	AA	GG	GG	AG	AG	GG	AG	GG	AG	GG	AG	AG	AA	AG	AG	GG	GG	AG	AG	AA	AG	AG	GG	AG	GG	AG	AG	AG
1552	Gga_rs13576313	36670361	4	22326289	0.9398795	AG	AA	AA	AA	AA	AA	AA	AA	AA	AA	AA	AA	AA	AA	AA	AA	AA	AA	AA	AA	AA	AA	AA	AA	AA	AA	AA	AA	AA	AA	AA	AA	AA	AA	AA	GG	AA	AA	AA	AA	AA	AA	AA	AA
1553	Gga_rs13576315	43610354	4	22336380	0.9157457	AA	AA	AA	AA	GG	AA	GG	AG	AG	AA	AA	AA	AG	AG	AG	AA	GG	AA	AA	AG	AG	AA	AG	AA	AG	AA	AG	AG	GG	AG	AG	AA	AA	AG	AG	AA	AG	AG	AA	AG	AA	AG	AG	AG
1554	Gga_rs13576379	43633407	4	22610915	0.879723	AC	AC	AC	AC	AC	AC	AA	AA	AC	CC	AA	CC	AA	AC	AA	AC	AA	CC	NA	AA	AC	AA	AC	AC	AA	AC	AC	AC	AA	AC	AA	CC	CC	AA	AC	AA	AC	AC	AC	AC	AA	CC	AA	AC
1555	Gga_rs13576401	43652389	4	22827315	0.9113861	AA	AA	AA	AA	AA	AA	AA	AA	AA	AA	AA	AA	AA	AA	AA	AA	AA	AA	AA	AA	AA	AA	AA	AA	AA	AA	AA	AA	AA	AA	AA	AA	AA	AA	AA	AA	AA	AA	AA	AA	AA	AA	AA	AA
1556	Gga_rs13576700	43712356	4	24409089	0.8906499	AG	NA	AG	AG	GG	AG	GG	GG	AG	AA	GG	AA	AG	AG	AG	AG	GG	AA	AG	GG	AG	GG	AG	AG	GG	AG	AG	AG	GG	AG	GG	AA	AA	GG	AG	GG	GG	AG	AA	AG	GG	AG	GG	GG
1557	Gga_rs13576743	43718351	4	24551738	0.8320655	GG	GG	GG	GG	GG	GG	GG	GG	GG	GG	GG	GG	GG	GG	GG	GG	GG	GG	GG	GG	GG	GG	GG	GG	GG	GG	GG	GG	GG	GG	GG	GG	GG	GG	GG	GG	GG	GG	GG	GG	GG	GG	GG	GG
1558	Gga_rs13576804	36686302	4	24838229	0.928579	GG	AG	AG	GG	GG	AG	GG	GG	AG	AA	AG	GG	GG	GG	GG	AA	GG	AG	GG	AG	GG	GG	AG	AG	AG	AG	AG	AG	GG	AG	GG	AG	AG	GG	GG	GG	GG	AG	AG	AG	GG	GG	GG	GG
1559	Gga_rs13576857	36692306	4	25184441	0.9183538	AG	AG	GG	GG	AG	AG	GG	GG	GG	GG	AG	GG	AA	AG	AG	GG	GG	GG	AG	GG	AA	AG	GG	GG	GG	GG	AG	GG	GG	AG	AG	GG	GG	AG	GG	AA	AA	GG	AG	GG	GG	AG	GG	AG
1560	Gga_rs13576865	44618389	4	25230815	0.8447682	AA	AG	AA	AG	AA	AA	AG	AG	AG	AA	AG	GG	AA	AA	AA	AG	AA	AA	AA	AG	AA	AA	AG	AA	AG	AA	AG	AG	AA	AG	AA	AG	AA	AG	AG	AA	AA	AA	AA	AG	AA	AA	AG	AA
1561	Gga_rs13577040	44636362	4	25684043	0.8386714	AA	AG	GG	AG	AA	AG	AA	AG	AG	GG	AA	AA	GG	AA	AG	AG	AA	AG	NA	AA	AG	AG	AG	GG	AA	GG	AG	AG	AA	AG	AA	AG	AG	AA	AA	AA	AA	AG	GG	AG	GG	AA	AG	AG
1562	Gga_rs13577063	44637373	4	25719419	0.8072502	AA	AC	AA	AC	AA	AA	AC	AC	AC	AA	AC	CC	AA	AA	AA	AC	AA	AA	NA	AC	AA	AA	AC	AA	AC	AA	AC	AC	AA	AC	AA	AC	AA	AC	AC	AA	AA	AA	AA	AC	AA	AA	AC	AA
1563	Gga_rs13577145	44642348	4	25894088	0.9081919	AA	AG	AA	GG	AA	AG	AG	AG	AG	AA	AA	GG	AG	AA	AA	AA	AA	AA	AA	AA	AA	AA	AG	AA	AA	AA	AG	GG	AA	AG	AA	AG	AA	AG	AG	AA	AA	AA	AG	AG	AA	AA	GG	AA
1564	Gga_rs13577213	36697391	4	26002510	0.7514377	AA	AA	AA	AC	AA	AA	AA	AA	AA	AA	AA	CC	AA	AA	AA	AA	AA	AA	AA	AA	AA	AA	AA	AA	AA	AA	AA	AA	AA	AA	AA	AC	AA	AA	AC	AA	AA	AA	AA	AA	AA	AA	AA	AA
1565	Gga_rs13577289	44650386	4	26180712	0.7709691	AA	AA	AA	AA	AA	AA	AA	AA	AA	AA	AA	AA	AA	AA	AA	AA	AA	AA	AA	AA	AA	AA	AA	AA	AA	AA	AA	AA	AA	AA	AA	AA	AA	AA	AA	AA	AA	AA	AA	AA	AA	AA	AA	AA
1566	Gga_rs13577624	36704410	4	26740058	0.8675844	CC	CC	CC	CC	CC	CC	CC	CC	CC	CC	CC	CC	NA	CC	CC	CC	CC	CC	CC	CC	CC	CC	CC	CC	CC	CC	NA	CC	CC	AC	CC	CC	CC	CC	CC	CC	CC	CC	CC	CC	CC	CC	CC	CC
1567	Gga_rs13577700	44701321	4	27425888	0.8256319	CC	NA	CC	CC	CC	CC	CC	CC	CC	CC	CC	CC	CC	CC	CC	CC	CC	CC	CC	CC	CC	CC	CC	CC	CC	CC	CC	CC	CC	CC	CC	CC	CC	CC	CC	CC	CC	CC	CC	CC	CC	CC	CC	CC
1568	Gga_rs13577739	45601376	4	27875393	0.913218	GG	NA	GG	GG	GG	GG	GG	GG	GG	GG	GG	GG	AG	GG	AG	GG	GG	GG	AG	GG	AG	GG	GG	GG	GG	GG	GG	GG	GG	GG	GG	GG	GG	GG	GG	GG	GG	GG	AG	GG	GG	GG	GG	GG
1569	Gga_rs13577759	37664302	4	27996844	0.9275544	AG	AG	GG	GG	AG	GG	GG	GG	GG	GG	AG	GG	AG	AG	AG	GG	GG	AG	AG	GG	AA	AG	GG	GG	GG	GG	GG	GG	GG	GG	AG	GG	GG	AG	GG	AA	AA	GG	AG	GG	GG	AG	GG	AG
1570	Gga_rs13577789	37665394	4	28041952	0.7793634	AA	AG	AA	AG	AA	AA	AA	AA	AA	AA	AA	GG	AA	AA	AA	AA	AA	AA	AA	AA	AA	AA	AA	AA	AA	AA	AA	AA	AA	AA	AA	AG	AA	AA	AG	AA	AA	AA	AA	AA	AA	AA	AA	AA
1571	Gga_rs13577822	45619369	4	28182784	0.934043	AA	AG	AG	AG	AA	AA	AG	AG	GG	GG	AG	AA	AA	AA	AA	GG	AA	AA	AA	AA	AA	AA	GG	AG	AA	AG	AG	GG	AA	AG	AA	AG	AG	AG	AA	AA	AA	AG	AA	GG	AA	AA	GG	AA
1572	Gga_rs13577889	37701380	4	28778731	0	NA	NA	NA	NA	NA	NA	NA	NA	NA	NA	NA	NA	NA	NA	NA	NA	NA	NA	NA	NA	NA	NA	NA	NA	NA	NA	NA	NA	NA	NA	NA	NA	NA	NA	NA	NA	NA	NA	NA	NA	NA	NA	NA	NA
1573	Gga_rs13577901	37702363	4	28830763	0.7959549	GG	AG	AG	AG	GG	GG	AG	AG	AA	AA	AG	GG	GG	GG	GG	AA	GG	GG	GG	GG	GG	GG	AA	AG	GG	AG	AG	AA	GG	AG	GG	AG	AG	AG	GG	GG	GG	AG	GG	AA	GG	GG	AA	GG
1574	Gga_rs13577936	45646360	4	29062277	0.9094359	CC	NA	AA	AA	CC	AC	AC	AA	AA	AA	NA	AA	CC	CC	CC	AA	CC	CC	AC	CC	CC	AC	AA	AA	CC	AA	NA	AA	CC	AC	CC	AA	NA	NA	AC	CC	CC	AC	AC	AA	AA	CC	AA	AC
1575	Gga_rs13578009	45671398	4	29571005	0.9293544	GG	AA	AG	AA	AG	AG	AG	AG	AA	AA	AA	AA	GG	AG	GG	AA	GG	AG	GG	GG	AG	AG	AA	AA	GG	AG	AG	AA	GG	AG	AG	AA	AG	AA	AG	GG	AA	AG	AG	AA	GG	AG	AA	AG
1576	Gga_rs13578049	45682338	4	29849921	0.8960159	AA	AG	AG	AG	AG	AG	GG	AG	GG	GG	AG	AA	AA	AG	AG	GG	GG	AG	AA	AG	AA	AA	GG	AG	AG	AG	AG	GG	GG	AG	AG	AG	GG	AG	AG	AA	AA	GG	AG	GG	AA	AG	GG	AA
1577	Gga_rs13578132	38671336	4	30157045	0.8276898	AA	AG	AG	AG	AG	AG	AA	AG	AA	AA	AG	GG	AG	AG	AG	AA	AA	AG	GG	AG	GG	GG	AA	AG	AG	AG	AA	AA	AA	AA	AG	AG	AA	AG	AG	AA	GG	AA	AG	AA	GG	AG	AA	GG
1578	Gga_rs13578265	45711328	4	30410610	0.8724534	AA	AG	AG	AA	AG	GG	AA	AG	AA	AA	AG	AA	AG	AG	AG	AA	AA	AG	NA	AG	GG	GG	AA	AA	AG	AG	AA	AA	AA	AA	AG	AA	AA	AG	AA	AA	GG	AA	GG	AA	GG	AG	AA	GG
1579	Gga_rs13578284	45714371	4	30433458	0.6705534	GG	NA	GG	GG	AG	GG	GG	GG	GG	GG	AG	GG	GG	AG	GG	GG	GG	AG	GG	GG	AG	AG	GG	GG	GG	GG	GG	GG	GG	GG	AG	GG	GG	AG	GG	GG	AA	GG	GG	GG	GG	AG	GG	AG
1580	Gga_rs13578312	46601350	4	30484407	0.9057679	AA	NA	AA	AA	AA	AA	AA	AA	AA	AA	AA	AA	AA	AA	AA	AA	AA	AA	AA	AA	AA	AA	AA	AA	AA	AA	AA	AA	AA	AA	AA	AA	AA	AA	AA	AA	AA	AA	AA	AA	AA	AA	AA	AA
1581	Gga_rs13578370	38697371	4	30638226	0.886858	CC	AC	CC	AA	AC	CC	AC	CC	CC	CC	AC	AA	CC	AC	CC	AC	CC	AC	CC	CC	AC	AC	AC	AC	CC	CC	CC	AC	CC	CC	AC	AC	CC	AC	AC	CC	AA	CC	AC	CC	CC	AC	AA	AC
1582	Gga_rs13578558	11614343	6	23723241	0.919562	GG	AG	GG	GG	GG	GG	AG	AG	GG	GG	GG	AA	GG	GG	AA	GG	GG	AA	AG	AG	GG	GG	AG	GG	AG	GG	AG	GG	AG	GG	AG	AG	AA	AG	AG	GG	AA	GG	AG	AG	AA	GG	GG	AG
1583	Gga_rs13578684	11618348	6	24076809	0.9354609	AG	GG	GG	AG	GG	AG	AG	GG	AG	AG	GG	GG	AG	AA	GG	AG	AG	GG	AG	GG	GG	AG	AG	AA	GG	AG	AG	AG	GG	AG	GG	AG	GG	AG	GG	AA	GG	AG	AG	GG	GG	GG	AG	AG
1584	Gga_rs13578861	11626339	6	24665189	0.7530695	GG	GG	AG	GG	GG	GG	GG	GG	AG	AG	GG	GG	AG	GG	GG	GG	GG	GG	GG	GG	GG	GG	GG	GG	GG	GG	GG	GG	GG	GG	AG	GG	GG	GG	GG	GG	GG	GG	AG	GG	GG	GG	GG	GG
1585	Gga_rs13579010	11631364	6	24975643	0.8874511	AA	NA	AG	AA	AA	AA	AG	GG	AG	AG	AA	AA	AG	AA	GG	AA	AA	AA	AA	AA	AG	AG	AA	AA	AA	AA	AA	AA	AA	AA	GG	AG	AA	AG	AG	AA	AG	AA	AA	AG	AG	AA	AA	AG
1586	Gga_rs13579026	11631422	6	25035330	0.8099484	AG	AG	AG	AG	AA	AG	GG	AG	AG	AG	AA	AA	AA	AG	GG	AG	AG	AA	NA	AA	AA	AA	AA	AG	AA	GG	AA	GG	AA	AA	AG	AG	AG	AG	AG	AA	AG	AG	AG	AA	AG	AG	AG	GG
1587	Gga_rs13579071	11633333	6	25160689	0.6588364	AA	AA	AA	AA	AA	AA	AA	AA	AA	AA	AG	AA	AA	AA	AA	AA	AA	AA	AA	AA	AA	AG	AA	AA	AA	AA	AA	AA	AA	AA	AA	AA	AA	AA	AA	AA	AA	AA	AG	AA	AA	AA	AA	AA
1588	Gga_rs13579089	11633351	6	25191737	0.8750047	AA	NA	AA	AA	AA	AA	AA	AA	AG	AA	AA	AA	AG	AG	AG	AA	AG	AA	AA	AA	AA	AG	AG	AG	AA	AA	AG	AA	AA	AG	AA	AG	AA	AA	AA	GG	AA	AA	AA	AA	AA	AG	AA	AG
1589	Gga_rs13579112	11634324	6	25233998	0.9019049	AA	AA	AA	AA	AA	AA	AA	AA	AA	AA	AA	AA	AA	AA	AA	AA	AA	AA	AA	AA	AA	AA	AA	AA	AA	AA	AA	AA	AA	AA	AA	AA	AA	AA	AA	AA	AA	AA	AA	AA	AA	AA	AA	AA
1590	Gga_rs13579121	11634390	6	25261551	0.7602814	GG	GG	AG	GG	GG	GG	GG	GG	GG	AG	GG	GG	GG	GG	GG	AG	GG	GG	AG	GG	GG	GG	GG	GG	GG	AG	GG	AG	GG	GG	GG	GG	AG	AG	GG	GG	GG	GG	AG	GG	GG	GG	GG	GG
1591	Gga_rs13579150	22626418	6	25338944	0.9195834	AA	NA	AG	AA	AA	AA	GG	AG	AG	AG	AG	AA	AG	AG	GG	AA	AA	AA	AG	AA	AA	AG	AG	AA	AA	AG	AA	AG	AA	AA	GG	AG	AA	AA	AG	AA	AG	AG	AA	AA	AG	AA	AG	AG
1592	Gga_rs13579284	11640397	6	25703437	0.9178026	GG	GG	AG	GG	AG	GG	AG	AG	GG	AG	GG	GG	GG	GG	GG	AG	GG	GG	AG	GG	AG	GG	GG	GG	GG	AG	GG	AG	GG	GG	GG	GG	AG	AA	AG	GG	GG	GG	AG	AG	GG	GG	GG	GG
1593	Gga_rs13579405	11646327	6	26140788	0.8851295	GG	AG	AG	GG	AG	GG	GG	AG	GG	AG	GG	GG	AG	GG	AA	AG	AG	GG	AG	GG	GG	GG	AG	AG	GG	AG	AG	AG	GG	AG	AG	AA	AG	AG	GG	AA	AG	GG	GG	GG	AG	GG	GG	AG
1594	Gga_rs13579413	11646381	6	26192279	0.8873777	AG	GG	GG	GG	GG	GG	AG	AG	GG	GG	AG	GG	GG	GG	GG	GG	GG	GG	GG	GG	AG	GG	AG	AG	GG	GG	GG	GG	AG	AG	GG	AG	GG	AG	AG	GG	GG	GG	AG	AG	GG	GG	GG	GG
1595	Gga_rs13579423	11647384	6	26245218	0.9012223	CC	CC	AC	CC	CC	CC	CC	CC	AC	AC	AC	CC	CC	AA	CC	AC	CC	CC	AA	CC	CC	CC	AC	CC	CC	AA	CC	AA	CC	CC	CC	CC	AC	AC	CC	CC	CC	CC	CC	CC	CC	AC	CC	AC
1596	Gga_rs13579438	11648392	6	26309281	0.8523026	AG	GG	AG	AG	AG	AG	GG	AG	AG	AG	AG	GG	GG	AA	AG	AG	GG	GG	AG	GG	AG	GG	AG	AG	GG	AG	GG	AG	AG	AG	GG	GG	AG	AA	GG	GG	GG	GG	AA	AG	GG	AG	GG	AG
1597	Gga_rs13579440	11649310	6	26322407	0.7546253	GG	GG	GG	GG	GG	GG	AG	GG	GG	GG	GG	GG	GG	GG	GG	GG	GG	GG	AG	GG	GG	GG	GG	GG	GG	AG	GG	AG	GG	GG	GG	GG	GG	GG	GG	GG	GG	AG	GG	GG	GG	GG	AG	GG
1598	Gga_rs13579812	11666334	6	27089937	0.8108236	AA	AA	AA	AA	AA	AA	AA	AA	AA	AA	AA	AA	AA	AG	AA	AA	AA	AA	AA	AA	AA	AA	AA	AA	AA	AA	AA	AA	AA	AA	AA	AA	AA	AA	AA	AA	AA	AA	AA	AA	AA	AA	AA	AG
1599	Gga_rs13579892	11671343	6	27232606	0.9279663	GG	GG	GG	GG	AG	GG	AG	GG	GG	GG	GG	GG	GG	GG	GG	GG	GG	GG	GG	GG	GG	GG	GG	GG	GG	AG	GG	AG	GG	GG	GG	GG	GG	GG	GG	GG	GG	AG	GG	GG	GG	GG	AG	GG
1600	Gga_rs13580084	11681314	6	27638359	0.8713606	GG	GG	GG	GG	AG	GG	AA	AG	GG	GG	AG	GG	AG	AA	AG	GG	AG	GG	GG	GG	AG	GG	GG	GG	GG	AG	AG	AG	AG	AA	AG	AG	GG	AG	AA	AA	AG	AG	AG	GG	AG	AG	AG	AA
1601	Gga_rs13580315	11686337	6	28077808	0.8677064	GG	NA	GG	GG	AA	GG	GG	AG	GG	AG	GG	GG	AG	GG	AA	AG	AG	GG	GG	GG	AG	AG	GG	GG	GG	GG	AG	GG	GG	AG	AG	AG	GG	AG	AG	AA	AG	GG	GG	GG	AG	AG	GG	AG
1602	Gga_rs13580425	23691361	6	28316362	0.7993309	GG	AG	AG	GG	AG	AG	GG	GG	AG	GG	GG	GG	GG	AG	GG	AG	GG	GG	AG	GG	GG	AG	AG	GG	GG	AG	GG	AG	GG	GG	GG	GG	AG	GG	GG	GG	GG	GG	GG	GG	GG	GG	GG	GG
1603	Gga_rs13580466	11689393	6	28392720	0.8301266	AA	AC	AC	AA	AC	AC	AC	AA	AA	AC	AA	AA	AA	AC	AA	CC	AA	AA	AC	AA	AA	AC	AA	AA	AA	CC	AA	CC	AA	AA	AA	AA	AC	AA	AA	AA	AA	AC	AA	AA	AA	AA	AC	AA
1604	Gga_rs13580482	11690333	6	28448185	0.8084451	AA	AA	AA	AA	AA	AA	AA	AA	AA	AA	AA	AA	AA	AA	AA	AA	AA	AA	AA	AA	AA	AA	AA	AA	AA	AA	AA	AA	AA	AA	AA	AA	AA	AA	AA	AA	AA	AA	AA	AA	AA	AA	AA	AA
1605	Gga_rs13580572	11693376	6	28740314	0.9215103	AA	NA	AC	AA	AC	AC	CC	AA	AA	AC	AA	AA	AC	CC	AA	CC	AA	AA	AC	AA	AA	CC	AC	AC	AA	CC	AA	CC	AA	AA	AA	AC	AC	AA	AA	AA	AA	CC	AA	AA	AA	AA	AC	AC
1606	Gga_rs13580672	11695354	6	28964185	0.8320292	AA	AG	AG	AA	AG	AG	GG	AA	AA	AA	AA	AA	AA	AG	AG	AG	AA	AA	AG	AA	AA	AA	AA	AA	AA	GG	AA	GG	AA	AA	AA	AA	AG	AA	AA	AA	AA	AG	AA	AA	AA	AA	AG	AA
1607	Gga_rs13580680	11695358	6	28994971	0.8740932	AA	AG	AG	AA	AG	AG	AG	AA	AA	AA	AA	AA	AA	AA	AA	AG	AA	AA	AG	AA	AA	AA	AA	AA	AA	GG	AA	GG	AA	AA	AA	AA	AG	AA	AA	AA	AA	AG	AA	AA	AA	AA	AG	AA
1608	Gga_rs13580784	11697361	6	29232802	0.6142405	AG	GG	AG	AA	GG	AG	AG	AG	AG	AG	AA	AG	AG	GG	GG	GG	AG	AG	AG	AA	AG	AG	AA	AA	AA	GG	AG	GG	AG	AG	AG	AG	AG	AG	AG	GG	GG	AG	AA	AA	AG	GG	GG	GG
1609	Gga_rs13581067	24642392	6	29809178	0.832914	AA	AA	AA	AA	AA	AA	AA	AA	AA	AA	AA	AA	AA	AA	AA	AA	AA	AA	AA	AA	AA	AA	AA	AA	AA	AA	AA	AA	AA	AA	AA	AA	AA	AA	AA	AA	AA	AA	AA	AA	AA	AA	AA	AA
1610	Gga_rs13581180	12602322	6	30056092	0.7693234	AA	AG	GG	AG	AG	AG	GG	AG	GG	AG	AG	GG	AA	GG	AA	AG	AA	AA	GG	AG	AG	GG	AG	AG	AG	GG	AA	GG	AG	AA	AG	AG	AG	AG	AG	AA	AA	GG	AG	AG	AA	AA	AG	AG
1611	Gga_rs13581265	12603410	6	30195383	0.8983334	GG	NA	AG	AG	GG	GG	AA	AG	AA	AG	AG	AA	GG	AA	GG	GG	GG	GG	AG	AG	AG	AA	AG	AG	AG	AG	GG	AG	AG	GG	AG	AG	GG	AG	AG	GG	GG	AA	AG	AG	GG	GG	AG	AG
1612	Gga_rs13581272	12604383	6	30265637	0.7433578	AA	AA	AC	AC	CC	AA	CC	CC	CC	AC	AC	CC	AC	CC	AC	AA	AC	AA	AC	AC	CC	CC	AC	AC	AC	AC	AC	AC	AC	AC	CC	CC	AA	CC	CC	CC	AC	CC	AC	AC	AC	AC	AC	CC
1613	Gga_rs13581299	12605319	6	30319077	0.8268741	AA	AG	GG	AG	AG	AG	GG	AG	GG	AG	AG	GG	AA	GG	AA	AG	AA	AA	GG	AG	AG	AG	AG	AG	AG	GG	AA	GG	AG	AA	AG	AG	AG	AG	AG	AA	AA	GG	AG	AG	AA	AA	AG	AG
1614	Gga_rs13581349	12606343	6	30461122	0.8224812	AA	AG	AG	AG	AG	AA	AG	GG	GG	GG	AG	GG	AG	GG	GG	AG	AG	AA	AG	AG	GG	GG	AG	AG	AG	AA	AG	AA	AG	AG	GG	GG	AA	GG	GG	GG	AG	AG	AG	AG	AG	AG	AA	GG
1615	Gga_rs13581531	24658313	6	30891303	0.9391265	GG	GG	GG	GG	GG	GG	AG	GG	GG	GG	GG	GG	GG	GG	GG	GG	GG	GG	GG	GG	GG	GG	GG	GG	GG	GG	GG	AG	GG	GG	GG	GG	GG	GG	GG	GG	GG	AG	GG	GG	GG	GG	AG	GG
1616	Gga_rs13581840	12617382	6	31554640	0.744611	AA	AA	AA	AA	AG	AA	AG	AA	AG	AG	AA	NA	AA	AA	AA	AG	AA	AA	AA	AA	AA	AA	AG	AG	AA	AA	AA	AG	AA	AA	AA	AG	AA	AA	AA	AA	AG	GG	AA	AA	AA	AA	GG	AG
1617	Gga_rs13582029	12621372	6	31942792	0.8863785	AA	AA	AA	AA	AG	AA	AG	AG	AA	AA	AA	AA	AA	AG	AA	AA	AA	AA	AG	AA	AG	AA	AA	AA	AA	AA	AA	AG	AA	AA	AA	AA	AA	AG	AA	AA	AA	AG	AA	AG	AA	AA	AG	AA
1618	Gga_rs13582156	12626372	6	32326847	0.8566507	AA	AA	AA	AA	AA	AA	AA	AA	AA	AG	AA	AA	AA	AA	AA	AG	AA	AA	AA	AA	AA	AA	AA	AA	AA	AA	AA	AA	AA	AA	AA	AA	AA	AA	AA	AA	AA	AA	AA	AA	AA	AA	AA	AA
1619	Gga_rs13582250	12629425	6	32533613	0.8973663	AG	GG	GG	AG	GG	AG	GG	GG	AG	AG	AG	GG	GG	GG	AG	AG	AG	AG	GG	AA	GG	AG	AG	GG	AA	AG	GG	GG	AG	AG	GG	GG	AG	GG	GG	GG	AG	GG	AG	GG	AG	GG	AG	AG
1620	Gga_rs13582334	12631305	6	32637188	0	NA	NA	NA	NA	NA	NA	NA	NA	NA	NA	NA	NA	NA	NA	NA	NA	NA	NA	NA	NA	NA	NA	NA	NA	NA	NA	NA	NA	NA	NA	NA	NA	NA	NA	NA	NA	NA	NA	NA	NA	NA	NA	NA	NA
1621	Gga_rs13582405	25607359	6	32904266	0.8023469	GG	GG	GG	AG	AG	AG	GG	AA	AG	AG	AG	GG	GG	AA	GG	AG	AG	AG	AG	AG	AG	AG	AG	GG	AG	AG	GG	GG	GG	AG	GG	GG	GG	AG	GG	GG	GG	GG	GG	AA	GG	GG	GG	AG
1622	Gga_rs13582527	34698308	1	81978520	0.9206278	AA	AG	GG	GG	AG	AG	AG	AG	AG	GG	GG	AG	AG	GG	GG	AG	GG	GG	GG	GG	AG	GG	AG	GG	GG	AA	AA	AG	GG	GG	GG	GG	AA	AG	GG	AG	AG	GG	GG	GG	AG	AG	AG	GG
1623	Gga_rs13582657	35623425	1	82783171	0.7858559	AG	AA	AA	AG	AG	AG	AG	GG	AA	AG	GG	AG	AA	AG	AA	AG	GG	AG	AA	AA	AG	AG	AG	GG	AA	AG	AA	AA	GG	AG	GG	AG	AA	AG	AG	AA	AG	AA	AA	AG	GG	AG	AG	GG
1624	Gga_rs13582852	35672350	1	83466771	0.7886014	AA	AG	AG	AA	AG	AA	GG	AA	AA	AG	GG	AA	AG	GG	AG	AG	GG	AG	AG	AG	AG	AG	AG	GG	AG	AG	AA	AG	GG	AA	GG	AA	AA	AG	GG	AA	AG	AG	AG	AG	GG	AG	AG	AG
1625	Gga_rs13582913	35700317	1	83699735	0.8973118	CC	CC	CC	CC	CC	CC	CC	CC	CC	CC	CC	CC	CC	CC	CC	CC	CC	CC	CC	CC	CC	CC	CC	CC	CC	CC	CC	CC	CC	CC	CC	CC	AC	CC	CC	CC	CC	CC	CC	CC	CC	CC	CC	CC
1626	Gga_rs13583076	35712367	1	84028693	0.8643013	AG	AG	GG	GG	GG	GG	AG	GG	AG	GG	GG	GG	AG	GG	AG	AG	GG	GG	AG	AG	AG	GG	AG	GG	AG	AG	AG	AG	GG	AA	GG	AG	AA	GG	AG	AG	GG	AG	GG	GG	GG	GG	GG	GG
1627	Gga_rs13583187	42604388	1	84192325	0.7954274	GG	GG	AA	GG	GG	GG	GG	GG	AG	GG	AG	GG	GG	AG	AG	GG	AG	AG	GG	GG	GG	AG	GG	AA	GG	GG	GG	GG	AG	GG	AA	GG	GG	GG	GG	GG	GG	AG	AG	AG	AG	AG	GG	GG
1628	Gga_rs13583662	36648335	1	85326402	0.8748394	AG	AG	GG	AG	AA	AG	AG	GG	GG	AA	AA	AA	GG	AG	AG	AG	AG	AG	AG	AA	GG	AG	AA	GG	AA	AA	GG	AG	AG	AG	AG	AG	AG	AG	AG	AG	AG	AG	AG	GG	AA	AG	AG	AG
1629	Gga_rs13583693	36659309	1	85436221	0.8509617	AG	AG	AA	AG	AG	AG	AA	AA	AA	GG	AG	AG	AA	AG	AA	AA	AA	AG	AG	AG	AA	AG	AA	AA	AG	AA	AG	AG	AG	AA	AA	AA	AA	AA	AG	AA	AG	AA	AG	AA	AA	AA	AG	AG
1630	Gga_rs13583728	36662313	1	85503188	0.7769948	AA	AC	CC	AC	AC	AC	CC	CC	AC	AA	AC	AA	AC	AC	CC	AC	CC	AC	AA	AC	AC	AC	CC	CC	AC	CC	AC	AC	AC	AC	CC	CC	AC	AC	AC	CC	AC	CC	AA	AC	CC	CC	AC	AC
1631	Gga_rs13583746	36662350	1	85528787	0.7811896	CC	AC	AC	AC	AC	AA	CC	AA	AC	AA	AA	AC	AC	AA	AC	CC	AC	AA	AC	AA	AC	AA	CC	AA	AA	CC	AC	AA	AA	CC	AA	AC	CC	AC	AC	AC	AA	AC	AC	AC	AC	AC	CC	AA
1632	Gga_rs13583757	36663404	1	85541478	0.9000851	AA	AG	AA	AG	AA	AA	AA	AA	AA	GG	AA	AG	AA	AA	AA	AA	AA	AG	AA	AG	AA	AG	AA	AA	AG	AA	AA	AA	AG	AA	AA	AA	AA	AA	AA	AA	AG	AA	AG	AA	AA	AA	AG	AG
1633	Gga_rs13583812	36669384	1	85722939	0.8836906	AG	GG	AA	GG	AG	GG	GG	GG	AA	GG	GG	AG	AG	GG	GG	AG	AG	GG	AG	GG	AG	GG	AA	GG	GG	AA	GG	GG	GG	AG	GG	AG	AA	AG	GG	AG	GG	AG	AG	AG	AG	AG	AG	GG
1634	Gga_rs13583884	42649383	1	85818246	0.7291304	AA	NA	AG	AA	AG	AA	AA	AA	AG	AA	AA	AA	AG	AA	AA	AA	AG	AA	AG	AA	AG	AA	GG	AA	AA	GG	AA	AA	AA	GG	AA	AG	GG	AA	AA	AG	AA	AG	AG	AG	AG	AG	AG	AA
1635	Gga_rs13583913	36677381	1	85855753	0.8143246	GG	AA	AA	AG	AG	AG	AA	AA	AA	AA	AG	AG	AA	AG	AA	AG	AA	AA	AG	AA	AA	AG	AA	AG	AA	AA	AG	AA	AA	AA	AA	AA	AA	AG	AG	AA	AA	AA	AA	AA	AA	AA	AG	AA
1636	Gga_rs13583931	36684363	1	85971026	0.7752722	GG	GG	AG	GG	GG	GG	GG	GG	AG	GG	GG	GG	GG	GG	GG	GG	GG	GG	GG	GG	GG	GG	GG	GG	GG	GG	GG	GG	GG	GG	GG	GG	GG	GG	GG	GG	GG	GG	GG	GG	GG	GG	GG	GG
1637	Gga_rs13584087	43610363	25	876058	0.8347177	AG	AG	AG	AA	AG	GG	AG	AA	AG	GG	GG	AA	AA	AG	GG	AG	AA	AA	AG	AA	AG	AA	AA	AA	AA	AA	AA	AA	AG	AA	AG	AG	AG	AG	AG	AA	AG	AA	AA	AA	AG	AG	AA	GG
1638	Gga_rs13584088	42712403	25	875824	0.8560889	GG	GG	GG	GG	GG	GG	GG	GG	GG	GG	GG	AG	GG	GG	GG	GG	GG	GG	GG	GG	GG	GG	GG	GG	GG	GG	GG	GG	GG	GG	GG	GG	GG	GG	GG	GG	GG	GG	GG	GG	GG	GG	GG	GG
1639	Gga_rs13584092	42717429	25	803130	0.7897617	GG	GG	AG	AG	AG	GG	GG	AG	AA	AG	GG	GG	GG	GG	GG	GG	GG	AG	GG	GG	GG	GG	GG	GG	GG	GG	AG	GG	GG	GG	GG	GG	GG	GG	GG	GG	GG	GG	GG	GG	GG	GG	AG	GG
1640	Gga_rs13584167	42657320	5	29861504	0.9304258	GG	GG	GG	GG	GG	GG	AG	GG	GG	GG	GG	AG	GG	GG	GG	GG	GG	GG	GG	GG	GG	GG	GG	GG	GG	GG	GG	GG	GG	GG	GG	GG	GG	GG	AG	GG	GG	GG	GG	GG	GG	GG	GG	GG
1641	Gga_rs13584236	48701381	5	29985962	0.7701333	AG	NA	AG	AG	AG	AA	AG	AG	AG	AA	AA	AA	AA	GG	GG	AG	AG	AA	GG	AG	AG	GG	AG	AG	AG	GG	GG	GG	AG	AG	AG	AG	GG	AA	GG	AA	AG	AG	AA	AG	GG	AG	GG	AG
1642	Gga_rs13584255	12697326	5	30013091	0.8299026	GG	GG	GG	GG	GG	GG	GG	GG	GG	GG	GG	GG	GG	GG	GG	GG	GG	GG	GG	GG	GG	GG	GG	GG	GG	GG	GG	GG	GG	GG	GG	GG	GG	GG	GG	GG	GG	GG	GG	GG	GG	GG	GG	GG
1643	Gga_rs13584381	41697399	5	30283856	0.7618712	AA	AA	AA	AA	AA	AA	AA	AA	AA	AA	AA	AA	AA	AA	AA	AA	AA	AA	AA	AA	AA	AA	AA	AA	AA	AA	AA	AA	AA	AA	AA	AA	AA	AA	AA	AA	AA	AA	AA	AA	AA	AA	AA	AA
1644	Gga_rs13584562	24687314	5	30656377	0.926942	AA	AG	AG	GG	AG	AG	GG	GG	AA	AG	GG	GG	GG	AA	AA	GG	AG	GG	AA	GG	AG	AG	AG	GG	GG	AG	AG	AG	GG	GG	AG	GG	GG	GG	GG	GG	AG	AG	GG	AG	AG	AG	AG	AG
1645	Gga_rs13584568	34682306	5	30698365	0.916339	GG	AG	GG	AG	AG	AG	AG	AG	GG	AG	AG	AA	AG	GG	GG	AA	AG	AA	GG	AA	AG	AG	AG	GG	AA	GG	GG	GG	AA	AA	GG	AA	AG	AA	AG	AA	AG	AG	AA	AG	GG	AG	GG	AG
1646	Gga_rs13584664	25682387	5	31021031	0.7733001	GG	GG	GG	GG	AG	GG	GG	GG	AG	GG	GG	GG	GG	AG	GG	GG	GG	GG	GG	GG	GG	GG	GG	GG	GG	GG	AG	GG	GG	AG	GG	GG	GG	GG	GG	GG	GG	GG	GG	GG	AG	GG	GG	GG
1647	Gga_rs13585029	16660377	5	31794527	0.9261193	AA	AG	AG	AA	AA	AG	AA	AA	GG	AA	AA	AA	AG	GG	AA	AA	AA	AA	AA	AA	AG	AA	AA	AA	AA	AG	AG	AG	AA	AA	AG	AA	AA	AA	AA	AA	AA	AG	AA	AG	AA	AA	AG	AG
1648	Gga_rs13585311	10606362	5	33459435	0.897369	AA	AA	AA	AA	AA	AA	AA	AA	AA	AA	AA	AA	AG	AA	AA	AA	AG	AA	AG	AA	AG	AA	AA	AA	AA	AA	AA	AA	AA	AA	AG	AG	AA	AA	AA	AA	AA	AA	AA	AA	AA	AA	AG	AA
1649	Gga_rs13585377	10697304	5	34010593	0.8177267	AA	AA	AA	AA	AA	AA	AA	AA	AA	AA	AA	AA	AA	AA	AA	AA	AA	AA	AA	AA	AA	AA	AA	AA	AA	AA	AA	AA	AA	AA	AA	AA	AA	AA	AA	AA	AA	AA	AA	AA	AA	AA	AA	AA
1650	Gga_rs13585384	11615384	5	34167701	0.7780948	AG	NA	AG	AG	AA	AG	AG	GG	AG	AG	AG	AA	AG	AG	AA	AG	AG	GG	AA	AG	AG	AA	AG	AG	AG	GG	AG	GG	AA	AG	AG	AA	GG	GG	AA	AA	AA	GG	AG	GG	AG	AG	GG	AG
1651	Gga_rs13585687	24685362	5	37510869	0.9070427	AA	AG	AG	GG	AG	AG	AG	AG	AA	AA	AA	GG	AG	AG	AG	GG	AG	AA	AG	AA	AG	AA	AA	AG	AA	AA	AA	AG	GG	GG	AG	GG	AA	AG	AG	AG	AG	AA	AG	AA	AG	AA	AG	AG
1652	Gga_rs13585700	25627308	5	37735102	0.8867903	AA	AG	AG	AA	AA	AG	AG	AA	AG	AA	AA	AA	AA	GG	AA	AA	AG	AG	AA	AA	GG	AA	AG	AG	AA	AA	AA	AA	AA	AA	AA	AA	AA	AG	AA	AA	AG	AA	AA	AG	AA	AA	AG	AG
1653	Gga_rs13585729	25646367	5	37905111	0.8931607	AG	AG	AG	AA	AG	AG	AG	AG	AG	AG	GG	AA	AG	GG	AG	AA	AG	GG	AG	GG	GG	GG	GG	GG	GG	GG	GG	AG	AA	AG	AG	AA	GG	AG	AG	AG	AG	GG	AG	AG	AG	GG	AG	AG
1654	Gga_rs13585872	27618317	5	38429963	0.7679853	AA	AA	AA	AA	AA	AA	AG	AA	AA	AA	AA	AA	AA	AA	AA	AA	AG	AA	AG	AA	AA	AA	AA	AA	AA	AA	AA	AA	AA	AG	AA	AG	AA	AA	AG	AA	AA	AA	AA	AA	AA	AA	AG	AA
1655	Gga_rs13585973	28649354	5	38599754	0.8406182	AG	AG	AG	AG	AG	GG	AG	AG	AG	GG	GG	AA	AG	AG	AG	AG	GG	GG	GG	GG	AG	AG	GG	AG	GG	GG	AG	AG	AG	AA	GG	AG	GG	AA	AG	AG	AG	GG	AG	AG	AG	GG	AG	GG
1656	Gga_rs13586201	31677317	5	39024458	0.8884757	AA	AA	AA	AA	AA	AA	AA	AA	AA	AA	AA	AA	AA	AA	AG	AA	AA	AA	AA	AG	AA	AA	AA	AA	AG	AA	AA	AA	AA	AG	AA	AG	AA	AA	AA	AA	AA	AA	AA	AA	AA	AA	AG	AA
1657	Gga_rs13586339	49656399	5	39447657	0.897988	GG	GG	GG	GG	GG	GG	AG	GG	GG	GG	GG	GG	GG	GG	GG	GG	AG	GG	AG	GG	GG	GG	GG	GG	GG	GG	GG	GG	GG	GG	GG	GG	GG	GG	AG	GG	GG	GG	GG	GG	GG	GG	GG	GG
1658	Gga_rs13586432	40671362	5	39861494	0.8976129	AG	AG	GG	AG	AA	AA	AA	AG	GG	AA	AG	AA	GG	AA	AG	AG	AG	AG	AG	AG	AA	AG	AA	AG	AG	AG	AG	AG	AG	AG	AG	AA	AA	GG	AA	AG	AA	AA	AG	AG	AG	AA	AA	AA
1659	Gga_rs13586635	42686318	5	40353421	0.8797334	AG	AG	AG	AG	AG	AG	AA	GG	AG	AG	AG	GG	AG	GG	GG	AG	AA	GG	AA	AG	GG	AG	AA	GG	AG	AG	AG	AG	AA	AG	AA	AA	AG	GG	AA	AA	GG	AA	AG	GG	AG	AA	AG	AG
1660	Gga_rs13586650	42691315	5	40385264	0.8149725	AG	AG	AG	AG	AG	AG	GG	AG	AG	AG	AG	AA	GG	AA	AG	GG	GG	AA	NA	GG	AA	AG	GG	AA	GG	AG	GG	AG	GG	GG	GG	GG	AG	GG	GG	GG	AA	GG	AG	AA	GG	GG	GG	AG
1661	Gga_rs13586671	50600325	5	40436228	0.906316	AA	AA	AA	AA	AG	AA	AG	AA	AA	AG	AG	GG	AA	AG	AG	AA	AA	AG	NA	AA	GG	AA	AA	AA	AA	AA	AA	AA	AG	AG	AA	AA	AG	AA	AG	AA	AG	AA	AG	AA	AA	AA	AA	AA
1662	Gga_rs13586706	50607420	5	40507788	0.9173449	AG	AG	AG	GG	AG	GG	AA	AG	AG	GG	AG	GG	AA	GG	GG	AG	AA	GG	AA	AG	AG	AG	AA	GG	AG	GG	AA	GG	AG	AA	AG	AG	AG	AA	AA	AA	GG	AG	AG	GG	AG	AA	AG	GG
1663	Gga_rs13586777	49707326	5	40720438	0.8932519	GG	GG	GG	GG	AG	GG	GG	GG	GG	AG	GG	AA	GG	AG	AG	GG	GG	GG	GG	AG	AG	GG	GG	GG	AG	GG	GG	GG	GG	GG	GG	GG	AG	GG	GG	GG	AG	GG	GG	GG	GG	GG	GG	GG
1664	Gga_rs13586827	26696326	5	40915093	0.878021	AC	CC	CC	CC	AC	CC	AC	CC	CC	CC	AA	CC	CC	CC	CC	CC	AA	AC	NA	CC	CC	AC	AA	CC	CC	CC	AC	CC	CC	CC	CC	AC	AC	CC	AC	AC	CC	AA	AA	CC	CC	AA	CC	CC
1665	Gga_rs13586860	41625397	5	40964373	0.8482031	AG	GG	AG	AA	AG	AG	GG	AG	AG	AA	AA	AA	GG	AG	AG	AG	GG	AG	AG	AA	AG	AA	GG	AA	AA	AA	GG	AA	AG	AG	AA	AG	AG	GG	GG	GG	AG	GG	AG	AG	AG	GG	AG	AG
1666	Gga_rs13586932	12636312	5	41036335	0.9267536	GG	AG	GG	AG	AG	AA	AA	AG	GG	AA	GG	AA	AG	AA	AG	AG	GG	AG	GG	AA	AG	GG	AG	GG	AA	AG	AG	AG	AA	AG	AG	AA	AG	AA	AG	AG	AA	AG	AG	AG	AA	GG	AA	AA
1667	Gga_rs13587096	21697362	5	41490666	0.8756272	GG	GG	GG	GG	AG	GG	GG	GG	GG	GG	GG	GG	GG	GG	GG	GG	AG	GG	AG	GG	GG	GG	GG	GG	GG	GG	GG	GG	GG	GG	GG	GG	GG	GG	AG	GG	GG	GG	GG	GG	GG	AG	GG	GG
1668	Gga_rs13587192	30647389	5	41827553	0.7417851	AA	GG	AA	AA	AA	AG	AG	AG	AA	AA	AA	AA	AG	AG	AA	AG	AA	AG	AA	AA	AA	AA	AA	AA	AA	AA	AG	AA	AG	AG	AA	AA	AA	GG	AG	AA	AG	AA	AA	AG	AA	AA	AA	AG
1669	Gga_rs13587342	44681360	5	42334161	0.8617541	AA	AG	AA	AA	AG	AA	AA	AA	AA	AA	AA	GG	AG	AG	AG	AA	AG	AA	NA	GG	AG	AA	AA	AA	GG	AA	AG	AA	AA	AA	AA	AA	AG	AA	AA	AA	AG	AA	AA	AA	AA	AA	AA	AA
1670	Gga_rs13587437	13607398	5	42992321	0.8285422	AA	AA	AA	AA	AA	AA	AA	AA	AA	AA	AA	AA	AA	AA	AA	AA	AA	AA	AA	AA	AA	AA	AA	AA	AA	AA	AA	AA	AA	AA	AA	AA	AA	AA	AA	AA	AA	AA	AA	AA	AA	AA	AA	AA
1671	Gga_rs13587710	50708311	5	43517269	0.9170986	AC	CC	AC	AA	CC	AC	AC	CC	CC	CC	AA	CC	CC	CC	CC	CC	CC	AC	AC	AC	AC	AA	AA	CC	AC	AC	AC	AC	AC	AC	AC	AA	AC	CC	AC	AC	CC	AA	AA	CC	AA	AC	AC	AC
1672	Gga_rs13587849	12686324	5	44493957	0.8747165	CC	CC	CC	CC	CC	CC	CC	CC	CC	CC	CC	CC	CC	CC	CC	CC	CC	CC	CC	CC	CC	CC	CC	CC	CC	CC	CC	CC	CC	CC	CC	CC	CC	CC	CC	CC	CC	CC	CC	CC	CC	CC	CC	CC
1673	Gga_rs13587929	10620318	5	45137581	0.7347059	GG	GG	GG	GG	GG	GG	GG	GG	GG	GG	GG	GG	GG	GG	GG	GG	GG	GG	GG	GG	GG	GG	GG	GG	GG	GG	GG	GG	GG	GG	GG	GG	GG	GG	GG	GG	GG	GG	GG	GG	GG	GG	GG	GG
1674	Gga_rs13587996	11670344	5	45317316	0.9230152	AG	GG	AG	AG	GG	AG	GG	GG	AG	GG	AA	GG	AG	GG	AG	GG	GG	AG	AG	AG	AG	AG	AA	GG	AG	AG	AG	GG	GG	AG	AG	AA	AG	GG	GG	AA	GG	AA	AA	GG	AA	AG	AG	AG
1675	Gga_rs13588038	12618317	5	45380521	0.9337671	CC	NA	CC	CC	AC	CC	CC	CC	CC	CC	CC	AA	AC	AC	AC	CC	AC	CC	CC	AC	AC	CC	CC	CC	AC	CC	AC	CC	CC	CC	CC	CC	AC	CC	CC	CC	AC	CC	CC	CC	CC	CC	CC	CC
1676	Gga_rs13588092	51667328	5	45552258	0.9386187	CC	CC	CC	AC	CC	AC	CC	CC	CC	CC	AA	CC	CC	CC	CC	CC	CC	AC	AC	AC	CC	AC	CC	CC	AC	CC	CC	CC	CC	AC	AC	AC	CC	CC	CC	CC	CC	CC	AC	CC	AC	CC	AC	AC
1677	Gga_rs13588217	18617338	5	45840022	0.7914145	GG	AA	GG	GG	AA	AG	AA	AG	GG	AA	GG	AA	AG	AA	AG	AG	AA	AG	AG	AA	AG	GG	GG	GG	AA	GG	AG	AG	AG	GG	GG	GG	AG	AA	AA	GG	AA	GG	GG	AG	GG	AG	AG	AG
1678	Gga_rs13588566	28630362	5	46439097	0.9123242	AA	AA	AA	AA	AA	AA	AA	AA	AA	AA	AA	AA	AA	AA	AA	AA	AA	AA	AA	AA	AA	AA	AA	AA	AA	AA	AA	AA	AA	AA	AA	AA	AA	AA	AA	AA	AA	AA	AA	AA	AA	AA	AA	AA
1679	Gga_rs13588750	42606392	5	46923139	0.9162472	GG	GG	GG	GG	GG	GG	GG	GG	GG	GG	AA	GG	GG	GG	GG	GG	GG	AG	AG	GG	GG	AG	AG	GG	GG	AG	GG	GG	GG	GG	GG	GG	GG	GG	GG	GG	AG	AG	AG	GG	GG	GG	AG	GG
1680	Gga_rs13589134	25698361	5	47801743	0.9091946	AA	AG	AA	AA	AG	AG	AA	AA	AA	AA	AG	AA	AA	AG	AA	AA	AG	AG	AG	AG	AG	AG	AA	AA	AG	AA	AA	AA	AG	AA	AA	AA	AA	AA	AA	AG	AG	AA	AA	AG	AA	AA	AA	AG
1681	Gga_rs13589218	24685360	5	48153713	0.8274316	GG	GG	GG	GG	GG	GG	AG	AG	AG	AG	AG	GG	GG	GG	GG	GG	GG	GG	AG	GG	GG	AG	AG	AG	GG	GG	GG	GG	GG	AG	AG	AG	GG	AG	GG	AG	GG	AG	AG	AG	GG	GG	GG	GG
1682	Gga_rs13589247	24694338	5	48221887	0.9250268	AC	AC	CC	CC	AC	AC	CC	CC	CC	CC	CC	CC	CC	AC	CC	AC	AC	AC	CC	AC	AC	CC	CC	CC	AC	CC	CC	CC	CC	CC	CC	CC	CC	CC	CC	AC	AC	CC	CC	AC	CC	CC	CC	AC
1683	Gga_rs13589321	25650317	5	48441305	0.8565919	AA	NA	AA	AA	AG	AG	AG	AA	AA	AG	AA	AA	AA	AG	AA	AA	AG	AG	AA	GG	AG	AG	GG	AA	GG	AA	AA	GG	AG	AG	AA	AG	AA	AA	AA	GG	AG	NA	AA	AG	AA	AA	AG	AG
1684	Gga_rs13589651	27613348	5	49275854	0.9082994	AG	GG	GG	GG	AG	GG	AG	AG	GG	AG	AG	GG	GG	AG	AG	AA	AG	GG	AG	AG	AG	AA	AG	GG	AG	GG	GG	AA	GG	AG	AG	GG	GG	GG	GG	AG	GG	AG	GG	GG	GG	GG	AG	GG
1685	Gga_rs13589715	27687381	5	49738147	0.8449427	AA	AG	AA	AA	AG	AG	GG	GG	AG	GG	AA	AA	AA	AG	AG	AG	GG	AG	AG	AG	AG	AG	AG	AG	AG	AA	AA	GG	GG	AG	GG	AA	AA	AG	AG	AG	GG	AG	AG	GG	AA	AA	AG	AG
1686	Gga_rs13589976	28682338	5	50375650	0.7443007	AA	AG	AG	AA	AG	AG	AA	AA	AA	AG	AG	AA	AA	AG	AG	AA	AG	AG	AG	AG	AG	AG	AA	AA	AG	AA	AA	AA	AA	AG	AG	AG	AA	AA	AA	AG	AG	AG	AA	AG	AA	AA	AA	AG
1687	Gga_rs13590049	30607318	5	50524623	0.7998393	AG	AG	AG	AA	AG	AG	AG	AG	AG	AG	AG	AA	AA	AG	AG	AG	GG	AG	GG	AG	AG	AG	AA	AG	AG	AA	AA	AA	GG	AG	AG	AG	AA	AG	AG	AG	GG	AG	AG	GG	AA	AA	AA	AG
1688	Gga_rs13590096	30623355	5	50592309	0.831714	AG	NA	AG	AA	AG	AA	AA	AG	AA	AA	AG	AG	AA	AA	AG	GG	AG	AA	AA	AG	AA	AA	AA	AA	AG	AA	AA	AA	AG	GG	AG	AA	AA	AA	AA	AG	AA	AG	AA	AA	AA	AA	AA	AA
1689	Gga_rs13590139	30644341	5	50714489	0.8643585	AA	AG	AG	AA	AG	AG	AG	AG	AG	AA	AG	AA	AA	AG	GG	AA	AG	AG	AG	AG	AG	AG	AA	AG	AG	AA	AA	AA	AG	AG	GG	AG	AA	AG	AA	AG	AG	AA	AG	GG	AA	AA	AA	AG
1690	Gga_rs13590294	31617318	5	50988911	0	NA	NA	NA	NA	NA	NA	NA	NA	NA	NA	NA	NA	NA	NA	NA	NA	NA	NA	NA	NA	NA	NA	NA	NA	NA	NA	NA	NA	NA	NA	NA	NA	NA	NA	NA	NA	NA	NA	NA	NA	NA	NA	NA	NA
1691	Gga_rs13590535	34643311	5	51737863	0.8471838	AG	GG	GG	GG	GG	GG	GG	GG	GG	GG	GG	GG	GG	GG	AG	AG	GG	GG	GG	GG	GG	GG	GG	GG	GG	GG	GG	GG	GG	AG	AG	GG	GG	GG	GG	GG	GG	GG	GG	GG	GG	GG	GG	GG
1692	Gga_rs13590570	34672306	5	51841499	0.9046585	AG	AG	AG	GG	AG	GG	AG	AG	GG	AG	AG	AG	GG	GG	AG	AG	AG	AG	GG	AG	GG	AG	GG	AA	AG	AG	GG	AG	AG	AG	AG	GG	AG	GG	GG	AG	AG	GG	AG	AG	GG	GG	GG	AG
1693	Gga_rs13590660	34699342	5	51969247	0.7602564	AA	AA	AA	AA	AA	AA	AA	AA	AA	AA	AA	AA	AA	AA	AG	AA	AG	AG	AG	AA	AA	AA	AA	AA	AA	AA	AA	AA	AA	AA	AG	AA	AA	AA	AG	AA	GG	AA	AA	AG	AA	AA	AA	AG
1694	Gga_rs13590914	39615310	5	52629954	0.7848051	GG	GG	GG	GG	GG	GG	GG	GG	GG	GG	GG	GG	GG	GG	GG	GG	GG	GG	GG	GG	GG	GG	GG	GG	GG	GG	GG	GG	GG	GG	GG	GG	GG	GG	GG	GG	GG	GG	GG	GG	GG	GG	GG	GG
1695	Gga_rs13591106	39692315	5	53003443	0.7837712	GG	NA	GG	GG	AG	GG	GG	GG	GG	GG	GG	GG	AG	GG	GG	AG	AG	GG	AG	AA	GG	GG	GG	GG	AA	GG	AG	GG	GG	AG	GG	GG	GG	GG	GG	AG	GG	GG	GG	GG	GG	GG	GG	GG
1696	Gga_rs13591446	41607324	5	53585582	0.9262425	AA	AC	AA	AC	CC	AA	AC	AC	AA	CC	AA	AC	AC	CC	AC	AC	CC	AC	AC	CC	CC	AC	AC	AC	CC	AA	CC	AC	CC	CC	AC	AA	AC	AC	CC	CC	AC	AC	CC	AA	AC	CC	AC	AA
1697	Gga_rs13591538	41644300	5	53899116	0.792708	AG	AG	AG	AA	AA	AG	AG	AA	AG	AA	GG	AG	AG	AG	AG	AA	AA	AA	AG	AA	GG	AG	AG	AG	AA	AG	AA	AG	AA	AA	AG	AG	AG	AA	AA	AA	AA	AG	AA	AA	AA	AA	AG	AA
1698	Gga_rs13591676	41685343	5	54132277	0.7213756	AG	AA	AA	AA	AA	AA	AA	AA	AA	NA	AG	GG	AA	AA	AG	AA	AA	AA	AA	AA	AA	AA	AA	AG	AA	AG	AA	AA	AA	AA	AG	AA	GG	AA	AA	NA	AA	GG	AA	AA	AA	AA	AA	AA
1699	Gga_rs13591682	41689323	5	54146429	0.82605	AG	AG	AG	AG	AG	AG	AA	AG	AG	GG	AA	AG	AG	AG	AG	AG	AG	AG	AG	AG	GG	AA	AG	AA	AG	AG	AG	AA	GG	AA	AA	AG	AG	AG	AA	GG	AG	AG	AA	GG	GG	AG	AG	GG
1700	Gga_rs13591802	16677363	5	54360158	0.8754137	CC	CC	CC	CC	CC	CC	CC	CC	CC	CC	CC	CC	CC	CC	CC	CC	CC	CC	CC	CC	CC	CC	CC	CC	CC	CC	CC	CC	CC	CC	CC	CC	CC	CC	CC	CC	CC	CC	CC	CC	CC	CC	CC	CC
1701	Gga_rs13591930	42686389	5	54636865	0.8452776	AG	AG	AA	AA	AG	AA	AG	AG	AA	GG	AA	AG	AG	GG	AA	AG	AG	AA	AG	GG	AG	AG	AG	GG	GG	AA	GG	AG	AG	AG	AG	AA	GG	AG	AA	GG	AA	AG	AG	AA	AG	AG	AA	AA
1702	Gga_rs13591979	34702331	5	54697215	0.7507176	AG	AG	GG	AG	AG	AG	AG	AA	AG	AA	GG	AG	AG	AA	GG	AG	AG	GG	AG	AA	AG	AG	AG	AG	AA	GG	AA	AG	AG	AA	AG	AG	AA	AA	GG	AA	GG	AG	AG	AG	AA	AG	GG	AG
1703	Gga_rs13592241	45636337	5	55298011	0.8684148	AC	AC	AC	AA	AC	AC	CC	CC	CC	CC	AA	AC	AC	CC	AA	AC	AC	AC	AC	CC	AC	AC	CC	CC	CC	AA	CC	CC	AC	CC	CC	AA	CC	CC	AC	CC	AA	AC	AC	CC	AC	AC	AC	AA
1704	Gga_rs13592247	45636384	5	55310308	0.9114518	AG	GG	AG	GG	GG	GG	AG	GG	AG	GG	GG	GG	GG	GG	GG	AA	GG	GG	GG	AG	AG	AG	AG	AG	AG	GG	GG	AG	GG	AG	GG	GG	GG	GG	GG	GG	AG	GG	GG	GG	GG	GG	AG	AG
1705	Gga_rs13592378	45670393	5	55527929	0.9166798	GG	GG	AG	GG	GG	GG	AG	GG	AG	GG	GG	GG	GG	GG	GG	GG	GG	GG	GG	GG	GG	GG	AG	GG	GG	GG	GG	AG	GG	GG	GG	GG	GG	AG	GG	GG	GG	GG	GG	AG	GG	GG	AG	GG
1706	Gga_rs13592483	46690357	5	55737682	0	NA	NA	NA	NA	NA	NA	NA	NA	NA	NA	NA	NA	NA	NA	NA	NA	NA	NA	NA	NA	NA	NA	NA	NA	NA	NA	NA	NA	NA	NA	NA	NA	NA	NA	NA	NA	NA	NA	NA	NA	NA	NA	NA	NA
1707	Gga_rs13592559	48693402	5	55842264	0.8026713	AG	AA	AA	AA	AA	AA	AA	AA	AA	AA	AA	AA	AA	AG	AA	AG	AA	AA	AA	AG	AA	AG	AA	AG	AG	AA	AA	AA	AA	AG	AA	AA	AG	AG	AA	AA	AA	AA	AA	AA	AA	AA	AA	AA
1708	Gga_rs13592685	51639400	5	56123784	0.8316159	AG	AG	AA	AA	AG	AA	AA	AG	AG	GG	AG	AG	AG	GG	AA	AG	AG	AG	AG	GG	AG	AG	AG	AA	GG	AA	GG	AA	AG	AG	AA	AA	GG	AG	AA	GG	AA	AG	AA	AG	AG	AG	AA	AA
1709	Gga_rs13592700	18687381	5	56160188	0.7883318	AA	AG	AG	AA	AG	AA	GG	GG	GG	GG	AG	AG	AG	AG	AA	AA	AG	AG	AG	AG	AG	AA	GG	GG	AG	AA	GG	GG	AG	GG	GG	AA	AG	AG	AG	GG	AA	AG	AG	GG	AG	AG	AG	AA
1710	Gga_rs13592890	17623336	5	56579671	0.8435661	AG	NA	AA	AA	AA	AA	AA	AA	AA	AA	AG	AG	AA	AG	AG	AA	AA	AA	AG	AA	AA	AG	AA	AA	AA	AG	AA	AA	AG	AG	AA	AG	AG	AG	AA	AA	AG	AG	AA	AA	AA	AA	AA	AG
1711	Gga_rs13592924	17670416	5	56652124	0.9282023	GG	AG	AG	GG	AG	GG	AA	AA	AA	AA	AG	AG	AG	AG	GG	GG	AG	AG	AG	AG	AG	GG	AA	AG	AG	GG	AA	AA	AG	AG	AA	GG	AG	AG	AG	AA	GG	AG	AG	AA	AG	AG	AG	GG
1712	Gga_rs13593026	19616386	5	56823702	0.8387805	AG	AA	GG	AA	AA	AA	AG	AA	AG	AA	AA	AA	AA	AA	AA	GG	AG	AG	AA	AG	AG	AG	AG	AG	AG	AG	AA	AG	AA	AG	AA	AA	AA	AA	AA	AA	AG	AA	AA	AA	AA	AA	AG	AA
1713	Gga_rs13593147	22602363	5	57160203	0.8354755	AA	AA	AA	AA	AA	AA	AA	AA	AA	AA	AA	AA	AA	AA	AA	AA	AA	AA	AA	AA	AA	AA	AA	AA	AA	AA	AA	AA	AA	AA	AA	AA	AA	AA	AA	AA	AA	AA	AA	AA	AA	AA	AA	AA
1714	Gga_rs13593212	26602400	5	57298316	0.8515697	AG	GG	AG	GG	GG	GG	GG	GG	GG	GG	AG	AA	GG	GG	GG	AG	GG	AG	GG	GG	GG	GG	GG	AG	GG	AA	GG	GG	AG	GG	GG	GG	GG	GG	GG	GG	AG	AG	GG	GG	GG	GG	GG	AG
1715	Gga_rs13593225	27664371	5	57331581	0.9137909	AC	AC	AA	CC	AC	CC	AC	CC	AC	AA	AC	CC	AA	AC	CC	AA	AA	AA	NA	AA	CC	AA	AA	CC	AA	AC	AA	AC	AC	AC	AC	AC	AC	CC	CC	AA	AC	AC	CC	AC	AC	AC	AC	CC
1716	Gga_rs13593248	28609352	5	57385594	0.7643917	AG	GG	GG	GG	GG	GG	GG	GG	GG	GG	GG	AA	GG	GG	GG	GG	GG	GG	NA	GG	GG	GG	GG	AG	GG	AG	GG	GG	AG	GG	GG	GG	NA	AG	GG	GG	GG	AG	GG	AG	GG	GG	GG	AG
1717	Gga_rs13593285	29613365	5	57486098	0.8518761	AA	AA	GG	AA	AA	AA	AG	AA	AG	AA	AA	AA	AA	AA	AA	AG	AG	AA	AA	AG	AA	AG	AG	AA	AG	AA	AA	AG	AA	AG	AG	AA	AA	AG	AA	AA	AA	AA	AA	AG	AA	AA	AG	AA
1718	Gga_rs13593349	29669421	5	57622721	0.8067369	GG	AG	AG	GG	GG	AG	AG	GG	AG	GG	GG	GG	GG	GG	GG	GG	AG	GG	GG	GG	GG	GG	AG	GG	GG	GG	GG	AG	GG	AG	GG	GG	GG	GG	GG	GG	GG	GG	GG	GG	GG	GG	AG	GG
1719	Gga_rs13593652	33633419	5	58038136	0.9101183	GG	GG	GG	GG	GG	GG	GG	GG	GG	GG	GG	GG	GG	GG	GG	GG	GG	GG	GG	GG	GG	GG	GG	GG	GG	GG	GG	GG	GG	GG	GG	GG	GG	GG	GG	GG	GG	GG	GG	GG	GG	GG	GG	GG
1720	Gga_rs13593773	37648406	5	58197486	0.9143456	AA	AA	AG	AA	AA	AA	AG	AA	AA	AA	AA	AA	AA	AG	AG	AA	AG	AA	AA	AG	AG	AG	AG	AA	AG	AG	AA	AG	AA	AA	AG	AA	AA	GG	AA	AA	AG	AA	AG	AG	AA	AA	AG	AG
1721	Gga_rs13593979	44710415	5	58642545	0.6117677	AA	AG	AA	GG	GG	AG	AA	AG	GG	GG	GG	AA	GG	AG	AG	GG	AG	AG	GG	AG	AG	AG	AG	AA	AG	AA	GG	AA	AG	GG	AA	GG	AG	AA	AG	GG	AA	AG	AG	AG	GG	GG	AA	AG
1722	Gga_rs13593995	44715427	5	58659602	0.7809646	AG	AG	AG	AA	AA	AG	GG	GG	AG	AA	AA	AA	AA	AG	AG	AA	AG	AG	AA	AG	AG	AG	AG	AG	AG	AA	AA	GG	AG	AG	AG	AA	AA	AG	AG	AA	AG	AA	AG	AA	AA	AA	AG	AA
1723	Gga_rs13594001	10605361	5	58689053	0.7447214	AA	AC	AC	AC	AC	AA	AC	AA	AC	CC	AC	CC	CC	CC	AC	CC	CC	AC	CC	AC	AC	AC	CC	AA	AC	AA	CC	AC	AC	CC	AA	AC	AC	CC	AA	CC	AC	AC	AC	CC	AC	AC	AC	AC
1724	Gga_rs13594163	21657380	5	59030651	0.8079084	AA	NA	AA	AA	AA	AA	AA	AA	AA	AA	AA	GG	AA	AG	AG	AA	AA	AA	AA	AG	AG	AG	AA	AA	AG	GG	AA	AA	AA	AA	AG	AA	AA	GG	AA	AA	GG	AG	AG	AG	AA	AA	AA	AG
1725	Gga_rs13594299	31640324	5	59518967	0.9070551	AG	AG	GG	AG	AG	AA	AG	AG	AG	GG	AG	AA	GG	AG	AA	GG	AG	AG	AG	AG	AA	AG	AG	AG	AG	AA	GG	AG	AG	AG	AG	AA	AG	AA	AG	GG	AA	AG	AA	AA	AG	AG	AG	AA
1726	Gga_rs13594323	31653314	5	59540413	0.9263741	GG	AG	AG	AG	AG	GG	AG	AG	AG	AG	AG	GG	AA	AG	GG	AA	AG	AG	AG	AG	GG	AG	AG	AG	AG	AG	AA	AG	AA	AA	AG	GG	AG	GG	AG	AA	GG	AG	GG	GG	AG	AG	GG	GG
1727	Gga_rs13594540	44692334	5	60007708	0.7654697	GG	AG	AG	AG	AG	AA	AA	AA	AG	GG	AG	AA	GG	AG	AA	GG	AG	AG	GG	AG	AA	AG	AG	AA	AG	AG	AG	AA	AG	AG	AA	AG	GG	AA	AA	GG	AA	AA	AA	AA	AA	AA	AG	AA
1728	Gga_rs13594608	46713377	5	60137632	0.7768093	AA	AA	AG	AA	AA	AA	AG	GG	AG	AA	AA	AA	AA	AG	AA	AA	AA	AA	AA	AA	AG	AA	AA	AG	AA	AA	AA	AG	AG	AA	GG	AA	AA	AG	AG	AA	AA	AA	AA	AG	AA	AA	AA	AA
1729	Gga_rs13594690	49708367	5	60339145	0.8987302	AA	AG	AG	AG	AA	AG	AG	AG	AA	AG	AG	GG	AA	AA	GG	AA	AA	AA	AG	AA	AA	AA	AA	GG	AA	AG	AG	AG	AG	AA	AG	GG	AA	AG	AG	AA	GG	GG	GG	AG	GG	GG	AA	GG
1730	Gga_rs13594746	10646354	5	60460635	0.8389342	GG	NA	AG	AG	AG	GG	AG	AG	AG	AG	AG	GG	AA	GG	GG	AA	AG	AG	AA	AA	GG	AA	AG	AA	AA	AG	AA	AG	AG	AG	AG	AG	AG	GG	AG	AA	AA	AA	GG	GG	AG	AA	GG	AG
1731	Gga_rs13594884	14699396	5	60720735	0.8199347	AA	AG	AG	AG	AG	AA	AG	AG	AG	GG	AG	AA	AA	AA	AA	GG	AG	AG	AA	AG	AA	AG	AG	AG	AG	AG	AA	AG	AG	GG	AG	AA	AG	AG	AG	AG	AG	AG	AA	AG	AA	AA	AA	AA
1732	Gga_rs13595108	21684302	5	61251050	0.9056446	GG	GG	GG	AG	GG	AG	GG	GG	GG	GG	AG	GG	GG	GG	AG	GG	GG	GG	GG	GG	GG	GG	GG	GG	GG	GG	GG	GG	GG	GG	GG	AG	GG	GG	GG	GG	GG	GG	AG	GG	AG	GG	GG	AG
1733	Gga_rs13595179	26695397	5	61359129	0.890915	AG	AG	AA	AG	AG	NA	AG	AG	AG	AG	AG	GG	GG	GG	AG	AA	AG	AG	GG	AA	GG	AA	AG	AA	AA	AA	GG	AG	AA	AA	AG	GG	AG	GG	NA	AG	AG	NA	AG	GG	GG	GG	AG	GG
1734	Gga_rs13595200	27661350	5	61394691	0.8051419	AA	AG	AG	AA	AG	AA	AA	AG	AG	AA	AA	GG	GG	AG	AG	AA	AA	AA	AG	AA	AG	AA	AA	AG	AA	AG	GG	AA	AG	AA	AG	AA	AA	GG	AA	AG	AG	GG	AG	GG	AG	GG	AG	AG
1735	Gga_rs13595358	31706366	5	61688057	0.7886993	GG	NA	GG	GG	GG	GG	GG	GG	GG	GG	GG	GG	GG	GG	GG	GG	GG	GG	GG	GG	GG	GG	GG	GG	GG	GG	GG	GG	GG	GG	GG	GG	GG	GG	GG	GG	GG	GG	GG	GG	GG	GG	GG	GG
1736	Gga_rs13595418	33712381	5	61836380	0.7700584	AA	AG	GG	AG	AG	GG	GG	GG	GG	AG	AG	AA	AA	AG	AG	GG	GG	GG	AA	AG	GG	AG	GG	AG	AG	AG	AA	GG	GG	GG	GG	AA	AG	AG	GG	AG	AA	AA	AG	AG	AA	AA	GG	AA
1737	Gga_rs13595487	16601314	7	23748014	0.7838205	GG	GG	GG	GG	GG	GG	GG	GG	GG	GG	GG	GG	GG	GG	GG	GG	GG	GG	GG	GG	GG	GG	GG	GG	GG	GG	GG	GG	GG	GG	GG	GG	GG	GG	GG	GG	AG	GG	GG	GG	GG	GG	GG	AG
1738	Gga_rs13595504	16601320	7	23796224	0.8158056	AA	AA	AA	AA	AA	AA	AA	AA	AA	AA	AA	AA	AA	AA	AA	AA	AA	AA	AA	AA	AA	AA	AA	AA	AA	AA	AA	AA	AA	AA	AA	AA	AA	AA	AA	AA	AA	AA	AA	AA	AA	AA	AA	AA
1739	Gga_rs13595635	16605387	7	24188366	0.7373947	AG	AG	AA	AA	AG	AG	AA	AA	GG	AG	AA	AA	AG	AG	AG	AG	GG	AG	GG	GG	GG	GG	AG	GG	GG	GG	GG	AA	AA	GG	GG	AA	GG	AG	AG	GG	AA	AG	AG	GG	GG	GG	AG	AG
1740	Gga_rs13595644	34689312	7	24209548	0.8723618	AG	NA	GG	GG	AG	GG	GG	GG	AG	GG	GG	GG	GG	GG	GG	AG	AG	AG	AG	AA	AG	AG	GG	AG	AA	AG	AG	GG	GG	AG	GG	GG	AG	GG	GG	AG	GG	AG	GG	AG	AG	GG	GG	GG
1741	Gga_rs13595775	16609313	7	24560587	0.7349141	GG	GG	GG	GG	GG	GG	GG	GG	GG	GG	GG	GG	GG	GG	GG	GG	GG	GG	GG	GG	GG	GG	GG	GG	GG	GG	GG	GG	GG	GG	GG	GG	GG	GG	GG	GG	GG	GG	GG	GG	GG	GG	GG	GG
1742	Gga_rs13596434	35643352	7	26220044	0.8720518	AG	AA	AA	AA	AA	AA	AA	AA	AA	AA	AA	AA	AA	AA	AA	AA	AA	AA	AA	GG	AA	AG	AA	AG	GG	AA	AA	AA	AA	AA	AA	AA	AA	AA	AA	AA	AA	AG	AA	AA	AA	AA	AA	AA
1743	Gga_rs13596458	16629419	7	26263646	0.8123766	AG	AA	AG	AG	AA	AA	AG	AA	AA	AA	AA	AA	AG	AG	AA	AA	AG	AG	AA	AA	AA	AA	AA	AA	AA	AA	AA	AG	AG	AG	AA	AA	AA	AA	AG	AA	AA	AA	AA	AA	AA	AA	AA	AA
1744	Gga_rs13596671	16636398	7	26884293	0.710111	AC	AC	AC	AC	AC	AA	AC	AA	CC	AA	AA	AC	AA	AA	AA	AC	AA	CC	NA	AA	AC	AC	AC	AA	AA	AC	AC	NA	AA	AC	AA	AC	NA	AA	AC	AC	AA	AA	AA	CC	AA	AA	AC	AA
1745	Gga_rs13596691	16637318	7	26895122	0.8134105	GG	GG	GG	GG	GG	GG	GG	GG	GG	GG	GG	GG	GG	GG	GG	GG	GG	GG	GG	GG	GG	GG	GG	GG	GG	GG	GG	GG	GG	GG	GG	GG	GG	GG	GG	GG	GG	GG	GG	GG	GG	GG	GG	GG
1746	Gga_rs13596813	16643385	7	27253504	0.8333045	GG	AG	GG	AG	AG	AG	AG	GG	GG	AG	GG	GG	GG	AG	GG	GG	AG	AG	AG	AG	AG	GG	GG	AG	AG	GG	GG	AG	AG	GG	AA	GG	AG	AG	AG	GG	AG	AG	AG	GG	GG	AA	GG	AA
1747	Gga_rs13596888	16646363	7	27419829	0.8308324	AG	GG	GG	GG	GG	GG	GG	GG	GG	GG	GG	GG	GG	GG	AG	GG	GG	GG	GG	GG	GG	GG	GG	AG	GG	GG	GG	GG	GG	GG	GG	GG	GG	GG	GG	GG	GG	GG	GG	GG	AG	GG	GG	GG
1748	Gga_rs13597133	16654374	7	27916825	0.7389863	AG	AA	AG	AA	AG	AA	AA	AA	AA	AA	AA	AA	AG	AA	AG	AA	AG	AA	AA	AA	AA	AA	AG	AG	AA	AG	AA	AG	AA	AG	AA	AA	AA	AA	AA	AA	AA	AA	AA	AA	AG	AA	AG	AA
1749	Gga_rs13597202	16659421	7	28098353	0.8517126	AA	NA	AG	AG	GG	AG	GG	AA	AA	AG	AA	AA	AG	GG	AA	AG	GG	GG	AG	AG	AG	AA	AG	AG	AG	AG	AG	AG	AG	AG	GG	AA	AG	AG	GG	AG	AG	AG	AG	AG	AA	GG	GG	GG
1750	Gga_rs13597235	16661423	7	28181696	0.8146248	AC	AC	AC	AA	AC	AC	AC	AA	AA	AC	AA	AA	CC	CC	AC	AA	CC	CC	AC	CC	AC	AA	AA	CC	CC	AA	AC	CC	AC	CC	AC	AA	AC	AC	AC	AC	AC	AC	AC	AC	AC	CC	AA	CC
1751	Gga_rs13597246	16663427	7	28240005	0.8892413	AG	AG	AG	GG	AG	AG	AG	GG	GG	AG	GG	GG	AG	AA	AG	GG	AG	AG	AG	AA	AG	GG	GG	AA	AA	GG	GG	AA	AG	AG	AG	GG	AG	AG	AG	GG	AG	AG	AG	GG	AG	AA	GG	AA
1752	Gga_rs13597365	17605328	7	28480960	0.8224812	AA	AA	AA	AA	AA	AA	AA	AA	AA	AA	AA	AA	AA	AA	AA	AA	AA	AA	AA	AA	AA	AA	AA	AA	AA	AA	AA	AA	AA	AA	AA	AA	AA	AA	AA	AA	AA	AA	AA	AA	AA	AA	AA	AA
1753	Gga_rs13597371	16670398	7	28494783	0.9335548	GG	GG	AG	GG	GG	GG	GG	GG	GG	GG	GG	GG	AA	GG	AG	GG	AG	AG	GG	AG	GG	GG	GG	AG	AG	GG	AG	GG	GG	AG	GG	GG	GG	GG	GG	AG	GG	GG	GG	AG	AG	GG	GG	GG
1754	Gga_rs13597498	16674398	7	28683143	0.8335094	AG	AA	AA	AG	AA	AA	AG	AA	AA	AG	AA	AA	AG	AG	AG	AA	AG	AG	AA	AG	AA	AG	AA	AG	AG	AA	AG	GG	AG	AG	AA	AA	AG	AG	AA	AG	AA	AA	AA	AG	AG	AA	AA	AG
1755	Gga_rs13597553	16676398	7	28787038	0.7605068	AA	AA	AA	AA	AA	AA	AA	AA	AA	AA	AA	AA	AA	AA	AA	AA	AA	AA	AA	AA	AA	AA	AA	AA	AA	AA	AA	AA	AA	AC	AA	AA	AA	AA	AA	AA	AA	AA	AA	AA	AA	AA	AA	AA
1756	Gga_rs13597593	16679331	7	28882795	0.9333508	AG	GG	AG	AG	AG	GG	AA	GG	GG	AG	GG	GG	AG	AG	AG	AG	AG	AG	GG	AG	GG	AG	AG	AG	AG	AG	AG	AA	AG	AG	AG	GG	AG	AG	AG	AG	GG	AG	AG	AG	AG	AG	AA	AG
1757	Gga_rs13597935	16685354	7	29417389	0.876219	GG	GG	GG	GG	GG	GG	GG	GG	GG	GG	GG	GG	GG	GG	GG	GG	GG	GG	GG	GG	GG	GG	GG	GG	GG	GG	GG	GG	GG	GG	GG	GG	GG	GG	GG	GG	GG	GG	GG	GG	GG	GG	GG	GG
1758	Gga_rs13597963	16686348	7	29496234	0.8084247	AG	NA	GG	AA	AG	NA	AA	AG	AA	AG	AG	NA	GG	AG	AG	AG	AG	GG	GG	GG	AG	AG	AA	GG	GG	AG	AG	AA	AA	GG	AG	AA	AA	AG	AG	GG	GG	GG	GG	AG	AG	GG	GG	AG
1759	Gga_rs13598035	16688388	7	29671771	0.9143244	AG	AG	GG	GG	AG	AG	AG	GG	GG	GG	AG	AG	GG	AG	AG	GG	AA	AG	AG	AA	AG	GG	GG	AA	AA	AG	GG	GG	GG	GG	AA	GG	GG	GG	AA	AG	AA	AA	AG	GG	AG	AG	AG	GG
1760	Gga_rs13598078	16689375	7	29732997	0.8081531	AG	AA	AA	AA	AA	AA	AG	AA	AA	AA	AA	AA	AA	AA	AA	AA	AG	AA	AA	AA	AA	AA	AA	AA	AA	AA	AA	AA	AA	AA	AG	AA	AA	AA	AG	AA	AA	AG	AA	AA	AA	AA	AA	AA
1761	Gga_rs13598104	36629400	7	29779287	0.888523	AA	NA	AA	GG	GG	NA	AA	NA	NA	NA	NA	NA	AA	GG	AA	GG	AA	NA	NA	AA	NA	NA	NA	AA	AA	AA	NA	NA	GG	AA	AA	NA	GG	GG	AA	NA	NA	AA	NA	NA	AA	NA	AA	GG
1762	Gga_rs13598296	16693356	7	30058744	0.8382527	AA	GG	AG	AG	AA	GG	AA	GG	AG	GG	GG	GG	AG	AG	AG	AG	AA	GG	AG	AA	AG	GG	AG	AA	AA	AG	GG	AA	AG	GG	AA	GG	GG	GG	AA	AG	AG	AA	GG	AG	AG	AG	AA	GG
1763	Gga_rs13598324	16694359	7	30133918	0.6893708	GG	GG	GG	GG	GG	GG	GG	AG	GG	AG	GG	GG	GG	GG	AG	AG	GG	GG	AG	AG	GG	GG	GG	GG	AG	GG	GG	GG	GG	GG	GG	GG	AG	AG	GG	GG	GG	GG	AG	GG	AG	AG	GG	AG
1764	Gga_rs13598374	16696355	7	30286098	0.7914145	AG	AA	AG	AG	AG	AA	AG	AA	AG	AA	AA	AA	AG	AG	AG	AA	AG	AA	AG	GG	AG	AA	AG	GG	GG	AG	AA	GG	AG	AA	AG	AA	AG	AA	AG	AG	AG	AG	AG	AG	AG	GG	GG	AA
1765	Gga_rs13598400	16698354	7	30408513	0.7734861	GG	GG	GG	GG	GG	GG	GG	GG	GG	GG	GG	GG	GG	GG	GG	GG	GG	GG	GG	GG	GG	GG	GG	GG	GG	GG	GG	GG	GG	GG	GG	GG	GG	GG	GG	GG	GG	GG	GG	GG	GG	GG	GG	GG
1766	Gga_rs13598568	16707336	7	30737202	0.8539377	AG	AG	AG	AG	AG	AG	AG	AG	AG	AG	AG	AG	AA	GG	GG	AG	GG	AG	GG	GG	AG	AG	AG	GG	GG	AG	AA	GG	AG	AG	AG	AA	GG	GG	AG	AG	GG	AG	GG	AG	AG	GG	AG	GG
1767	Gga_rs13598620	16710417	7	30823255	0.8906264	GG	AG	AG	AG	AG	AG	GG	AA	AG	AA	AG	AG	AA	AG	AA	AG	AA	AG	AG	AA	AA	AG	AG	AG	AA	AG	AA	GG	AG	AA	AG	AA	AG	AG	AG	AA	AG	GG	AG	AG	AA	AA	AG	AG
1768	Gga_rs13598651	36691326	7	30883798	0.919642	AG	GG	GG	GG	AA	GG	AG	GG	GG	GG	GG	GG	GG	AG	GG	AG	AA	GG	GG	AG	AG	GG	GG	AG	AG	GG	GG	GG	GG	AG	AA	GG	GG	GG	AA	AG	AG	AG	GG	GG	GG	AA	GG	GG
1769	Gga_rs13598712	16717415	7	31080586	0.9233062	AG	GG	GG	GG	GG	GG	GG	GG	GG	GG	GG	GG	GG	GG	GG	GG	AG	GG	GG	GG	GG	GG	GG	GG	GG	GG	GG	GG	GG	AG	GG	GG	GG	GG	GG	GG	GG	AG	GG	GG	GG	GG	GG	GG
1770	Gga_rs13598891	17602354	7	31361245	0.8301544	GG	AG	GG	AG	AG	AG	GG	AA	AG	AA	AG	AG	AG	AG	AG	AG	AG	GG	AG	AG	AA	AG	AG	AG	AG	AG	AA	GG	AG	AG	AG	AA	GG	AG	AG	AA	AG	GG	GG	GG	AG	AG	AG	AG
1771	Gga_rs13598923	17602390	7	31418061	0.7884539	AA	AA	AA	AA	AA	AA	AA	AC	AC	AC	AA	AA	AA	AA	CC	AC	AA	AA	CC	AA	AA	AA	AA	AC	AA	AC	AA	AA	AA	AA	AA	AA	AC	AC	AA	AA	AA	AC	AC	AC	AA	AC	AC	AC
1772	Gga_rs13598968	37601412	7	31555426	0.9285331	AG	AG	AA	AG	GG	AG	AA	AG	GG	AG	AG	AG	AG	AG	AG	AA	GG	AA	AG	GG	GG	AG	AG	GG	GG	GG	GG	AG	AG	AG	AG	GG	AG	AA	AG	GG	AG	GG	AG	AG	AG	GG	GG	AA
1773	Gga_rs13599014	17608364	7	31680371	0.9026812	AG	GG	GG	GG	GG	GG	AA	AG	GG	AG	GG	GG	GG	GG	AG	AA	AG	GG	AG	GG	GG	GG	AG	GG	GG	GG	GG	AA	GG	AG	AG	GG	GG	AG	AG	GG	GG	AG	GG	GG	GG	GG	GG	AG
1774	Gga_rs13599025	17608422	7	31719894	0.8067371	GG	AG	AA	AG	AG	AG	AA	GG	AG	AG	AG	AG	AG	AA	GG	AG	AG	AA	GG	AG	AG	AG	AG	AG	AG	GG	GG	AG	AG	GG	AA	GG	AG	AG	AA	AG	AA	GG	AG	AG	AG	AG	GG	AG
1775	Gga_rs13599049	37624417	7	31853972	0.813468	CC	CC	CC	CC	CC	CC	CC	CC	CC	CC	CC	CC	CC	CC	CC	CC	CC	CC	CC	CC	CC	CC	CC	CC	CC	CC	CC	CC	CC	CC	CC	CC	CC	CC	CC	CC	CC	CC	CC	CC	CC	CC	CC	CC
1776	Gga_rs13599063	37627330	7	31898366	0.817556	AG	AA	AG	AA	AA	AA	AA	AA	AA	AA	AA	AA	AG	AA	AA	AA	AG	AA	AA	AA	AA	AA	AA	AA	AA	AA	AA	AG	AA	AA	AA	AA	AA	AA	AA	AA	AA	AG	AA	AA	AA	AA	AA	AA
1777	Gga_rs13599074	17611382	7	31927907	0.922582	GG	AG	GG	AG	AG	AG	GG	AA	GG	AG	AG	AG	AG	GG	GG	AG	GG	GG	AG	AG	AG	AA	AG	GG	AG	AG	AA	GG	AG	AG	GG	AA	GG	AG	GG	AG	GG	GG	GG	GG	AG	GG	AG	AG
1778	Gga_rs13599104	17612300	7	31976113	0.8776563	GG	GG	GG	GG	GG	GG	AA	GG	GG	GG	GG	GG	GG	GG	AG	AG	GG	GG	GG	GG	GG	GG	AG	GG	GG	GG	GG	AG	GG	AG	AG	GG	GG	GG	AG	GG	GG	GG	GG	GG	GG	GG	GG	GG
1779	Gga_rs13599123	17612391	7	32040800	0.9362306	AG	GG	AG	GG	AG	GG	GG	AG	AG	AA	GG	GG	AG	AG	GG	AG	AA	GG	AG	AG	AG	GG	GG	AG	AG	GG	GG	AG	GG	GG	AG	GG	GG	AG	AG	AG	AG	AG	GG	GG	GG	AG	GG	AG
1780	Gga_rs13599234	17615409	7	32242538	0.8675844	GG	GG	GG	GG	GG	GG	GG	GG	GG	GG	GG	GG	GG	GG	AG	GG	GG	GG	GG	GG	GG	GG	GG	GG	GG	GG	GG	GG	GG	GG	GG	GG	GG	GG	GG	GG	GG	GG	GG	GG	GG	GG	GG	GG
1781	Gga_rs13599259	37659338	7	32340293	0.8044174	AA	AG	AG	AG	AG	AG	AG	AG	AG	GG	AG	AG	AA	AG	AG	GG	AG	GG	AG	AG	AG	AA	AG	AG	AG	AA	AA	AG	AG	AG	AG	AA	AG	GG	AG	AG	GG	AA	AG	AG	AG	AG	AA	GG
1782	Gga_rs13599343	17620301	7	32530779	0.7951888	GG	GG	AG	GG	GG	GG	GG	GG	GG	GG	GG	GG	GG	GG	AG	GG	GG	GG	GG	GG	GG	GG	GG	GG	GG	GG	GG	GG	GG	GG	GG	GG	GG	GG	GG	GG	GG	GG	GG	GG	GG	GG	GG	GG
1783	Gga_rs13599357	37665348	7	32538830	0.8178542	AA	AA	AC	AA	AA	AA	AC	AA	AA	AA	AA	AA	AA	AC	AC	AA	AA	AA	AC	AA	AA	AA	AA	AC	AA	AC	AA	AA	AA	AA	AC	AA	AC	AA	AC	AA	AA	AC	AC	AA	AA	AC	AC	AA
1784	Gga_rs13599500	17626426	7	32880864	0.812797	GG	GG	GG	GG	GG	GG	GG	AG	GG	AG	GG	GG	GG	GG	GG	AG	GG	GG	AG	GG	GG	GG	GG	GG	GG	GG	GG	GG	AG	AG	GG	GG	GG	AG	GG	GG	GG	GG	GG	GG	GG	GG	GG	AG
1785	Gga_rs13599585	17629318	7	33028088	0.9047375	AG	AG	AA	AG	AG	AG	AG	AA	AG	AG	AG	AG	AA	AG	AG	AA	AA	AG	AA	AA	AG	AA	AG	AG	AA	AG	AA	AG	AA	AG	AG	AA	GG	AG	AG	AG	GG	AG	GG	AG	AA	GG	AG	AG
1786	Gga_rs13599608	17629380	7	33061468	0.7029073	GG	GG	AG	GG	GG	GG	AG	GG	AG	GG	GG	GG	GG	AG	AG	AG	AG	GG	AG	AG	GG	GG	GG	AG	AG	AG	GG	GG	GG	AG	AG	GG	AG	GG	AG	GG	GG	AG	AG	AG	GG	AG	AG	GG
1787	Gga_rs13599621	37707344	7	33092511	0.8952803	AA	AA	AA	AA	AA	AA	AA	AA	AA	AA	AA	AA	AA	AA	AA	AA	AA	AA	AA	AA	AA	AA	AA	AA	AA	AA	AA	AA	AA	AA	AA	AA	AA	AA	AA	AA	AA	AA	AA	AA	AG	AA	AA	AA
1788	Gga_rs13599622	17629396	7	33099429	0.9230189	GG	GG	AG	GG	AG	GG	AA	AG	AG	AA	GG	GG	GG	AA	GG	AG	GG	GG	AG	GG	AG	GG	AG	AG	GG	GG	GG	AG	AG	AG	AA	GG	GG	AG	AA	AG	AG	GG	GG	GG	AG	AG	GG	AG
1789	Gga_rs13599796	17633401	7	33362898	0.8524047	AG	AG	AA	AA	AG	AG	AG	AA	AG	GG	AA	AA	AA	AG	GG	GG	AG	AA	GG	AG	AG	AA	AG	GG	AG	AA	AA	AG	AG	AG	AG	AA	AG	AG	AG	AG	AG	AA	AA	AA	AG	AG	AA	AG
1790	Gga_rs13599801	17633418	7	33379076	0.9007982	AA	AG	AG	AA	AG	AG	AG	AA	AA	AA	AA	AG	AA	AG	AA	AG	AG	AA	GG	AA	AG	AA	AA	AA	AA	AG	AA	AA	AG	AA	GG	AA	GG	AG	GG	AA	AG	AG	AG	AA	AG	GG	AG	AA
1791	Gga_rs13599930	17641379	7	33888717	0.8593969	AG	AA	AA	AG	AA	AA	AG	AG	GG	GG	AG	AG	AG	AG	AG	AA	AA	AG	AA	AA	AA	AA	AG	AG	AA	AA	AG	AG	AA	GG	AA	AA	AA	AG	AA	GG	AG	AA	AG	GG	AA	AA	AA	GG
1792	Gga_rs13599963	17642331	7	33930917	0.8547956	AC	AC	CC	AA	AC	NA	CC	AC	AA	AA	AC	AA	AC	AC	CC	AC	AC	AA	AA	CC	AC	CC	CC	AC	CC	AC	AC	AC	AC	AA	AC	CC	AC	AA	AC	AA	AA	AA	AC	AA	AC	AC	AA	AA
1793	Gga_rs13599974	17642350	7	33943507	0.8445141	AG	AG	GG	AG	GG	AG	GG	GG	GG	GG	GG	GG	GG	AG	AG	AG	AG	AG	AG	AG	GG	GG	GG	AG	AG	GG	GG	AG	GG	GG	GG	GG	AG	GG	GG	GG	GG	AG	GG	GG	AG	GG	AG	GG
1794	Gga_rs13600011	17643321	7	34014904	0.8190286	AG	AG	GG	GG	GG	AG	GG	GG	GG	GG	GG	GG	GG	GG	GG	GG	GG	AG	AG	GG	GG	GG	GG	GG	GG	GG	GG	AG	GG	GG	GG	GG	AG	GG	GG	GG	GG	AG	GG	GG	AG	GG	GG	GG
1795	Gga_rs13600056	38716340	7	34134622	0.9378244	AG	GG	GG	GG	GG	GG	GG	GG	AG	AA	GG	GG	GG	AG	AG	GG	GG	GG	GG	GG	GG	GG	GG	AG	GG	GG	GG	GG	GG	GG	GG	GG	GG	GG	GG	AG	GG	GG	GG	GG	GG	GG	GG	AG
1796	Gga_rs13600100	17648352	7	34277894	0.8452168	AG	AG	GG	AG	GG	AG	GG	AG	AA	AA	GG	AG	AG	AA	GG	AG	GG	AA	AA	GG	GG	GG	GG	AG	GG	GG	AG	AG	GG	AA	GG	GG	AG	AA	GG	AA	GG	AG	GG	AA	AG	GG	GG	AG
1797	Gga_rs13600172	17653425	7	34553267	0.8632286	AC	AC	AA	AA	AC	CC	CC	AC	AA	AA	AC	AA	CC	AA	AC	AC	AA	AC	AC	AC	AC	CC	CC	AA	AC	AA	CC	CC	AC	CC	AC	CC	AC	AA	AC	AC	AA	AC	AA	AA	CC	AA	AA	AC
1798	Gga_rs13600201	39624388	7	34605819	0.9286593	CC	AC	CC	AC	AC	AC	AA	AC	CC	CC	AC	CC	AC	CC	AC	CC	AC	CC	CC	AC	AC	AA	AA	CC	AC	AC	AC	AC	AC	CC	AC	AA	CC	CC	AC	CC	CC	AC	CC	CC	AC	CC	AA	AC
1799	Gga_rs13600220	17655386	7	34658351	0.8202957	AG	AG	AA	GG	GG	GG	GG	AG	AA	AA	GG	AG	GG	AG	AG	GG	AG	GG	AG	GG	GG	GG	GG	AG	GG	AA	GG	GG	AG	GG	GG	GG	AG	AG	GG	AG	GG	AG	GG	AG	GG	GG	AG	AG
1800	Gga_rs13600243	17659394	7	34743938	0.8195308	AG	AG	AG	AG	GG	GG	GG	AG	AA	AA	AG	AA	GG	AA	AG	AG	AA	AG	AG	AG	GG	GG	GG	AA	AG	GG	GG	GG	AG	AG	GG	GG	GG	AG	GG	AG	AG	GG	AA	AA	GG	AG	GG	AG
1801	Gga_rs13600303	17663386	7	34935297	0.6241743	AG	NA	AG	AA	AG	AG	AG	GG	GG	GG	AG	AG	AG	AG	AA	AA	AG	AA	AG	AG	AG	GG	GG	GG	AG	AA	AG	AG	AA	AG	AA	GG	AA	AG	AA	AG	AA	AA	AA	AG	AG	AA	AA	GG
1802	Gga_rs13600323	39643303	7	35021067	0.8872854	AA	AA	AG	AG	AG	AA	AG	AA	AG	GG	AA	AA	AA	AG	GG	AG	GG	AG	AA	AG	AG	AA	AA	GG	AG	GG	AA	AA	GG	AG	GG	AA	AG	AG	GG	AG	AG	AG	AG	AG	AA	GG	AG	AG
1803	Gga_rs13600370	17668389	7	35171052	0.8545007	CC	CC	CC	CC	CC	CC	AC	CC	CC	CC	AC	AC	CC	CC	CC	CC	CC	CC	CC	CC	AC	CC	CC	CC	CC	CC	CC	CC	CC	AC	AC	CC	CC	CC	AC	CC	AC	CC	AC	CC	CC	CC	CC	CC
1804	Gga_rs13600439	17676305	7	35365793	0.9150323	AA	AA	AA	AG	AA	AA	AG	AA	AA	AA	AG	AA	AA	AA	AA	AA	AG	AG	AA	AG	AA	AA	AG	AA	AG	AA	AA	AG	AA	AA	AA	AA	AA	AA	AA	AA	AG	AA	AG	AG	AA	AA	AA	AA
1805	Gga_rs13600761	17687370	7	36037995	0.9037476	AA	AG	AG	AA	AG	AA	AA	GG	AG	AG	AG	AA	GG	AG	AA	AA	AG	AG	AA	AG	AA	AG	AA	AA	AG	AA	AG	AA	AG	AA	AG	AG	AA	AG	AA	AA	AA	AA	AA	GG	AG	AA	AA	GG
1806	Gga_rs13600840	17690309	7	36179111	0.7745563	GG	GG	GG	AG	GG	GG	GG	GG	GG	GG	AG	AG	GG	AG	AG	AG	GG	AG	AG	GG	AG	GG	GG	GG	GG	GG	AG	GG	AG	AG	GG	GG	GG	GG	GG	AG	AG	AG	AG	GG	AG	AG	AG	GG
1807	Gga_rs13600895	40636314	7	36289296	0.9142275	GG	AA	AG	AG	AG	GG	GG	AA	AG	AG	GG	GG	AA	AG	GG	AG	AG	AA	GG	AG	GG	AG	GG	GG	AG	AG	AA	GG	AG	AG	AG	AG	GG	AG	GG	AG	GG	AA	GG	AA	AA	GG	AA	AA
1808	Gga_rs13600925	17692331	7	36358280	0.7307166	AG	AG	AA	AG	AA	AA	AA	AA	AA	AA	AA	AA	AA	AG	AG	AA	AA	AA	GG	AA	AG	AA	AA	AA	AA	AG	AA	AG	AG	AG	AA	AA	AA	AA	AA	AA	AA	AG	AA	AA	AA	GG	GG	AA
1809	Gga_rs13600994	17694305	7	36483968	0.84816	AC	AA	AC	AC	AC	AA	AC	AA	AC	AC	AA	AC	AA	AA	AA	AC	AA	AA	AA	AA	AC	AA	AA	AA	AA	AC	AA	AA	AA	AC	AC	AA	AC	AC	CC	AA	AC	AA	AA	AA	AA	AA	AC	AA
1810	Gga_rs13601099	17698357	7	36791492	0.9239752	AG	GG	GG	AG	AG	GG	GG	GG	GG	GG	GG	GG	GG	GG	GG	AG	GG	GG	GG	GG	GG	GG	GG	GG	GG	AG	GG	GG	GG	AG	GG	GG	GG	AG	AG	GG	AG	AG	GG	GG	GG	GG	AA	GG
1811	Gga_rs13601216	17711375	7	37031922	0.9241236	AA	AG	AG	GG	AA	AG	AG	AA	AG	AG	AG	AG	AA	AA	GG	AG	AG	AG	AA	AG	AA	AG	AG	AA	AG	AG	AG	AA	AG	AG	AA	AG	GG	AA	AG	GG	AG	AG	AG	AA	AG	AA	AG	AA
1812	Gga_rs13601292	17722384	7	37296579	0.831109	AG	AG	AG	GG	AA	GG	AG	AA	AG	AG	AG	AG	AA	AG	AG	AA	AG	AA	AA	AG	AG	AG	AG	AA	AG	AG	AA	AA	AA	AG	AA	AG	GG	AA	AG	AG	AG	AA	AG	AA	AA	AG	AG	AA
1813	Gga_rs13601324	18600409	7	37393639	0.9232107	AG	AG	AG	GG	AA	GG	AG	AG	GG	AG	AG	AG	AA	AG	GG	NA	AG	AG	AG	AG	AG	AG	GG	GG	AG	GG	AG	GG	AG	AG	AG	AG	GG	GG	AA	GG	AA	GG	AG	AG	AG	AG	GG	AA
1814	Gga_rs13601333	18601304	7	37428603	0.9198086	GG	AG	AG	AA	AA	AG	GG	AA	AG	AG	GG	GG	AA	AG	AG	AG	AA	AG	AG	AA	AG	AA	AG	GG	AA	GG	AG	GG	AG	GG	AG	AA	AG	AG	AG	AG	AG	GG	GG	AA	AG	AG	AG	AA
1815	Gga_rs13601376	18601342	7	37466523	0.7746831	GG	AG	AA	GG	AG	GG	GG	AG	AG	AA	GG	GG	AA	AG	AG	GG	AG	AG	AG	AG	AG	AG	GG	GG	AG	AG	AG	GG	AA	GG	AG	AG	AG	GG	GG	GG	GG	GG	GG	AG	AG	AG	GG	AA
1816	Gga_rs13601588	18608359	7	38243922	0.9066915	AA	AA	AA	AA	AG	AA	AA	AA	AA	AA	AG	AG	AA	AA	AG	AG	AA	AA	AA	AA	AA	AA	AA	AA	AA	AG	AA	AA	AG	AA	AG	AA	AA	AA	AG	AA	GG	AG	AG	AA	AA	AA	AG	AA
1817	Gga_rs13601596	40718413	7	38315230	0.6556192	GG	GG	GG	GG	GG	GG	GG	GG	GG	GG	GG	GG	GG	GG	GG	GG	GG	GG	GG	GG	GG	GG	GG	GG	GG	GG	GG	GG	GG	GG	GG	GG	GG	GG	GG	GG	GG	GG	GG	GG	GG	GG	GG	GG
1818	Gga_rs13601799	48652326	2	71346267	0.8320419	AA	AA	AA	AA	AA	AA	AA	AA	AA	AA	AA	AA	AA	AA	AA	AA	AA	AA	AA	AA	AA	AA	AA	AA	AA	AA	AA	AA	AA	AA	AA	AA	AA	AA	AA	AA	AA	AA	AA	AA	AA	AA	AA	AA
1819	Gga_rs13601847	48697428	2	72014593	0.8257198	CC	NA	AC	AC	CC	AC	AC	AC	CC	AC	AA	AC	AC	AC	AA	CC	AC	AA	CC	CC	AC	AC	AC	AA	CC	AC	AA	AA	AC	AC	AC	AA	AA	AC	AA	CC	AC	AC	CC	CC	AA	AC	AC	AA
1820	Gga_rs13601859	48721342	2	72340587	0.908651	AA	AA	AA	AA	AA	AA	AA	AA	AA	AA	AA	AA	AA	AA	AA	AA	AA	AA	AA	AA	AA	AA	AA	AA	AA	AA	AA	AA	AA	AA	AA	AA	AA	AA	AA	AA	AA	AA	AA	AA	AA	AA	AA	AA
1821	Gga_rs13601878	49650406	2	73111484	0.9377072	GG	AG	GG	AG	GG	GG	GG	AG	GG	GG	GG	GG	AG	AG	AG	GG	GG	GG	GG	GG	AG	GG	GG	AG	GG	GG	AG	GG	GG	GG	GG	AG	AA	AG	AG	GG	GG	GG	GG	GG	AG	AG	GG	AA
1822	Gga_rs13601887	49665394	2	73340735	0.9209215	AA	AC	AC	AA	AA	AA	AC	AA	AA	AA	AC	AA	AA	AA	AA	AA	AA	AC	AA	AA	AA	AC	AC	AA	AA	AC	AA	AA	AA	AA	AA	AC	AA	AA	AC	AA	AA	AA	AA	AA	AA	AA	AA	AA
1823	Gga_rs13601892	49682401	2	73592513	0.8244416	AA	NA	AG	AG	AG	AA	AG	AG	AA	AA	GG	AG	AG	AG	AG	AG	AA	AG	AA	AA	AA	AG	AG	AG	AA	AG	AG	AA	AA	AA	AA	GG	AG	AG	AG	AA	AG	AA	AG	AA	AA	AA	AA	AG
1824	Gga_rs13601917	49701318	2	73832982	0.9240377	CC	AC	CC	AC	CC	CC	CC	AC	CC	CC	AC	AC	AC	AC	AC	CC	CC	CC	CC	CC	CC	AC	AC	AC	CC	CC	AC	AC	CC	CC	AC	AA	AC	AC	CC	CC	AC	AC	CC	CC	CC	CC	AC	AC
1825	Gga_rs13601999	50619318	2	74660442	0.9234819	GG	AG	AG	AG	GG	AG	AG	AG	GG	AG	AG	GG	AG	AG	AA	GG	AG	AA	GG	GG	GG	GG	GG	AA	GG	AG	AG	AG	AG	AG	GG	AG	AG	AG	AG	GG	GG	GG	GG	GG	AG	GG	GG	AG
1826	Gga_rs13602065	12664371	2	75447275	0.8376818	AA	AA	AA	AA	AA	AA	AA	AA	AA	AA	AA	AA	AA	AA	AA	AA	AA	AA	AA	AA	AA	AA	AA	AA	AA	AA	AA	AA	AA	AA	AA	AA	AA	AA	AA	AA	AA	AA	AA	AA	AA	AA	AA	AA
1827	Gga_rs13602091	50688415	2	75780061	0.906881	GG	AG	GG	AG	GG	AG	GG	AG	GG	AG	AG	AG	AG	AG	AA	GG	AG	AG	GG	GG	AG	AG	AG	AA	GG	GG	AG	AG	AG	AG	GG	AA	AG	AG	AG	GG	AG	GG	GG	GG	AG	AG	GG	AA
1828	Gga_rs13602154	50723373	2	76422901	0.9129195	GG	GG	GG	AG	AG	GG	GG	AA	GG	GG	AG	AG	AG	AG	AG	AG	GG	GG	GG	GG	AG	GG	GG	GG	GG	GG	AA	AG	GG	GG	AG	AG	AA	AA	GG	GG	AG	AG	AG	AG	AG	GG	AG	AG
1829	Gga_rs13602205	12693342	2	76981603	0.6912929	AA	NA	AG	AA	AG	AA	AG	AA	AA	AA	AG	AA	AA	AA	AA	AG	AA	AG	AA	AA	AA	AA	AA	AA	AA	AG	AG	AG	AA	AA	AG	AA	AA	AA	AG	AA	AA	AG	AG	AA	AA	AA	AG	AA
1830	Gga_rs13602234	51641329	2	77115306	0.9196584	CC	NA	CC	CC	CC	AC	CC	CC	CC	AC	CC	CC	AC	CC	AC	CC	AA	AC	AC	CC	CC	CC	CC	AC	CC	CC	CC	AC	AC	AC	CC	CC	CC	CC	CC	CC	CC	CC	CC	CC	AC	CC	CC	CC
1831	Gga_rs13602301	12699334	2	77621631	0.9026438	AA	AA	AA	AA	AG	AA	AA	AA	AA	AA	AA	AA	AA	AA	AA	AG	AA	AA	AA	AA	AA	AA	AA	AA	AA	AA	AA	AA	AA	AA	AA	AA	AA	AA	AA	AA	AA	AA	AG	AA	AA	AA	AA	AA
1832	Gga_rs13602311	18657333	21	326051	0.7839099	GG	GG	AG	AG	GG	GG	AG	GG	GG	GG	GG	GG	GG	GG	GG	GG	GG	GG	GG	AG	GG	AG	GG	GG	AG	AG	GG	AG	GG	GG	GG	GG	GG	GG	AG	GG	GG	GG	GG	GG	GG	GG	GG	GG
1833	Gga_rs13602327	18660306	21	355901	0.7970559	AG	NA	AG	GG	AG	AG	AG	GG	AG	AA	GG	AG	AG	AG	GG	AG	AA	AA	AG	GG	GG	AG	AA	AG	GG	AG	GG	AG	AG	AG	GG	AG	AG	GG	GG	GG	AA	AG	GG	AA	GG	GG	AG	AG
1834	Gga_rs13602346	18667396	21	400692	0.8334368	GG	AG	GG	AG	GG	GG	AG	GG	GG	GG	GG	GG	GG	GG	GG	GG	GG	AG	AG	GG	AG	GG	GG	GG	GG	GG	AG	GG	GG	GG	GG	GG	GG	GG	AG	AG	AG	GG	GG	GG	AG	GG	GG	GG
1835	Gga_rs13602367	18669361	21	424684	0.9197434	AA	AA	GG	AA	AA	AA	AA	AA	AA	AA	GG	GG	AA	AA	AA	AA	AA	AA	AA	AG	AA	AG	AA	AA	AG	AG	AA	AG	AA	AA	AA	AA	AA	AA	AA	AA	AA	AA	AG	AA	AA	AA	AA	AA
1836	Gga_rs13602420	18688354	21	608776	0.7461262	GG	GG	GG	GG	GG	GG	GG	GG	GG	GG	GG	GG	GG	GG	GG	GG	GG	GG	GG	GG	GG	GG	GG	GG	GG	GG	GG	GG	GG	GG	GG	GG	GG	GG	GG	GG	GG	GG	GG	GG	GG	GG	GG	GG
1837	Gga_rs13602473	19606419	21	927312	0.9057946	AG	AG	AA	GG	GG	GG	AG	AG	AG	AA	AG	AG	GG	AG	GG	AG	GG	AA	AA	AG	AG	AA	AG	GG	AG	AG	AA	AA	AG	AG	AG	AG	AG	AA	AG	AG	AA	AG	GG	AA	AG	GG	GG	AG
1838	Gga_rs13602569	19671416	21	1172113	0.7358854	AG	NA	AG	AG	AA	AA	AG	AG	AG	AG	AA	AG	AA	AA	AA	AA	AA	AA	AG	AA	AA	AG	AG	AA	AA	AA	AA	AG	AA	AG	AA	AG	AG	AA	AG	AA	NA	AG	AA	AG	AA	AA	AA	AA
1839	Gga_rs13602596	19694371	21	1283029	0.8906009	GG	GG	AG	GG	GG	GG	GG	GG	GG	GG	AA	GG	GG	AG	GG	AG	GG	GG	GG	GG	GG	GG	GG	GG	GG	GG	GG	GG	AG	GG	GG	GG	GG	AG	GG	GG	GG	GG	AG	GG	GG	GG	GG	AG
1840	Gga_rs13602607	19704344	21	1302488	0.7497278	AG	AG	AA	AG	GG	GG	AG	AG	AG	AA	AA	AA	GG	AG	GG	AG	GG	AG	AA	AG	AG	AA	AG	GG	AG	AG	AA	AG	AG	AG	AG	AG	AG	AA	AG	AG	AA	AG	AG	AA	AG	GG	GG	AG
1841	Gga_rs13602641	20600343	21	1424871	0.8084047	GG	NA	AG	AG	GG	GG	AG	GG	GG	AG	GG	AA	GG	GG	GG	GG	GG	AG	AG	AG	AG	AG	GG	GG	AG	AG	AA	GG	GG	GG	AG	GG	GG	AG	AG	AG	AG	GG	GG	AG	AG	GG	GG	AG
1842	Gga_rs13602662	25651412	21	1494584	0.9253452	AG	AG	AA	GG	GG	GG	GG	AG	AG	AG	AA	GG	GG	AG	GG	AG	GG	GG	AG	AG	GG	AA	AG	GG	AG	AG	AG	AG	AG	AG	GG	AG	AG	AA	GG	GG	AG	AG	AG	AG	AG	GG	GG	GG
1843	Gga_rs13602719	20643408	21	1629477	0.8418459	GG	GG	GG	GG	GG	GG	GG	GG	GG	GG	GG	GG	GG	GG	GG	GG	GG	GG	GG	GG	GG	GG	GG	GG	GG	GG	GG	GG	GG	GG	GG	GG	GG	GG	GG	GG	GG	GG	GG	GG	GG	GG	GG	GG
1844	Gga_rs13602740	20645422	21	1656398	0.7642592	GG	GG	GG	AG	GG	GG	AG	GG	GG	GG	GG	GG	GG	GG	GG	GG	GG	GG	GG	GG	GG	GG	GG	GG	GG	GG	GG	GG	GG	GG	GG	GG	GG	GG	AG	GG	GG	GG	GG	GG	GG	GG	GG	AG
1845	Gga_rs13602751	20652306	21	1695690	0.8289299	AC	NA	AA	AC	AA	AA	AC	AC	AC	CC	AA	CC	AA	AA	AA	AA	AA	AC	AC	AA	AA	AC	AC	AA	AA	AA	AA	AC	AA	AC	AC	AC	AC	AA	AC	AA	AC	AC	AA	CC	AA	AA	AC	AC
1846	Gga_rs13602775	20663317	21	1797884	0.8330501	GG	GG	GG	GG	GG	GG	GG	GG	GG	GG	GG	GG	GG	GG	GG	GG	GG	GG	GG	GG	GG	GG	GG	GG	GG	GG	GG	GG	GG	GG	GG	GG	GG	GG	GG	GG	GG	GG	GG	GG	GG	GG	GG	GG
1847	Gga_rs13602931	25696340	21	2222889	0.8902367	AA	AG	AG	AA	AA	AA	AA	AA	AA	AG	AA	AG	AA	AA	AA	AA	AA	AA	AA	AG	AA	AG	AA	AA	AG	AG	AA	AA	AA	AA	AA	AA	AA	AG	AA	AA	AG	AA	AA	AA	AG	AA	AA	AG
1848	Gga_rs13602966	21620399	21	2291639	0.9270654	AA	AA	AA	AA	AA	AA	AA	AA	AA	AG	AA	AA	AA	AA	AA	AA	AA	AA	AA	AA	AA	AA	AA	AA	AA	AA	AA	AA	AA	AA	AA	AA	AA	AG	AA	AA	AA	AA	AA	AA	AG	AA	AA	AA
1849	Gga_rs13602973	21625340	21	2318842	0.7300613	GG	GG	AG	GG	GG	GG	GG	GG	GG	GG	GG	GG	GG	GG	GG	GG	GG	GG	GG	GG	GG	GG	GG	GG	GG	GG	GG	GG	GG	GG	GG	GG	GG	GG	GG	GG	GG	GG	GG	GG	GG	GG	GG	GG
1850	Gga_rs13602978	21629364	21	2346264	0.8146037	GG	GG	GG	AG	GG	GG	AG	GG	GG	GG	GG	GG	GG	GG	GG	GG	GG	GG	GG	GG	GG	GG	GG	GG	GG	GG	GG	GG	GG	GG	GG	GG	GG	GG	AG	GG	GG	GG	GG	GG	GG	GG	GG	AG
1851	Gga_rs13602990	21632316	21	2375826	0.8181593	AA	NA	AC	AA	AA	AA	AA	AA	AA	AC	AA	AA	AA	AA	AA	AA	AA	AA	AC	AA	AA	AA	AA	AA	AA	AA	AC	AA	AA	AA	AA	AA	AA	AA	AA	AC	AA	AA	AA	AA	AA	AA	AA	AC
1852	Gga_rs13603045	21645393	21	2473144	0.9103649	AA	AC	AC	AC	AA	AA	AC	AA	AC	AA	AA	AC	AA	AA	AA	AA	AA	AA	AA	AC	AA	AC	AA	AA	AC	AC	AA	AA	AA	AA	AC	AA	AA	AC	AC	AA	AC	AA	AA	AA	AC	AA	AA	AA
1853	Gga_rs13603064	21648338	21	2519774	0	NA	NA	NA	NA	NA	NA	NA	NA	NA	NA	NA	NA	NA	NA	NA	NA	NA	NA	NA	NA	NA	NA	NA	NA	NA	NA	NA	NA	NA	NA	NA	NA	NA	NA	NA	NA	NA	NA	NA	NA	NA	NA	NA	NA
1854	Gga_rs13603100	21664316	21	2677893	0.8890109	GG	GG	AG	GG	GG	GG	AG	GG	GG	GG	GG	GG	GG	GG	GG	GG	GG	GG	GG	GG	GG	GG	AG	GG	GG	AG	GG	GG	GG	GG	AG	GG	GG	GG	GG	GG	GG	GG	GG	GG	GG	GG	GG	GG
1855	Gga_rs13603124	21676367	21	2802718	0.7927846	AG	AG	AG	GG	GG	GG	AG	AG	AA	AA	AA	AG	AG	AG	GG	AG	GG	AG	AA	AG	AG	AA	AA	GG	AG	AA	AG	AG	AA	AG	AG	AG	AG	AA	GG	AA	AG	AG	AA	AA	AG	GG	AA	GG
1856	Gga_rs13603161	21679409	21	2837681	0.8414993	AA	NA	AG	AG	AA	AA	AG	AG	AG	AG	AG	AA	AG	AG	AA	AA	AA	AG	AG	AA	AG	AG	AG	AA	AA	AA	AA	AG	AG	AA	AA	AA	AA	GG	AG	AA	AA	AG	AG	GG	AG	AA	GG	AA
1857	Gga_rs13603297	22612391	21	3261002	0.8972148	AA	AG	AG	AA	AA	AA	AA	AA	AA	AA	AA	AA	AA	AA	AA	AA	AA	AA	AG	AA	AA	AA	AA	AA	AA	AA	AG	AA	AA	AA	AA	AA	AA	AA	AA	AG	AA	AA	AA	AA	AA	AA	AA	AA
1858	Gga_rs13603304	22616326	21	3278101	0.6585889	GG	AA	GG	AG	AA	AA	GG	GG	GG	AG	AG	AG	AA	AA	AA	AG	AA	AA	AA	AG	GG	AG	AG	GG	AG	GG	AG	GG	AG	AG	GG	AG	AA	GG	GG	AG	AG	AG	AG	AG	AG	AA	GG	AG
1859	Gga_rs13603307	22617332	21	3286091	0.9204668	GG	NA	AA	GG	GG	GG	AG	GG	AG	AG	GG	GG	GG	GG	GG	GG	GG	GG	AG	AG	GG	AG	AG	GG	AG	AA	AG	GG	GG	GG	AA	GG	GG	AG	GG	AG	AG	GG	GG	GG	AG	GG	AG	GG
1860	Gga_rs13603386	22646418	21	3474671	0.7914221	CC	NA	AC	AC	CC	CC	AC	CC	CC	AA	AC	CC	AC	AC	CC	CC	CC	AC	AC	AC	CC	AA	AA	CC	AC	AA	CC	CC	AC	CC	AA	AC	CC	CC	CC	CC	AC	CC	AC	AC	CC	CC	AC	CC
1861	Gga_rs13603447	22663300	21	3539255	0.8620175	AA	NA	AA	AA	AA	AA	AG	AA	AA	AA	AA	AA	AA	AA	AA	AA	AA	AA	AA	AA	AA	AA	AA	AA	AA	AA	AA	AA	AA	AA	AA	AA	AA	AA	AG	AA	AA	AA	AA	AA	AA	AA	AA	AA
1862	Gga_rs13603469	22665361	21	3551853	0.8412223	GG	NA	AG	AG	AA	AA	GG	GG	AG	AG	AA	AG	AA	AA	AA	AG	AA	AG	AA	GG	AG	AG	AG	GG	GG	GG	AG	GG	AG	GG	GG	AG	AG	GG	AG	AG	AG	AG	AG	AG	AG	AG	GG	AA
1863	Gga_rs13603495	22683408	21	3608697	0.7930908	AA	GG	AA	AA	GG	GG	AA	AA	GG	AA	AG	AG	AG	AG	GG	AG	GG	AA	AG	AA	AG	AA	AA	AA	AA	AA	AG	AA	AA	AA	AA	AA	AG	AG	AG	AG	AG	AG	AA	AA	GG	AG	AA	GG
1864	Gga_rs13603511	22695409	21	3652739	0.74586	AA	AG	GG	AG	AG	GG	AG	AA	GG	AG	GG	AA	AG	AG	GG	AA	AA	AG	GG	AG	AG	GG	GG	AA	AG	GG	AG	AA	AG	AA	AG	AG	AA	AG	AG	AG	AA	AG	AG	AG	GG	AG	AA	GG
1865	Gga_rs13603589	22707385	21	3746503	0.8073252	AG	GG	GG	AG	GG	GG	GG	AG	GG	AG	AG	AG	AG	AG	GG	AG	GG	AA	AG	AG	AG	AG	AG	AG	AG	GG	GG	AG	AA	AA	GG	AG	AG	AG	GG	AG	GG	GG	AA	AA	GG	AG	AG	GG
1866	Gga_rs13603597	22710372	21	3781457	0	NA	NA	NA	NA	NA	NA	NA	NA	NA	NA	NA	NA	NA	NA	NA	NA	NA	NA	NA	NA	NA	NA	NA	NA	NA	NA	NA	NA	NA	NA	NA	NA	NA	NA	NA	NA	NA	NA	NA	NA	NA	NA	NA	NA
1867	Gga_rs13603617	26650343	21	3858367	0.8121203	AG	AG	AA	GG	AG	GG	AA	AG	AA	GG	AG	AA	AA	AG	GG	AA	AA	AG	AG	AA	AG	AG	AG	AG	AA	AA	AG	AG	AA	AA	AG	GG	AA	AA	AG	AA	AG	AA	AG	AG	AG	AG	AG	GG
1868	Gga_rs13603640	26658415	21	3927265	0.7583731	GG	AG	GG	AG	AA	AA	GG	AG	AG	AA	AG	AG	AA	AA	AA	AG	AA	AA	AG	AG	AG	GG	AG	AG	AG	GG	AG	AG	GG	AG	AG	AG	AA	AA	GG	AG	AA	AG	AG	AA	AA	AA	AA	AA
1869	Gga_rs13603646	23619316	21	3958273	0.9113716	GG	GG	GG	GG	GG	GG	GG	GG	GG	GG	GG	GG	AG	GG	GG	GG	GG	GG	GG	GG	GG	GG	GG	AG	GG	GG	AG	GG	GG	GG	GG	GG	GG	GG	GG	AG	GG	GG	GG	GG	GG	GG	GG	GG
1870	Gga_rs13603688	23635317	21	4103730	0.8675844	GG	GG	GG	GG	GG	GG	GG	GG	GG	GG	GG	GG	GG	GG	GG	GG	GG	GG	GG	GG	GG	GG	GG	GG	GG	GG	GG	GG	GG	GG	GG	GG	GG	GG	GG	GG	GG	GG	GG	GG	GG	GG	GG	GG
1871	Gga_rs13603802	27684395	10	3530469	0.8662785	AA	NA	GG	GG	GG	AG	GG	AG	AG	AG	AA	AA	AG	GG	GG	AG	GG	GG	GG	GG	GG	AG	AG	AG	GG	GG	AG	GG	AG	GG	GG	AA	GG	AG	GG	GG	AA	GG	AG	GG	GG	GG	AG	AA
1872	Gga_rs13603839	36610365	24	19716	0.8692339	AA	AA	AA	AA	AA	AA	AA	AA	AA	AA	AA	AA	AA	AA	AA	AA	AA	AA	AA	AA	AA	AA	AA	AA	AA	AA	AA	AA	AA	AA	AA	AA	AA	AA	AA	AA	AA	AA	AA	AA	AA	AA	AA	AA
1873	Gga_rs13603870	34699303	24	291313	0.8771756	AA	AA	AA	AA	AA	AA	AA	AA	AA	AC	AA	AA	AA	AA	AA	AC	AA	AA	AA	AA	AA	AA	AA	AA	AA	AA	AA	AA	AA	AA	AA	AA	AA	AA	AA	AA	AA	AA	AA	AA	AA	AA	AA	AA
1874	Gga_rs13603894	34717408	24	420120	0.9284198	AG	NA	AG	GG	AA	AG	AA	AG	AG	AG	AA	AG	AA	AA	GG	AG	AG	AG	AA	AA	AA	AA	AA	AA	AA	AG	AA	AA	AA	AG	AG	AA	AA	AA	AA	AA	AA	AA	AG	AG	AA	AA	AG	AA
1875	Gga_rs13603929	35623413	24	564508	0.9121016	AA	AC	AA	AA	CC	AA	CC	AC	AA	AA	CC	AC	CC	AC	AA	AC	AC	AC	AC	CC	AC	AC	CC	AC	CC	AC	CC	CC	AC	AC	AC	AC	AC	AC	AC	CC	CC	AC	AC	AA	CC	AC	AC	CC
1876	Gga_rs13603976	36694389	24	653392	0.8791149	AG	AG	GG	GG	GG	GG	GG	GG	GG	GG	AG	AG	AG	GG	GG	GG	AG	GG	AG	GG	GG	GG	AG	GG	GG	AG	AA	AA	GG	AG	GG	GG	AG	GG	AG	AG	AG	AG	AG	GG	AG	GG	AG	GG
1877	Gga_rs13604015	35663307	24	746550	0.7003636	AA	AA	AA	AA	AA	AA	AA	AA	AA	AA	AA	AA	AA	AA	AA	AA	AA	AA	AA	AA	AA	AA	AA	AA	AA	AA	AA	AA	AA	AA	AA	AA	AA	AA	AA	AA	AA	AA	AA	AA	AA	AA	AA	AA
1878	Gga_rs13604036	35675316	24	813222	0.8837931	AG	GG	AG	AG	AA	GG	AA	AA	AG	GG	AG	AG	AG	AG	AA	AG	AG	AA	GG	AA	AG	GG	AG	AG	AA	AG	GG	GG	AG	AA	AA	AG	GG	AG	AG	AG	AG	GG	AG	AG	AG	AG	AG	AA
1879	Gga_rs13604043	35675331	24	817691	0.8738207	AG	AA	AG	AG	GG	AA	GG	GG	AG	AG	AG	AG	AG	GG	AG	AG	AG	GG	AA	AG	AG	AA	AG	AG	AG	AG	AA	AA	GG	GG	GG	AG	AA	AG	GG	AG	AG	AG	AG	GG	AG	GG	AG	GG
1880	Gga_rs13604090	37602318	24	927273	0.7739018	AG	NA	GG	GG	GG	GG	GG	GG	GG	GG	GG	GG	GG	GG	AG	GG	GG	GG	GG	AG	GG	AG	GG	GG	AG	GG	GG	GG	GG	AG	GG	GG	GG	GG	GG	GG	GG	GG	GG	GG	GG	GG	GG	GG
1881	Gga_rs13604101	35703318	24	937823	0.8892146	GG	GG	AG	AA	GG	AG	GG	AG	AG	AG	GG	AG	GG	GG	AG	AG	AG	AG	GG	GG	GG	GG	GG	GG	GG	AG	GG	GG	GG	GG	AG	GG	GG	GG	AG	GG	GG	GG	AG	AG	GG	GG	AG	GG
1882	Gga_rs13604131	37618416	24	1013370	0.7200381	CC	CC	CC	CC	CC	CC	CC	CC	CC	CC	CC	CC	CC	CC	CC	CC	CC	CC	CC	CC	CC	CC	CC	CC	CC	CC	CC	CC	CC	CC	CC	CC	CC	CC	CC	CC	CC	CC	CC	CC	CC	CC	CC	CC
1883	Gga_rs13604146	35723334	24	1033813	0.734455	CC	NA	AC	AC	CC	CC	CC	AC	NA	AC	AC	AC	CC	AC	AA	CC	AC	AC	CC	AC	CC	AC	CC	CC	AC	AC	CC	CC	AC	CC	AC	CC	CC	CC	AC	CC	CC	AC	AC	AA	CC	AC	AC	CC
1884	Gga_rs13604214	36620340	24	1252493	0.923552	AA	AG	AA	AG	AA	AG	AA	AA	AA	AG	GG	AG	AG	AA	AA	AG	AG	AA	AG	AA	AA	AA	AG	AA	AA	AG	GG	GG	AA	AA	AA	AA	AG	AA	AG	AG	AG	AG	AG	AA	AG	AA	AG	AA
1885	Gga_rs13604285	37701391	24	1382763	0.7638528	AA	AA	AA	AA	AA	AA	AA	AA	AA	AA	AA	AA	AA	AA	AA	AA	AA	AA	AA	AA	AA	AA	AA	AA	AA	AA	AA	AA	AA	AA	AA	AA	AA	AA	AA	AA	AA	AA	AA	AA	AA	AA	AA	AA
1886	Gga_rs13604294	36630354	24	1394947	0.8217437	AA	AG	AA	AA	AA	AA	AA	AA	AA	AA	AA	AA	AA	AA	AG	AA	AA	AA	AA	AG	AA	AG	AA	AA	AG	AA	AA	AA	AA	AA	AA	AA	AA	AA	AA	AA	AA	AA	AA	AA	AA	AA	AA	AA
1887	Gga_rs13604387	36648338	24	1550815	0.8431654	AA	AC	AA	AA	AA	AA	AA	AA	AA	AA	AA	AA	AA	AA	AC	AA	AA	AA	AA	AC	AA	AC	AA	AA	AC	AA	AA	AA	AA	AA	AA	AA	AA	AA	AA	AA	AA	AA	AA	AA	AA	AA	AA	AA
1888	Gga_rs13604399	36650311	24	1588495	0.746487	GG	GG	GG	GG	GG	GG	GG	GG	GG	GG	GG	GG	GG	GG	GG	GG	GG	GG	GG	GG	GG	GG	GG	GG	GG	GG	GG	GG	GG	GG	GG	GG	GG	GG	GG	GG	GG	GG	GG	GG	GG	GG	GG	GG
1889	Gga_rs13604429	25617327	24	1668595	0.7575068	AA	AA	AG	AA	AA	AG	AA	AA	AA	AA	AA	AA	AA	AA	AA	AA	AA	AA	AG	AA	AA	AG	AA	AG	AA	AA	AA	AA	AA	AA	AA	AG	AG	AA	AA	AA	AA	AA	AA	AA	AA	AA	AA	AA
1890	Gga_rs13604545	36700378	24	2120106	0.8726065	GG	GG	GG	GG	GG	GG	GG	GG	GG	GG	GG	GG	GG	GG	GG	GG	GG	GG	GG	GG	GG	GG	GG	GG	GG	GG	GG	GG	GG	GG	GG	GG	GG	GG	AG	GG	GG	GG	GG	GG	GG	GG	GG	GG
1891	Gga_rs13604576	37606316	24	2262473	0.8783995	GG	AG	GG	GG	GG	GG	GG	GG	GG	GG	AG	AG	GG	GG	GG	GG	AG	GG	GG	GG	GG	GG	AG	GG	GG	AG	GG	AG	GG	GG	GG	GG	AG	GG	GG	GG	AG	AG	AG	GG	GG	GG	AG	GG
1892	Gga_rs13604595	37617407	24	2334561	0.8212766	GG	GG	GG	GG	GG	GG	GG	GG	GG	GG	GG	GG	GG	GG	GG	GG	GG	GG	GG	GG	GG	GG	GG	GG	GG	GG	GG	GG	GG	GG	GG	GG	GG	GG	GG	GG	GG	GG	GG	GG	GG	GG	GG	GG
1893	Gga_rs13604634	37630350	24	2439985	0.7105678	GG	AG	AG	AG	AA	GG	AG	AG	AG	NA	AA	AG	GG	AA	AG	AA	AA	GG	GG	GG	AG	GG	AA	AG	GG	AA	AG	AA	GG	GG	AA	GG	NA	GG	AG	AG	AA	AA	AA	AG	GG	AA	AA	AG
1894	Gga_rs13604723	37662304	24	2610659	0.8778318	GG	GG	GG	GG	GG	GG	GG	GG	GG	GG	GG	GG	GG	GG	GG	GG	GG	GG	GG	GG	GG	GG	GG	GG	GG	GG	GG	GG	GG	GG	GG	GG	GG	GG	GG	GG	GG	GG	GG	GG	GG	GG	GG	GG
1895	Gga_rs13604748	26689306	24	2639388	0.9169719	AG	AG	GG	GG	GG	GG	AG	GG	GG	AG	GG	GG	GG	GG	AG	GG	GG	AG	GG	AG	GG	AG	GG	GG	AG	GG	GG	GG	AA	AG	GG	GG	AG	AG	AG	GG	GG	GG	GG	GG	GG	GG	GG	GG
1896	Gga_rs13604756	42617386	24	2643818	0.8299339	GG	GG	AG	AG	AA	AA	GG	AG	AG	GG	GG	AG	AA	AA	AG	AG	GG	AG	AG	GG	AA	AG	AA	AA	GG	AG	AA	AG	GG	GG	AG	AA	GG	AG	AA	AG	AG	AA	GG	AA	AA	AA	AG	AA
1897	Gga_rs13604817	37684379	24	2752177	0.8347543	AG	AA	AG	AG	AA	AA	AA	AG	AA	AA	AA	AA	AA	AA	AA	AA	AG	AA	AG	AG	AA	AA	AA	AA	AG	AG	AA	AG	AA	AG	AG	AA	AA	AA	AA	AG	AA	AA	AG	AA	AA	AA	AG	AA
1898	Gga_rs13604967	38612333	24	3081551	0.8704817	GG	GG	GG	GG	GG	GG	GG	GG	GG	GG	GG	GG	GG	GG	GG	GG	GG	GG	GG	GG	GG	GG	GG	GG	GG	GG	GG	GG	GG	GG	GG	GG	GG	GG	GG	GG	GG	GG	GG	GG	GG	GG	GG	GG
1899	Gga_rs13605088	38636416	24	3241828	0.8453677	AG	AG	GG	GG	GG	GG	GG	AG	GG	GG	GG	GG	GG	GG	AG	GG	GG	AG	AG	GG	GG	GG	GG	GG	GG	GG	GG	GG	GG	AG	GG	GG	GG	GG	GG	GG	GG	GG	GG	GG	GG	GG	GG	GG
1900	Gga_rs13605108	38648313	24	3292077	0.8525047	AG	AG	GG	GG	GG	GG	AA	AG	GG	GG	AG	GG	GG	GG	AG	GG	AG	GG	GG	AG	GG	GG	GG	GG	AG	GG	AG	GG	AG	AA	GG	GG	GG	AG	GG	GG	GG	GG	GG	GG	GG	GG	GG	GG
1901	Gga_rs13605122	38651337	24	3315257	0.8426606	GG	GG	GG	GG	GG	GG	GG	AG	GG	GG	GG	GG	GG	GG	GG	GG	GG	GG	AG	GG	GG	GG	GG	GG	GG	GG	GG	GG	GG	GG	GG	GG	GG	GG	GG	GG	GG	GG	GG	GG	GG	GG	GG	GG
1902	Gga_rs13605126	38651377	24	3323301	0.8437364	AG	AA	AG	AG	AA	AA	AA	AA	AA	AA	AA	AA	AG	AA	AA	AA	AG	AA	AG	AG	AA	AA	AA	AA	AG	AG	AA	AG	AA	AA	AG	AA	AA	AA	AG	AG	AA	AA	AG	AA	AA	AA	AG	AA
1903	Gga_rs13605171	38674313	24	3386236	0.8869881	GG	GG	GG	GG	GG	GG	GG	GG	GG	GG	GG	GG	GG	GG	GG	GG	GG	GG	GG	GG	GG	GG	GG	GG	GG	GG	GG	GG	GG	GG	GG	GG	GG	GG	GG	GG	GG	GG	GG	GG	GG	GG	GG	GG
1904	Gga_rs13605199	38690313	24	3474322	0.8615016	AG	GG	GG	GG	GG	GG	AG	GG	GG	GG	AG	GG	GG	GG	GG	GG	GG	GG	GG	GG	GG	GG	AG	GG	GG	GG	AG	GG	GG	AG	GG	GG	GG	GG	GG	GG	GG	GG	GG	GG	GG	GG	GG	GG
1905	Gga_rs13605213	38700312	24	3552193	0.9028561	GG	GG	GG	GG	GG	GG	AG	GG	GG	GG	AG	GG	AG	GG	GG	GG	GG	GG	GG	GG	GG	GG	AG	AG	GG	GG	AA	GG	GG	AG	GG	GG	AG	GG	GG	AG	GG	GG	GG	GG	GG	GG	GG	GG
1906	Gga_rs13605260	39603428	24	3708903	0.7892411	GG	AG	AG	AG	AG	AG	AG	AA	GG	GG	AG	AA	AA	AG	AG	GG	AA	GG	AG	AA	AG	AG	AG	AA	AA	AG	AG	AG	AG	GG	AA	AG	AA	AG	AG	AA	AG	GG	AA	GG	AG	AG	AG	AG
1907	Gga_rs13605339	39613355	24	3795696	0.9105288	AG	NA	GG	AG	AG	AG	GG	GG	AG	GG	GG	GG	GG	AG	GG	AG	GG	AG	AG	GG	AG	GG	GG	GG	GG	AG	GG	GG	GG	AA	GG	AG	GG	AG	GG	GG	GG	AG	GG	AA	AG	GG	AG	AG
1908	Gga_rs13605380	39708400	24	3844402	0.8396919	GG	GG	GG	GG	GG	GG	GG	GG	AG	AG	GG	GG	GG	GG	GG	AG	GG	GG	GG	GG	GG	GG	GG	GG	GG	GG	GG	GG	GG	GG	GG	GG	GG	GG	GG	GG	GG	GG	GG	GG	GG	GG	GG	GG
1909	Gga_rs13605536	39674342	24	4282492	0.8397738	AA	AG	AA	AA	AA	AA	AA	AA	AG	GG	AA	AA	AA	AA	AG	GG	AA	GG	AA	AA	AA	AA	AA	AA	AA	AA	AG	AG	AG	AA	AA	AA	AA	AA	AG	AA	GG	AA	AA	AA	AA	AA	AA	AA
1910	Gga_rs13605659	39715353	24	4642050	0.7305083	AA	AA	AA	AA	AA	AA	AA	AA	AA	AA	AA	AA	AA	AA	AA	AA	AA	AA	AA	AA	AA	AA	AA	AA	AA	AA	AA	AA	AA	AA	AA	AA	AA	AA	AA	AA	AA	AA	AA	AA	AA	AA	AA	AA
1911	Gga_rs13605715	46601336	26	1167219	0.7752846	AG	AG	AA	AG	AG	AA	AA	AG	AG	AG	AG	GG	GG	AG	AG	AA	AG	GG	AG	AG	AA	GG	AG	AA	AG	AG	AG	AG	AG	AA	AA	AA	AG	AG	AA	AG	AG	GG	AG	GG	AA	AG	GG	AA
1912	Gga_rs13605735	46618409	26	1278636	0.8826154	GG	AG	GG	GG	AG	GG	GG	AG	GG	AG	AG	AA	GG	GG	AG	GG	GG	AG	GG	AG	GG	AG	AG	GG	AG	AG	AG	GG	GG	GG	GG	GG	GG	GG	GG	GG	GG	AA	GG	GG	GG	AG	AG	GG
1913	Gga_rs13605754	46672369	26	1544780	0.8968915	GG	GG	AG	GG	GG	GG	GG	GG	GG	AG	GG	GG	GG	AG	GG	GG	AA	GG	AG	GG	GG	GG	GG	GG	GG	GG	GG	GG	AG	GG	GG	GG	GG	GG	GG	GG	GG	GG	GG	GG	GG	GG	GG	GG
1914	Gga_rs13605766	46681352	26	1573231	0.8573641	GG	GG	GG	GG	GG	GG	GG	GG	GG	GG	GG	GG	GG	GG	GG	GG	GG	GG	GG	GG	GG	AG	AG	GG	GG	GG	GG	GG	GG	GG	GG	GG	GG	GG	GG	GG	GG	GG	GG	GG	GG	GG	GG	GG
1915	Gga_rs13605893	46722359	26	1795613	0.8253723	AA	AG	AA	AG	AG	AA	AG	AG	AG	AG	GG	GG	AG	GG	AG	AA	AG	GG	AG	AG	AA	AG	AA	AG	AG	AA	AG	AG	AG	AG	AG	AA	AG	AA	AA	AA	GG	AG	AA	AG	AA	AG	AG	AG
1916	Gga_rs13605948	47617364	26	1912578	0.8169528	AA	AG	AG	AG	AG	AG	AG	AG	AG	GG	GG	GG	AG	GG	AG	AA	AG	GG	AG	GG	AG	AG	AA	AG	GG	GG	AA	GG	AG	AA	AG	AA	AG	AA	AA	AA	GG	AG	AG	AG	AA	AG	GG	AG
1917	Gga_rs13605967	47625374	26	1946496	0.829353	AA	AA	AA	AA	AA	AA	AA	AA	AA	AA	AA	AG	AA	AA	AA	AA	AG	AA	AA	AA	AA	AA	AG	AA	AA	AA	AA	AG	AA	AA	AA	AA	AG	AA	AG	AA	AA	AA	AG	AA	AA	AA	AA	AA
1918	Gga_rs13605968	47627328	26	1952377	0.8552389	GG	GG	GG	GG	GG	GG	GG	GG	GG	GG	GG	GG	GG	GG	GG	GG	GG	GG	GG	GG	GG	GG	GG	GG	GG	GG	GG	GG	GG	GG	GG	GG	GG	GG	GG	GG	GG	GG	GG	GG	GG	GG	GG	GG
1919	Gga_rs13605985	47635410	26	2011936	0.8507237	GG	GG	GG	GG	GG	GG	GG	GG	GG	GG	GG	GG	GG	GG	GG	GG	GG	GG	GG	GG	GG	GG	GG	GG	GG	GG	GG	GG	GG	GG	GG	GG	GG	GG	GG	GG	GG	GG	GG	GG	GG	GG	GG	GG
1920	Gga_rs13605997	47646424	26	2039176	0.9293141	AG	AG	GG	AG	AA	NA	GG	GG	GG	GG	GG	GG	AG	GG	AA	GG	GG	GG	GG	AG	AA	GG	GG	GG	AG	AG	GG	GG	GG	AG	NA	GG	NA	NA	NA	AG	GG	GG	AG	GG	GG	NA	GG	NA
1921	Gga_rs13606066	47693421	26	2265399	0.8813812	GG	GG	GG	GG	GG	GG	GG	GG	GG	GG	GG	GG	GG	GG	GG	GG	GG	GG	GG	GG	GG	GG	GG	GG	GG	GG	GG	GG	GG	GG	GG	GG	GG	GG	GG	GG	GG	GG	GG	GG	GG	GG	GG	GG
1922	Gga_rs13606082	47706380	26	2349370	0.7569934	AA	AA	AA	AA	AG	AA	AG	AA	AA	AA	AG	AA	AA	AA	AA	AA	AA	AA	AA	AG	AA	AA	AG	AA	AG	AG	AA	AA	AA	AG	AA	AA	AA	AA	AA	AA	AG	AG	AA	AA	AA	AG	AA	AA
1923	Gga_rs13606103	48607357	26	2452971	0.7709031	GG	GG	GG	AG	GG	GG	GG	GG	GG	GG	GG	AG	GG	GG	GG	GG	AG	GG	GG	GG	GG	GG	GG	GG	GG	GG	GG	AG	GG	GG	GG	GG	GG	GG	GG	GG	GG	GG	AG	GG	GG	GG	AG	GG
1924	Gga_rs13606132	48624404	26	2504216	0.8987963	AA	AA	AG	AG	AA	AA	AA	AA	AA	AG	AA	AG	AA	AA	AA	AA	AG	AA	AG	AA	AA	AG	AA	GG	AA	AA	AA	AG	AG	AA	AA	AG	AA	AA	AA	AA	AA	AA	AG	AA	AA	AA	AG	AA
1925	Gga_rs13606134	48625421	26	2520965	0.8508628	GG	AG	AG	GG	GG	GG	GG	GG	AG	AA	AG	AA	AG	AG	AG	AG	GG	GG	AA	GG	AG	AG	GG	AA	GG	AG	GG	AA	AG	GG	GG	AG	GG	AG	GG	GG	AG	GG	GG	AG	GG	GG	AG	AG
1926	Gga_rs13606162	48640378	26	2574432	0.8949656	AA	AC	CC	AC	AC	CC	AA	AC	AC	AC	AC	AC	AC	CC	CC	AC	AA	CC	AC	AC	CC	AC	AA	AA	AC	AC	AA	AC	AA	AA	AC	AA	CC	CC	AC	AA	AC	AC	AA	CC	AC	AC	AC	CC
1927	Gga_rs13606164	48642331	26	2579119	0.8190286	GG	GG	AG	AG	AG	AA	GG	AG	GG	AG	GG	GG	GG	GG	AG	GG	GG	AG	AG	AG	AG	AA	GG	AA	AG	GG	GG	GG	AG	GG	AG	AG	AA	AG	AG	GG	GG	AG	GG	GG	AG	AG	GG	AG
1928	Gga_rs13606209	48682414	26	2720633	0.7240019	CC	CC	CC	CC	CC	CC	CC	CC	AC	CC	CC	CC	CC	CC	CC	CC	AC	CC	CC	CC	CC	CC	CC	CC	CC	CC	CC	CC	CC	CC	CC	CC	CC	AC	CC	CC	CC	CC	CC	AC	CC	CC	CC	CC
1929	Gga_rs13606228	48696423	26	2801836	0.7985352	CC	CC	CC	CC	CC	CC	CC	CC	CC	CC	CC	CC	CC	CC	CC	CC	CC	CC	CC	CC	CC	CC	AC	CC	CC	CC	CC	CC	CC	CC	CC	CC	CC	CC	AC	CC	CC	CC	CC	CC	CC	CC	CC	CC
1930	Gga_rs13606243	48700373	26	2843020	0.7709031	AA	NA	AA	AA	AA	AA	AA	AA	AC	AA	AC	AC	AC	AC	AC	AA	AC	AA	AC	AC	AC	AA	AC	AA	AC	AA	AA	AA	AA	AA	AA	AA	AA	AC	AC	AA	AC	AA	AA	AC	AA	AA	AA	AC
1931	Gga_rs13606343	49643357	26	3099147	0.831822	AG	GG	AA	GG	GG	AG	AG	AG	AG	GG	GG	GG	GG	AG	GG	GG	AA	AA	AG	AG	AG	AG	GG	GG	AG	GG	GG	GG	GG	AG	GG	GG	AG	AA	AG	GG	AG	AG	GG	AA	AG	GG	GG	AG
1932	Gga_rs13606351	49644329	26	3111625	0.9301711	AA	NA	AA	AA	AA	AA	AA	AA	AA	AA	AA	GG	AG	AG	AA	AA	AG	AA	AG	AG	AA	AA	AG	AA	AG	AA	AA	AA	AA	AA	AA	AA	AA	AA	AA	AA	AA	AA	AA	AA	AA	AA	AA	AA
1933	Gga_rs13606363	49645301	26	3123114	0.7988203	AA	AG	AA	AA	AG	AA	AG	AA	AA	AA	AA	AG	AG	AG	AA	AA	AA	AA	AG	AG	AA	AA	AA	AA	AG	AG	AA	AA	AA	AG	AA	AA	AA	AA	AG	AA	AG	AA	AA	AA	AA	AA	AA	AG
1934	Gga_rs13606387	49652348	26	3175992	0.7355666	AG	AG	GG	AA	AA	AG	GG	AG	GG	AA	AG	AG	AG	AG	AA	AA	AG	AG	GG	AA	AA	AG	GG	AA	AA	AA	AA	AA	AA	AA	AA	AA	AG	AG	AG	AA	AG	GG	AA	AG	AG	AA	AA	AA
1935	Gga_rs13606400	49660345	26	3224859	0.7820001	GG	GG	AA	GG	AG	AG	GG	AG	AG	GG	GG	AG	GG	GG	GG	GG	AA	AG	AG	AA	AG	AG	GG	GG	AA	AG	GG	GG	GG	GG	GG	GG	AG	GG	GG	GG	GG	AG	GG	AG	AG	GG	GG	GG
1936	Gga_rs13606421	49667364	26	3246319	0.8791981	AA	AA	AA	AA	AG	AA	AA	AA	AA	AA	AA	AA	AA	AA	AA	AA	AG	AA	AA	GG	AA	AA	AA	AA	GG	AG	AA	AA	AA	AA	AA	AA	AA	AA	AA	AA	AA	AA	AA	AA	AA	AA	AA	AA
1937	Gga_rs13606430	49672379	26	3268446	0.7747216	AA	NA	NA	AA	AA	NA	AG	NA	AG	AA	AA	GG	AG	AG	AA	AA	AA	AG	GG	AA	NA	AG	AA	AA	AA	AA	AA	AA	AA	AA	AA	AA	AG	AA	AA	AA	AA	AG	AA	NA	NA	AA	AA	AA
1938	Gga_rs13606480	49708396	26	3433443	0.7461246	AG	AG	AA	AA	AG	AA	GG	AG	AG	AG	AG	GG	AG	AA	AA	GG	GG	AA	AG	GG	AG	GG	GG	GG	GG	AG	AA	AA	AA	AG	AA	AG	AG	AG	AG	AA	GG	AG	AG	AG	AG	AA	AA	AG
1939	Gga_rs13606502	49723399	26	3488472	0.8349808	AG	AG	AA	AG	AG	AA	GG	AG	AG	AG	AG	GG	AG	AA	AA	GG	GG	AA	AG	GG	AG	GG	GG	GG	GG	AG	AG	AG	AA	AG	AA	AG	AG	AG	AG	AA	AG	AG	AG	AG	AG	AA	AG	AA
1940	Gga_rs13606570	50657301	26	3718637	0.8378727	GG	GG	GG	GG	GG	GG	GG	GG	GG	GG	GG	GG	GG	GG	GG	GG	GG	GG	GG	GG	GG	GG	GG	GG	GG	GG	GG	GG	GG	GG	GG	GG	GG	GG	GG	GG	GG	GG	GG	GG	GG	GG	GG	GG
1941	Gga_rs13606613	50676423	26	3835138	0.9162662	AG	AG	GG	AG	GG	GG	AA	AA	AG	GG	AG	AA	AG	GG	GG	GG	AG	GG	AG	GG	GG	GG	AG	AG	GG	GG	AA	GG	AG	AG	AG	AG	GG	AG	AG	AA	AA	AG	AA	AG	AA	GG	AG	AG
1942	Gga_rs13606621	50683379	26	3884528	0.8077639	GG	GG	GG	GG	GG	GG	GG	GG	GG	GG	GG	GG	GG	GG	GG	GG	GG	GG	GG	GG	GG	GG	GG	GG	GG	GG	GG	GG	GG	GG	GG	GG	GG	GG	GG	GG	AG	GG	AG	GG	GG	GG	GG	AG
1943	Gga_rs13606624	50685424	26	3885092	0.756828	GG	GG	GG	GG	GG	GG	GG	GG	GG	GG	GG	GG	GG	GG	GG	GG	GG	GG	GG	GG	GG	GG	GG	GG	GG	GG	GG	GG	GG	GG	GG	GG	GG	GG	GG	GG	GG	GG	GG	GG	GG	GG	GG	GG
1944	Gga_rs13606672	49601405	26	4061865	0.8700108	GG	GG	GG	GG	GG	GG	GG	GG	GG	GG	GG	GG	GG	GG	GG	GG	GG	GG	GG	GG	GG	GG	GG	GG	GG	AG	GG	AG	GG	GG	GG	GG	GG	GG	GG	GG	GG	GG	GG	GG	GG	GG	AG	GG
1945	Gga_rs13606694	51619348	26	4169386	0.7071024	AG	AG	GG	AG	GG	GG	GG	AG	AG	GG	GG	AG	AG	GG	GG	GG	AG	GG	AG	GG	GG	GG	GG	GG	GG	GG	GG	GG	GG	GG	GG	GG	GG	AG	GG	GG	GG	GG	GG	AG	AG	GG	AG	GG
1946	Gga_rs13606745	51652373	26	4339676	0.8717723	AA	AG	NA	AG	AA	AG	AG	AG	AA	AG	AG	AA	AG	AG	AA	AA	AG	AA	AG	AA	AA	AA	AA	AG	AA	AG	GG	GG	GG	AA	AA	AG	AA	AA	AA	NA	AG	AA	AG	AA	AG	AA	GG	AG
1947	Gga_rs13606785	49698368	26	4408616	0.8352597	GG	GG	GG	GG	GG	AG	AG	AG	GG	GG	GG	GG	GG	GG	GG	GG	GG	GG	GG	GG	GG	GG	GG	GG	GG	GG	GG	AG	GG	GG	GG	AG	GG	GG	GG	GG	GG	GG	GG	GG	AG	GG	GG	GG
1948	Gga_rs13606796	51672412	26	4436444	0.9024702	AG	AG	AA	GG	GG	AA	AG	AG	AG	GG	GG	AG	GG	GG	AG	GG	GG	GG	GG	GG	AG	GG	GG	GG	GG	AG	AG	AA	AG	AG	AG	AG	AG	AG	AG	AA	AG	AG	AG	GG	AG	GG	AG	AG
1949	Gga_rs13606837	51697366	26	4549446	0.9088902	GG	AG	AA	GG	GG	AG	AG	GG	AG	GG	GG	AG	GG	GG	AG	GG	GG	GG	GG	GG	AG	GG	GG	GG	GG	GG	AG	GG	AG	AG	AG	GG	AG	GG	AG	AA	GG	AG	GG	GG	GG	GG	GG	GG
1950	Gga_rs13606874	10620308	26	4756072	0.8808424	GG	GG	AG	GG	GG	GG	GG	GG	AG	GG	GG	GG	GG	GG	GG	GG	GG	GG	GG	GG	GG	GG	GG	GG	GG	GG	GG	GG	GG	GG	GG	GG	AG	GG	GG	GG	GG	AG	GG	GG	GG	GG	GG	GG
1951	Gga_rs13606915	10657383	26	5011651	0.5924903	GG	GG	GG	GG	GG	GG	GG	GG	GG	GG	GG	GG	GG	GG	GG	GG	GG	GG	GG	GG	GG	GG	GG	GG	GG	GG	GG	GG	GG	GG	GG	GG	GG	GG	GG	GG	GG	GG	GG	GG	GG	GG	GG	GG
1952	Gga_rs13606917	10664415	26	5057787	0.7222801	GG	GG	GG	GG	GG	GG	GG	GG	GG	GG	GG	GG	GG	GG	GG	GG	GG	GG	GG	GG	GG	GG	GG	GG	GG	GG	GG	GG	GG	GG	GG	GG	GG	GG	GG	GG	GG	GG	GG	GG	GG	GG	GG	GG
1953	Gga_rs13606961	24695343	9	12590286	0.7521092	GG	GG	GG	GG	GG	GG	GG	GG	GG	GG	GG	GG	GG	GG	AG	GG	GG	GG	GG	GG	GG	GG	GG	GG	GG	GG	GG	GG	GG	GG	GG	GG	GG	GG	GG	GG	GG	GG	GG	GG	GG	GG	GG	GG
1954	Gga_rs13607044	24702428	9	12874907	0.8325647	AA	AA	AA	AA	AA	AA	AA	AA	AA	AA	AA	AA	AA	AA	AA	AA	AA	AA	AA	AA	AA	AA	AA	AA	AA	AA	AA	AA	AA	AA	AA	AA	AA	AA	AA	AA	AA	AA	AA	AA	AA	AA	AA	AA
1955	Gga_rs13607103	24712378	9	13069830	0.8960453	AA	AA	AG	AG	AA	AG	AG	GG	GG	GG	AA	AA	GG	AG	AA	GG	GG	AA	GG	AA	AA	AA	AG	AG	AA	AG	AA	GG	AG	AA	AG	GG	AA	AG	AG	AA	AA	AG	AA	AA	GG	AG	AA	AG
1956	Gga_rs13607139	24713330	9	13125383	0.9040163	AA	AA	AA	AG	AA	AG	AG	GG	AG	AG	AA	AA	GG	AA	AA	AG	AG	AA	AG	AG	AA	AA	AA	AG	AG	AA	AA	AA	AA	AG	AG	AG	AA	AG	AG	AA	AA	AA	AA	AA	AG	AA	AG	AG
1957	Gga_rs13607195	25613303	9	13267955	0.8058069	GG	GG	GG	GG	GG	GG	AG	AG	AG	GG	GG	GG	AG	GG	GG	GG	GG	GG	GG	GG	GG	GG	GG	GG	GG	GG	GG	GG	GG	GG	GG	GG	GG	AG	AG	GG	GG	GG	GG	GG	AG	GG	GG	GG
1958	Gga_rs13607377	25605363	9	13562066	0.8480722	GG	GG	GG	AG	GG	AG	GG	AG	GG	AG	GG	GG	GG	GG	GG	AG	GG	GG	GG	AG	GG	GG	GG	AG	AG	GG	GG	GG	GG	GG	AG	AG	GG	GG	GG	GG	GG	GG	GG	GG	GG	AG	AG	AG
1959	Gga_rs13607809	25616401	9	14368646	0.7951888	AG	GG	GG	GG	GG	AA	GG	AG	GG	AG	AG	AG	GG	AG	AG	AG	GG	AA	GG	AG	GG	GG	GG	AA	AG	GG	AG	AG	GG	AG	AG	AG	GG	AG	GG	AG	AG	AG	GG	AG	GG	AG	GG	AA
1960	Gga_rs13607918	25622395	9	14647959	0.791195	AG	GG	AG	GG	GG	AG	GG	AG	AA	AG	AG	GG	AG	AG	GG	GG	GG	AA	AG	AG	GG	GG	GG	AG	AG	GG	AG	AG	AG	AG	GG	GG	GG	AA	AG	GG	AG	AG	GG	AG	AG	GG	GG	AG
1961	Gga_rs13607925	25622398	9	14665267	0.8195885	GG	GG	AG	GG	GG	AG	AG	AA	AA	AA	AG	AG	AG	AG	AG	AG	GG	GG	AG	GG	GG	AA	AG	AG	GG	GG	GG	GG	AG	AA	AG	AG	AG	AG	AG	AG	GG	GG	AG	GG	AG	AG	AG	AG
1962	Gga_rs13607998	25624340	9	14779352	0.8867442	AA	AA	AA	AA	AA	AG	AG	AG	AA	AG	AA	AA	AA	AA	AG	AG	AA	AA	AA	AA	AA	AG	AA	AG	AA	AA	AA	AA	AA	AG	AG	AG	AA	AA	AA	AA	AA	AA	AA	AA	AA	AG	AG	AG
1963	Gga_rs13608044	25625315	9	14817645	0.8919307	AA	NA	GG	GG	NA	AA	GG	AG	GG	AG	AG	GG	GG	GG	AA	AA	GG	AG	GG	AA	NA	GG	GG	AA	AA	GG	AA	AG	GG	GG	AA	AG	GG	AG	GG	GG	AA	AG	GG	GG	GG	GG	GG	AA
1964	Gga_rs13608127	25628425	9	14935787	0.7581076	AA	AA	AG	AA	AA	AG	AA	AG	AG	GG	AA	AA	AA	AG	AG	AG	AG	AA	AG	AA	AA	AA	AA	AG	AA	AA	AA	AA	AG	AA	AG	AG	AA	AA	AA	AA	AA	AA	AA	AA	AA	AG	AA	AG
1965	Gga_rs13608216	25632329	9	15166018	0	NA	NA	NA	NA	NA	NA	NA	NA	NA	NA	NA	NA	NA	NA	NA	NA	NA	NA	NA	NA	NA	NA	NA	NA	NA	NA	NA	NA	NA	NA	NA	NA	NA	NA	NA	NA	NA	NA	NA	NA	NA	NA	NA	NA
1966	Gga_rs13608233	25633358	9	15262929	0.9012424	AA	AA	AG	AA	AG	AG	AA	AG	AG	GG	AG	AA	AA	AG	AG	AG	AG	AA	AG	AA	AG	AG	AG	AG	AA	AA	AA	AA	AG	AG	AG	AG	AG	AA	AG	AA	AA	AA	AG	AA	AA	GG	AA	AG
1967	Gga_rs13608248	25634324	9	15297316	0.8300656	AA	AA	AA	AA	AG	AG	AA	AG	AA	AG	AG	AA	AA	AA	AG	AG	AA	AA	AA	AA	AG	AG	AG	AG	AA	AA	AA	AA	AA	AG	AG	AG	AG	AA	AG	AA	AA	AA	AG	AA	AA	AG	AA	AA
1968	Gga_rs13608283	25635377	9	15401887	0.7994706	AA	AA	AA	AG	AG	AG	AG	GG	AG	AA	AG	AA	AG	AA	AG	AA	GG	AG	AA	AA	AG	GG	GG	AA	AA	AG	AA	AG	AA	AG	AG	GG	AG	AG	GG	AG	AA	AG	AG	AG	AG	GG	AG	AG
1969	Gga_rs13608349	24602421	9	15577575	0.8406267	GG	AG	AG	GG	GG	AG	GG	GG	GG	GG	GG	GG	GG	GG	GG	AG	GG	GG	GG	GG	GG	GG	GG	GG	GG	AG	GG	GG	GG	GG	GG	GG	GG	AG	GG	GG	GG	GG	GG	GG	AG	GG	GG	GG
1970	Gga_rs13608357	25640320	9	15609464	0.7935094	AG	NA	AG	AG	AG	GG	AG	AG	AA	AA	AA	AG	AA	AG	GG	AG	AA	AA	AG	AG	AG	AA	AA	AA	AG	AG	AG	AG	AG	AA	GG	AG	AG	AG	AA	AG	AA	AA	AA	AG	AG	AG	AG	AA
1971	Gga_rs13608395	25641361	9	15673485	0.829806	AC	AC	AA	AA	AC	CC	AA	AC	AA	AC	CC	AC	AC	AA	AC	CC	AA	AC	AA	AC	AC	AC	AC	CC	AC	AA	AC	AA	AA	AC	AC	AC	AC	AC	AC	AA	CC	AC	CC	AA	AA	AC	AA	AC
1972	Gga_rs13608500	25645367	9	15922723	0.7774916	AG	AG	GG	GG	GG	GG	GG	GG	GG	AG	AG	AG	AG	GG	GG	AG	GG	AG	GG	AG	GG	GG	GG	AA	AG	GG	AG	GG	GG	AG	GG	GG	GG	GG	GG	GG	AG	AG	AG	GG	GG	GG	GG	GG
1973	Gga_rs13608521	25646340	9	15981595	0.7540864	AG	AG	AG	GG	GG	AA	GG	AG	AG	AG	AG	AG	AG	AG	AG	AA	GG	AG	AG	AG	GG	GG	GG	AA	AG	GG	AG	GG	AG	GG	AG	AG	GG	AG	GG	GG	AA	AG	AG	GG	GG	AG	GG	AG
1974	Gga_rs13608571	25649356	9	16156134	0.7819969	AA	AA	AA	AA	AA	AA	AA	AA	AA	AA	AA	AA	AA	AA	AA	AA	AA	AA	AA	AA	AA	AA	AA	AA	AA	AA	AA	AA	AA	AA	AA	AA	AA	AA	AA	AA	AA	AA	AA	AA	AA	AA	AA	AA
1975	Gga_rs13608593	25650356	9	16206378	0.7590672	AA	AG	AA	AA	AA	AG	AA	AG	AG	AA	GG	AA	GG	AG	AA	GG	GG	NA	AG	NA	AA	GG	GG	NA	NA	AA	AA	AA	AA	GG	AA	AA	AG	GG	AG	AA	GG	NA	GG	AA	AA	AA	AA	GG
1976	Gga_rs13608664	25654400	9	16342044	0.9031098	AG	AG	AA	AA	AG	AG	AG	AG	AA	AG	AG	AG	AG	AA	AG	AA	AA	AG	AA	AG	AG	AA	AA	GG	AG	AA	AG	AA	AA	AA	GG	AG	AA	AA	AG	AA	AG	AG	AG	AA	AA	GG	AA	AA
1977	Gga_rs13608703	25657392	9	16476720	0.7633941	GG	AG	GG	GG	AG	AG	GG	AG	AG	GG	GG	GG	AG	GG	GG	AG	AG	GG	AG	GG	AG	GG	GG	GG	GG	GG	GG	GG	GG	AG	GG	GG	GG	AA	AA	GG	AG	GG	GG	GG	GG	AG	GG	AG
1978	Gga_rs13608799	25664406	9	16742451	0.7555956	AA	AA	AA	AA	AA	AA	AA	AA	AA	AA	AA	AA	AA	AA	AA	AA	AA	AA	AA	AA	AA	AA	AA	AA	AA	AA	AA	AA	AA	AA	AA	AA	AA	AA	AA	AA	AA	AA	AA	AA	AA	AA	AA	AA
1979	Gga_rs13609148	25686341	9	17851421	0.9336782	GG	GG	GG	AG	AG	AG	GG	AG	GG	GG	GG	GG	GG	GG	AG	GG	AG	AG	GG	AG	AG	GG	AG	GG	AG	AG	GG	GG	GG	AG	AG	AG	GG	GG	GG	GG	GG	GG	GG	AG	AG	GG	GG	AG
1980	Gga_rs13609217	25693375	9	18289046	0.9114709	GG	GG	AG	GG	GG	GG	GG	GG	GG	GG	AG	AG	GG	GG	GG	AG	GG	GG	GG	GG	GG	AG	AG	GG	GG	AG	GG	GG	GG	AA	GG	GG	AG	GG	GG	AG	GG	GG	AA	GG	AG	GG	GG	GG
1981	Gga_rs13609247	47715398	12	4586313	0.811979	GG	NA	GG	GG	AG	GG	AG	GG	GG	AA	GG	GG	GG	GG	GG	AG	GG	AG	GG	AA	AG	AG	GG	GG	AA	GG	GG	GG	GG	GG	AG	GG	GG	AG	AA	GG	GG	GG	GG	AG	GG	AG	GG	GG
1982	Gga_rs13609309	39694325	12	4768811	0.9377072	AG	AG	GG	GG	AG	GG	AA	AG	AG	AA	AG	AG	GG	GG	GG	AG	AG	AG	AG	AA	GG	AA	AG	GG	AA	GG	AA	GG	GG	AA	AG	AG	GG	GG	AG	AG	AG	GG	AG	GG	GG	GG	GG	AG
1983	Gga_rs13609340	39696300	12	4817936	0.8547245	AG	NA	AG	GG	AA	GG	AA	AG	AA	AA	AG	AG	AG	GG	GG	AA	AG	AG	AG	AA	GG	AA	AG	GG	AA	GG	AA	GG	GG	AA	AG	AG	AG	GG	AA	AA	AG	AG	AG	GG	GG	GG	GG	AG
1984	Gga_rs13609369	39696358	12	4875945	0.9158815	CC	CC	CC	CC	CC	CC	AC	CC	CC	AA	CC	CC	CC	CC	CC	AC	CC	AC	CC	AA	CC	AC	AC	CC	AA	CC	CC	CC	CC	CC	AC	CC	CC	AC	AC	CC	CC	CC	CC	AC	CC	CC	CC	CC
1985	Gga_rs13609440	39699359	12	5062967	0.8966734	GG	GG	GG	GG	GG	GG	GG	GG	GG	GG	GG	GG	GG	GG	GG	GG	GG	GG	GG	GG	GG	GG	AG	GG	GG	GG	GG	GG	GG	GG	GG	GG	GG	AG	GG	GG	GG	GG	GG	AG	GG	GG	GG	GG
1986	Gga_rs13609471	48639352	12	5198798	0.8979456	GG	GG	GG	AG	AG	AG	AG	AG	GG	AA	GG	GG	GG	AG	GG	AG	GG	AG	AG	AA	AG	AA	GG	GG	AA	GG	AG	GG	GG	GG	AG	AG	GG	AG	AA	GG	GG	GG	GG	AG	AG	AG	GG	AG
1987	Gga_rs13609494	39710405	12	5341982	0.8829758	GG	GG	GG	GG	GG	GG	GG	GG	GG	GG	GG	GG	GG	GG	GG	GG	GG	GG	GG	GG	GG	GG	GG	GG	GG	GG	GG	GG	GG	GG	GG	GG	GG	GG	GG	GG	GG	GG	GG	GG	GG	GG	GG	GG
1988	Gga_rs13609507	39711366	12	5350286	0.7575806	AA	AC	AC	AA	AA	AA	AC	AA	AC	CC	AA	AA	AA	AA	AA	AC	AA	AC	AA	CC	AA	AC	AA	AA	CC	AA	AA	AA	AA	AA	AC	AA	AA	AC	AC	AA	AA	AA	AA	AC	AA	AA	AA	AA
1989	Gga_rs13609557	39715322	12	5444439	0.7347882	GG	GG	GG	GG	AG	AG	GG	AG	GG	GG	GG	GG	AG	AA	GG	AG	GG	GG	NA	GG	AA	AG	GG	GG	GG	GG	AG	GG	AG	GG	GG	AG	AG	GG	AG	AG	GG	AG	GG	AG	AG	AG	GG	AG
1990	Gga_rs13609563	48686352	12	5467579	0.8810974	CC	CC	CC	CC	CC	CC	AC	CC	CC	AA	CC	CC	AC	AC	CC	AA	CC	AC	AC	AA	AC	AC	CC	CC	AA	CC	CC	CC	AC	CC	AC	CC	AC	CC	AC	AC	CC	AC	CC	AC	CC	CC	CC	CC
1991	Gga_rs13609610	39722357	12	5574386	0.7887242	AG	NA	GG	AG	GG	AG	AA	GG	GG	AA	AG	AG	AG	AG	GG	AA	GG	AA	AG	AA	AG	AG	AG	AA	AA	AG	GG	AA	AA	GG	AG	GG	AA	AA	AG	AG	AG	AA	AG	AA	AG	GG	AA	GG
1992	Gga_rs13609709	48705398	12	5717726	0.8363099	AC	AC	CC	CC	AA	AC	AC	AA	AC	AA	AC	AC	CC	AC	CC	AC	AC	AC	AC	AA	AC	AA	AC	CC	AA	CC	AA	CC	CC	AA	AC	AC	CC	CC	AA	AC	AC	CC	AC	CC	AC	AC	CC	AA
1993	Gga_rs13609795	40605327	12	5871954	0.8627407	AG	AG	GG	AA	GG	AG	AA	GG	GG	AA	AG	AG	AA	AG	AA	AA	AG	AA	AG	AA	AG	AG	AG	AA	AA	AG	GG	AA	AA	GG	AA	AG	AA	AA	AG	AG	AG	AA	AG	AA	AG	AG	AA	GG
1994	Gga_rs13609809	40605392	12	5891719	0.8194047	AG	AG	AA	GG	AA	AG	GG	AA	AA	GG	AG	AG	GG	AG	AG	GG	AG	GG	AG	GG	AG	AG	AG	GG	GG	AG	AA	GG	GG	AA	GG	AG	GG	AG	AG	AG	AG	GG	AG	AG	AG	AG	GG	AA
1995	Gga_rs13609827	40606310	12	5916099	0.8847652	CC	AC	AC	CC	CC	CC	AC	CC	AC	AA	CC	AC	CC	CC	CC	AC	CC	AC	CC	AA	CC	AC	CC	CC	AA	CC	CC	CC	CC	CC	AC	CC	CC	AC	AC	CC	CC	CC	CC	AC	CC	CC	CC	CC
1996	Gga_rs13609835	40606318	12	5933497	0.7310835	AC	AC	AC	AC	CC	AC	AC	CC	AC	CC	AC	CC	CC	CC	CC	CC	CC	AC	CC	CC	CC	CC	CC	AA	CC	AC	CC	AA	AC	CC	CC	CC	AC	AC	CC	CC	AC	AC	AC	CC	AC	CC	AA	CC
1997	Gga_rs13609883	40607333	12	6003158	0.832909	GG	GG	GG	GG	GG	GG	GG	GG	GG	GG	GG	AA	GG	GG	GG	GG	GG	GG	GG	GG	GG	GG	NA	GG	GG	GG	GG	GG	GG	GG	GG	GG	GG	GG	GG	GG	GG	GG	GG	GG	GG	GG	GG	GG
1998	Gga_rs13610026	40615306	12	6343462	0.7374573	AG	AG	AG	AG	GG	AG	AA	GG	AG	AA	AG	AA	GG	GG	GG	AG	GG	AA	NA	AA	GG	AG	AG	AA	AA	AG	GG	AA	AG	GG	AG	GG	GG	AG	AG	GG	AG	AG	AG	GG	AG	GG	AA	GG
1999	Gga_rs13610230	40624337	12	6733971	0.8176129	AG	GG	GG	GG	AG	AG	GG	AG	GG	GG	GG	AG	GG	AG	AA	GG	AG	GG	AG	GG	AG	AG	GG	AG	GG	GG	AG	GG	GG	AG	GG	AG	GG	AG	AG	AG	GG	GG	GG	GG	AG	AA	GG	AG
[truncated: 55,637 more rows]
[truncated: 454 more columns]
